# Supplementary material for: The Henna pigment Lawsone activates the Aryl Hydrocarbon Receptor and impacts skin homeostasis
Source: Sci Rep. 2019 Jul 26;9:10878. doi: 10.1038/s41598-019-47350-x (PMC6659674; doi:10.1038/s41598-019-47350-x)
Supplement: Supplementary file 2 — Supplementary Dataset 1 [file 41598_2019_47350_MOESM2_ESM.xlsx]

## Sheet: Title
The Henna pigment Lawsone activates the Aryl Hydrocarbon Receptor and impacts skin homeostasis		The Henna pigment Lawsone activates the Aryl Hydrocarbon Receptor and impacts skin homeostasis
Laura Lozza, Pedro Moura-Alves, Teresa Domaszewska, Carolina Lage Crespo, Ioana Streata, Annika Kreuchwig, Andreas Puyskens, Marina Bechtle , Marion Klemm, Ulrike Zedler, Silviu Ungureanu Bogdan , Ute Guhlich-Bornhof , Anne-Britta Koehler, Manuela Stäber, Hans-Joachim Mollenkopf, Robert Hurwitz, Jens Furkert, Gerd Krause, January Weiner 3rd,António Jacinto, Ioana Mihai, Maria Leite-de-Moraes, F…		Laura Lozza, Pedro Moura-Alves, Teresa Domaszewska, Carolina Lage Crespo, Ioana Streata, Annika Kreuchwig, Andreas Puyskens, Marina Bechtle , Marion Klemm, Ulrike Zedler, Silviu Ungureanu Bogdan , Ute Guhlich-Bornhof , Anne-Britta Koehler, Manuela Stäber, Hans-Joachim Mollenkopf, Robert Hurwitz, Jens Furkert, Gerd Krause, January Weiner 3rd,António Jacinto, Ioana Mihai, Maria Leite-de-Moraes, F…

## Sheet: Supplementary Dataset
Supplementary Dataset. Genes differently regulated on human keratinocytes after stimulation with Lawsone for 4 and 24 hours compared to Pam2CSK4 stimulation
	Row	Col	Start	Sequence	ProbeUID	ControlType	ProbeName	GeneName	SystematicName	Description	logFC.LawTLR2at4h	qval.LawTLR2at4h	logFC.LawTLR2at24h	qval.LawTLR2at24h
A_23_P110712	1	4	1761	TGTCTACTCCTAGAAGAACCAAATACCTCAATTTTTGTTTTTGAGTACTGTACTATCCTG	3	0	A_23_P110712	DUSP1	NM_004417	ref|Homo sapiens dual specificity phosphatase 1 (DUSP1), mRNA [NM_004417]	0.401973	0.958814	-0.282732	0.843501
A_33_P3373765	1	5	1300	CTCAGGGACCAAGGAGATGGGGAGGGCGCTTTTGTACGTTAATTAAACAAATTCCTTCCC	5	0	A_33_P3373765	DRD4	NM_000797	ref|Homo sapiens dopamine receptor D4 (DRD4), mRNA [NM_000797]	-0.163428	0.999576	0.358981	0.696514
A_33_P3325606	1	6	1642	GAGTTGCTTGAACCTTTATTCTAACATTTCCTTAAACAAGCCTCACCATTGACCTTTCTT	7	0	A_33_P3325606	LOC100130451	NM_001242575	ref|Homo sapiens uncharacterized protein LOC100130451 (LOC100130451), mRNA [NM_001242575]	-0.123347	0.999576	-0.121226	0.94664
A_33_P3260322	1	7	0	ATGCATGTTTAGCAAGTGTTAGGTACTGTATTTGAACCAATAAATGTGAATCCTTCTGCA	9	0	A_33_P3260322	A_33_P3260322	A_33_P3260322	Unknown	0.127575	0.999576	-0.333781	0.84432
A_21_P0013747	1	8	257	TATAAGAAGGGCCCTAAATGCAATGACAGCTGTTCTAAGAGACAGAAGAGGAGACGCAGA	11	0	A_21_P0013747	XLOC_l2_015438	TCONS_l2_00030118	linc|BROAD Institute lincRNA (XLOC_l2_015438), lincRNA [TCONS_l2_00030118]	-0.669836	0.870955	-0.327845	0.845001
A_23_P258340	1	9	371	ATCTTGTCCATGGCAAATGCTGGACCCAACACAAATGGTTCCCAGTTTTTCATCTGCACT	13	0	A_23_P258340	PPIA	NM_021130	ref|Homo sapiens peptidylprolyl isomerase A (cyclophilin A) (PPIA), mRNA [NM_021130]	-0.0213618	0.999576	-0.09224	0.950796
A_33_P3271480	1	10	3590	GCCCAGCCTCATTTGTACTTCAGTTTGCAATTCTCTATTAATAAATCTAAGCATCTTTTC	15	0	A_33_P3271480	LOC90784	NR_026984	ref|Homo sapiens uncharacterized LOC90784 (LOC90784), non-coding RNA [NR_026984]	-0.208836	0.999576	0.0419815	0.981555
A_23_P257231	1	11	1995	AGAGCAAAGTATAACAGGTGCCTTCACTTTTGAGACTTAGTGCCTTAAAATATGTATTCT	17	0	A_23_P257231	AGXT2L1	NM_031279	ref|Homo sapiens alanine-glyoxylate aminotransferase 2-like 1 (AGXT2L1), transcript variant 1, mRNA [NM_031279]	0.0564899	0.999576	0.000507367	0.999952
A_19_P00328977	1	12	0	TCCTGTCTTCCTGTCTGCTCCATTGCTCAGGTCTTTCCAGAAGCCATTGCCTGAAACCCT	19	0	A_19_P00328977	lincRNA:chr5:54162493-54208143_R	lincRNA:chr5:54162493-54208143_R	lincRNA:chr5:54162493-54208143 reverse strand	0.163388	0.999576	-0.248836	0.84594
A_33_P3483909	1	13	2317	GTGATTAGTTCTGATGACTACTGACACCTGTCATTGGAACCAAAAGATTCCTCTTTTGCT	21	0	A_33_P3483909	ENST00000355500	ENST00000355500	ens|chromosome 11 open reading frame 55 [Source:HGNC Symbol;Acc:23262] [ENST00000355500]	0.00266565	0.999576	-0.153299	0.89816
A_21_P0002860	1	14	244	ATCCAGGTTAATCACGCTACCCTTGGTTATCATCACATGTATTTCTGAAATTGTCTTTTA	23	0	A_21_P0002860	XLOC_003166	ENST00000465795	linc|BROAD Institute lincRNA (XLOC_003166), lincRNA [TCONS_00005789]	-0.0443617	0.999576	0.025893	0.991501
A_21_P0000174	1	15	825	CCTCTTGGCCTTGCTCTTAGCATCTCGGCTGGACTTCGACTTTCTTTCTGTGGGGCAGAC	25	0	A_21_P0000174	C5orf56	AK309191	Unknown	-0.0380163	0.999576	-0.16292	0.929888
A_23_P139297	1	16	2455	GGACTTCCTTGCTTTTCTCTACTTCCAAATCACAATTTCTTACAACCAAGCTTTGTGCTC	27	0	A_23_P139297	TRIM44	NM_017583	ref|Homo sapiens tripartite motif containing 44 (TRIM44), mRNA [NM_017583]	-0.0913609	0.999576	-0.0379423	0.983731
A_21_P0011163	1	17	122	TTCTAAGGCAGTATTTGTTTCAGGCTTTGCGACCAATCAGCAGTTTTCACACCCAGTCCT	29	0	A_21_P0011163	XLOC_l2_003860	ENST00000422994	linc|BROAD Institute lincRNA (XLOC_l2_003860), lincRNA [TCONS_l2_00007012]	0.292617	0.999576	-0.268921	0.879321
A_33_P3386099	1	18	389	TCATCTCCTGGACTTCACGGGATGGTGGTGAATTCAAGCTGGTGGATGCAGAGGAGGTGG	31	0	A_33_P3386099	ELK1	NM_001114123	ref|Homo sapiens ELK1, member of ETS oncogene family (ELK1), transcript variant 1, mRNA [NM_001114123]	-0.105917	0.999576	0.265318	0.837734
A_19_P00316933	1	19	227	TTGTGTAGCCGCCAGCTTCCATCTTTCTCCAGGCAGAACGCTGGCCCTCAGCACATCTTT	33	0	A_19_P00316933	XLOC_006805	ENST00000519241	tc|BC025020 Oact2 protein {Mus musculus} (exp=-1; wgp=0; cg=0), partial (4%) [THC2648003]	-0.108127	0.999576	-0.027335	0.985943
A_24_P146892	1	20	1247	TTTCTGCACTTTGAAACTGTCCTCTAAGAGAATAAGCATTTCCTGTTCTCCCAGCTCCAG	35	0	A_24_P146892	ORAI1	NM_032790	ref|Homo sapiens ORAI calcium release-activated calcium modulator 1 (ORAI1), mRNA [NM_032790]	-0.15342	0.999576	-0.250005	0.863887
A_21_P0007064	1	21	204	GGGAATATTAGACAGATTCAAAGCTTGAAAAGGACTTGATCCACTATGAGGCCATTAATG	37	0	A_21_P0007064	XLOC_008495	TCONS_00018740	linc|BROAD Institute lincRNA (XLOC_008495), lincRNA [TCONS_00018740]	-0.378178	0.971326	0.0848254	0.966623
A_33_P3396129	1	22	3269	TGTCTGTGGCCCTTGGTCCATCTGTGACTTCATCCATCTCCCCCTAAAGCTACGTCCAGA	39	0	A_33_P3396129	KATNB1	AB209250	gb|Homo sapiens mRNA for katanin p80 subunit B 1 variant protein. [AB209250]	0.12202	0.999576	-0.204616	0.912535
A_21_P0013711	1	23	1719	ACGGACAAGAGCAAATTCAGTAGGTTGCGTCATCCACTCTATAGTGATTAAACAGGGATG	41	0	A_21_P0013711	XLOC_l2_015038	ENST00000443993	linc|BROAD Institute lincRNA (XLOC_l2_015038), lincRNA [TCONS_l2_00029867]	0.165224	0.999576	-0.300976	0.839048
A_21_P0013033	1	24	123	TGAGGGAATGGGTTCTTGTAAATACAGTTACTCCTAGTTTTCTTCCTGAAAACCATATGT	43	0	A_21_P0013033	XLOC_l2_012678	ENST00000508210	tc|Q5JSU0_HUMAN (Q5JSU0) OTTHUMP00000016959 (Fragment), partial (44%) [THC2725069]	0.0657556	0.999576	0.321796	0.847368
A_23_P170626	1	25	1619	TGCCGACAATGAACTGTCTGTCTGAGTCTAAAACCAAGCTCAGGTTTCTAAGCCACATGA	45	0	A_23_P170626	CHCHD7	NM_001011667	ref|Homo sapiens coiled-coil-helix-coiled-coil-helix domain containing 7 (CHCHD7), transcript variant 1, mRNA [NM_001011667]	-0.0982437	0.999576	-0.416027	0.682119
A_19_P00800440	1	26	0	CATGCTGCATGATTCCCACCTCATGTGTGGACCTTGGTACCAAACTTGTGCTTAGGATTC	47	0	A_19_P00800440	lincRNA:chr12:131829297-131841372_F	lincRNA:chr12:131829297-131841372_F	lincRNA:chr12:131829297-131841372 forward strand	-0.732889	0.870955	-0.167274	0.9424
A_19_P00811710	1	27	0	TTCTAGGACACAAAGATTTCCCACCAAAGGGGATAAATGAGGTTTTGCTCCCAGTGTCTG	49	0	A_19_P00811710	lincRNA:chr20:57400125-57400590_R	lincRNA:chr20:57400125-57400590_R	lincRNA:chr20:57400125-57400590 reverse strand	-0.0836087	0.999576	0.324335	0.810019
A_21_P0011618	1	28	562	TGAATATTTCTGTCCATAAGACTATTAGAATCCCCCAAAGTGGGATACCAGTGAGGACCT	51	0	A_21_P0011618	XLOC_l2_005705	ENST00000433763	tc|Q8WU84_HUMAN (Q8WU84) SPECC1 protein (Fragment), partial (4%) [THC2667232]	-0.66034	0.746426	-0.00660099	0.997261
A_19_P00802704	1	29	0	TCTCTGTAGCTCATAACCAGGCCAGTAATGAGACACCCTGTTGAGCTGGGCCTCATTAAG	53	0	A_19_P00802704	lincRNA:chr12:127160147-127258072_F	lincRNA:chr12:127160147-127258072_F	lincRNA:chr12:127160147-127258072 forward strand	-0.523296	0.884425	0.0570606	0.975754
A_21_P0014410	1	30	673	GCTGTTGAATTGGAAGAGGAGGGGAAGAAAAAATTTTCAGATCACAAAATATTCATTGTG	55	0	A_21_P0014410	LOC100507459	ENST00000442637	ref|PREDICTED: Homo sapiens hypothetical LOC100507459 (LOC100507459), miscRNA [XR_109638]	0.0989443	0.999576	-0.5606	0.604434
A_19_P00806913	1	31	0	AGTAAGTCCTGCATTTAGACACTTTATTACTCCTGTCCCATCCCATCTATAAGACACATC	57	0	A_19_P00806913	lincRNA:chr4:109412651-109519913_R	lincRNA:chr4:109412651-109519913_R	lincRNA:chr4:109412651-109519913 reverse strand	-0.0575292	0.999576	0.000745215	0.99988
A_23_P3592	1	32	2370	CTTTAACCATTTATAGCACTCCTGAGAGCCGGACTGCCTCCTACTTGGGCCCGGAAGCCA	59	0	A_23_P3592	HSF4	NM_001040667	ref|Homo sapiens heat shock transcription factor 4 (HSF4), transcript variant 2, mRNA [NM_001040667]	-0.0630763	0.999576	-0.402325	0.698243
A_19_P00802903	1	33	0	TTTGTTAAATTCTGTGCTGGCTTCTCTGCCAAGTCCTGGGAGTATAAAGATAATTCAGAA	61	0	A_19_P00802903	lincRNA:chr8:95962349-95983874_F	lincRNA:chr8:95962349-95983874_F	lincRNA:chr8:95962349-95983874 forward strand	-0.0541948	0.999576	-0.00152079	0.999023
A_21_P0012664	1	34	56	AAGAAGAAAGGGTGTAACCAGAGACCAGTGTCAACAAGGAATCTGGCTTGGAACGCTTTT	63	0	A_21_P0012664	XLOC_l2_011102	THC2759281	linc|BROAD Institute lincRNA (XLOC_l2_011102), lincRNA [TCONS_l2_00021111]	0.495278	0.858864	-0.383156	0.68324
A_33_P3379681	1	35	400	CCAGAGCTATACTGTGAGGATATTTAAAATAAAGATATGTAAACATGGCACCTTGAAGTC	65	0	A_33_P3379681	ENST00000555342	ENST00000555342	Unknown	-0.125082	0.999576	0.0272494	0.990555
A_23_P370830	1	36	3627	TCCTTCAACAAATGTGTCATTCAAAACAGTAATTAGGGAAATCCCACAGATGAAAAATGC	67	0	A_23_P370830	KLHL14	NM_020805	ref|Homo sapiens kelch-like 14 (Drosophila) (KLHL14), mRNA [NM_020805]	0.281224	0.999576	0.00758852	0.997861
A_33_P3238856	1	37	666	TGGGCTGGAAGTAGAAGCTTAGCGGTCACAGTCACTGAAGAGCTTCTTAATCTTTTTTGA	69	0	A_33_P3238856	FARP1	NM_001001715	ref|Homo sapiens FERM, RhoGEF (ARHGEF) and pleckstrin domain protein 1 (chondrocyte-derived) (FARP1), transcript variant 2, mRNA [NM_001001715]	-0.121909	0.999576	-0.236844	0.876042
A_23_P110167	1	38	649	AATATCTGGACCTCAATATTGCCAAGAAACTGAGGCGGCAATTCTAACTTTTTCTCTTCC	71	0	A_23_P110167	MGST2	NM_002413	ref|Homo sapiens microsomal glutathione S-transferase 2 (MGST2), transcript variant 1, mRNA [NM_002413]	-0.188235	0.9992	0.0162806	0.991001
A_21_P0013608	1	39	1053	AGAGAAATGGGGGTACCATTGTCAGGGTGAGCTAAGGAGGCCCTGCTGACATTGGCCCAA	73	0	A_21_P0013608	LOC286254	AK092751	linc|BROAD Institute lincRNA (XLOC_l2_015075), lincRNA [TCONS_l2_00029134]	-0.0446726	0.999576	-0.431926	0.766981
A_21_P0004521	1	40	1573	GCTTCTCCAGTGGGAAAAAGGCTGGCATATTCAGGTCTAACTTCAGAGTCAAAGTCTTTG	75	0	A_21_P0004521	XLOC_004478	TCONS_00010749	linc|BROAD Institute lincRNA (XLOC_004478), lincRNA [TCONS_00010749]	0.042402	0.999576	0.30807	0.825453
A_33_P3326992	1	41	7898	TCCCAGATACCATTTCAGGCTTAACCTAGCACATCCTATTTCTTTTCTTCTATGATATCC	77	0	A_33_P3326992	PDE4DIP	NM_001198834	ref|Homo sapiens phosphodiesterase 4D interacting protein (PDE4DIP), transcript variant 9, mRNA [NM_001198834]	-0.747201	0.721727	0.276009	0.828775
A_21_P0003889	1	42	143	TATCACAAAACACTGCACCCGAGGCAGCCAGGCAGCTTCCGAAGACCTCATTCTCCTAAA	79	0	A_21_P0003889	XLOC_003872	TCONS_00009024	linc|BROAD Institute lincRNA (XLOC_003872), lincRNA [TCONS_00009024]	0.226838	0.997157	0.0277239	0.986056
A_23_P215449	1	43	5727	CAGCTCCTAGAACATGAGAATCAAGCCTCTTAATTTTAAACTGCGGAATGTGGCCTCTGC	81	0	A_23_P215449	BAZ1B	NM_032408	ref|Homo sapiens bromodomain adjacent to zinc finger domain, 1B (BAZ1B), mRNA [NM_032408]	-0.0863679	0.999576	-0.115309	0.942232
A_21_P0005373	1	44	248	TGTAAACAGAAGATCTACTGCTGACCACAAGCTAGCAGCCATGAGCTATGGCTGATGTAA	83	0	A_21_P0005373	XLOC_006051	TCONS_00013414	linc|BROAD Institute lincRNA (XLOC_006051), lincRNA [TCONS_00013414]	-0.276484	0.982895	0.23634	0.8449
A_33_P3275615	1	45	662	CCCTGCTGATATTCTTAGACTGTTCTTTTTCTAAAACGAGAAAGAGGTAAGTTCTCTTTT	85	0	A_33_P3275615	THC2786689	THC2786689	Unknown	0.0185891	0.999576	-0.268018	0.8084
A_33_P3245631	1	46	878	GAACGTCAACATCGAGGAGGCCGAGAAGCTCTTGAAGCCCTACCTGAACCGGTACCCTAA	87	0	A_33_P3245631	TTC39A	NM_001080494	ref|Homo sapiens tetratricopeptide repeat domain 39A (TTC39A), transcript variant 2, mRNA [NM_001080494]	-0.262097	0.971326	0.0197776	0.988793
A_19_P00325069	1	47	0	TCTCATGTCTGCTCATGCATATGGCTGCATCTGCCTCTGGGAAATTATGATCTTTCCTTG	89	0	A_19_P00325069	lincRNA:chr8:90615284-90628709_R	lincRNA:chr8:90615284-90628709_R	lincRNA:chr8:90615284-90628709 reverse strand	0.128544	0.999576	-0.264823	0.882351
A_19_P00319482	1	48	0	GGCTGTCCAAGTAATAGAGCACCTTCTTGGCCCTGCTTAGCACATTTACTGCAGAGCTGG	91	0	A_19_P00319482	lincRNA:chrX:53123377-53153028_F	lincRNA:chrX:53123377-53153028_F	lincRNA:chrX:53123377-53153028 forward strand	-0.0676138	0.999576	0.00674858	0.997263
A_24_P81841	1	49	2047	AGCACACTTGTAGGATAAGTGAAATGGATACTACATCTTTAAACAGTATTTCATTGCCTG	93	0	A_24_P81841	CDKN1B	NM_004064	ref|Homo sapiens cyclin-dependent kinase inhibitor 1B (p27, Kip1) (CDKN1B), mRNA [NM_004064]	-0.372199	0.969478	0.204618	0.896096
A_33_P3259542	1	50	4086	GGAGAATAACACAAATGAGAAATGACTGTTAATTCCTGATGCATAATAACAGTTGTGAGC	95	0	A_33_P3259542	WDR5B	NM_019069	ref|Homo sapiens WD repeat domain 5B (WDR5B), mRNA [NM_019069]	-0.0490337	0.999576	0.0809271	0.984463
A_21_P0008862	1	51	359	TCCTTCCTGTAGTGCTGTCTCTGCTTTTTGCATCTTGCCCAGTATATTATGACACAAATA	97	0	A_21_P0008862	XLOC_011545	THC2654585	linc|BROAD Institute lincRNA (XLOC_011545), lincRNA [TCONS_00024185]	0.0202098	0.999576	0.211008	0.897772
A_23_P116173	1	52	1325	CACAGTTTACATGTCACTATTTCCAATTTTCTGATGCTAAGCATTCATATGAAGTCCTCA	99	0	A_23_P116173	C11orf93	NM_001136105	ref|Homo sapiens chromosome 11 open reading frame 93 (C11orf93), mRNA [NM_001136105]	0.103304	0.999576	-0.178377	0.893075
A_23_P322043	1	53	4223	TATCTGGGAGCAGAGATCATGAATAGCTCAGGGCAGTGAATGGCGCACCAAGAGCAGGGC	101	0	A_23_P322043	SMG5	NM_015327	ref|Homo sapiens smg-5 homolog, nonsense mediated mRNA decay factor (C. elegans) (SMG5), mRNA [NM_015327]	0.109188	0.999576	-0.36187	0.677395
A_33_P3387518	1	54	1081	AGCAAGCTGCCAGGAGGCTCCGCAGATGGCAAGCCCAAAAACTTCACCTGCGAGGTGTGC	103	0	A_33_P3387518	FEZF2	NM_018008	ref|Homo sapiens FEZ family zinc finger 2 (FEZF2), mRNA [NM_018008]	-0.192848	0.999576	-0.000106985	0.999968
A_23_P139600	1	55	2829	ATTCTGTGGTTTGGAGGCTCCCAGAGACGTGCCTAGTCCTGTGTGCCTTGAGTCCAGAAC	105	0	A_23_P139600	RASAL1	NM_004658	ref|Homo sapiens RAS protein activator like 1 (GAP1 like) (RASAL1), transcript variant 2, mRNA [NM_004658]	0.0394146	0.999576	0.119239	0.960002
A_19_P00327984	1	56	0	TGGCAAGGTGTGTAAAGCAGTTTTAGGATGTAAAAATTGATGAGTAAAGAAAGGGACGTC	107	0	A_19_P00327984	lincRNA:chr1:79897287-79954287_F	lincRNA:chr1:79897287-79954287_F	lincRNA:chr1:79897287-79954287 forward strand	0.176375	0.999576	-0.494774	0.780827
A_21_P0010763	1	57	1434	AACAGAATAATTCTTTCCTGGAAGTCTGGCATTTTGCCTGGGGAGAAGGATCATTAAAAA	109	0	A_21_P0010763	XLOC_l2_000969	ENST00000452834	tc|2124399A transposase-like protein. {Homo sapiens} (exp=-1; wgp=0; cg=0), partial (80%) [THC2607169]	-0.792891	0.864218	-0.469652	0.791565
A_32_P159334	1	58	3669	TATTTATGTTTAAAACACAGAAATAAATAACTTAAGATTTTTATCCAAGTGGTCAGTGTT	111	0	A_32_P159334	RECQL	NM_002907	ref|Homo sapiens RecQ protein-like (DNA helicase Q1-like) (RECQL), transcript variant 1, mRNA [NM_002907]	0.138513	0.999576	-0.167381	0.918848
A_23_P211079	1	59	1384	GCTTTAACCTGAGCTGGTCCAGTAGACATCGTTTTATGAAAAGGTACCGCTGTGTGCATT	113	0	A_23_P211079	OLIG2	NM_005806	ref|Homo sapiens oligodendrocyte lineage transcription factor 2 (OLIG2), mRNA [NM_005806]	-0.156754	0.999576	-0.221716	0.874846
A_33_P3258660	1	60	447	AGAACATCGTCTGGAGGAATGTCGTCCTGATGAGCTTGCTCCACTTGGGGGCCGTGTACT	115	0	A_33_P3258660	SCD5	NM_024906	ref|Homo sapiens stearoyl-CoA desaturase 5 (SCD5), transcript variant 2, mRNA [NM_024906]	0.0399007	0.999576	-0.482237	0.600856
A_21_P0002965	1	61	240	GAAAGGAATTGATGAAACAATAAATTTATTGATGAAACAATAAAAATAAACATAAAGAAC	117	0	A_21_P0002965	XLOC_002682	TCONS_00006041	linc|BROAD Institute lincRNA (XLOC_002682), lincRNA [TCONS_00006041]	0.042531	0.999576	-0.11527	0.976537
A_21_P0007611	1	62	523	CGCAGCACTCCCTTTACCAAGTTTTATGTGTCATCTATATCAAAGTGGAATTAAAATCAA	119	0	A_21_P0007611	XLOC_009846	TCONS_00020532	linc|BROAD Institute lincRNA (XLOC_009846), lincRNA [TCONS_00020532]	-0.305204	0.996057	0.0141517	0.994725
A_24_P935682	1	63	645	AGTCAGTAATCAGCATTCAATCAATATGAGCTCTAACATGATGCTTGACAGTTATGCAAC	121	0	A_24_P935682	LOC100131541	XR_110905	ref|PREDICTED: Homo sapiens hypothetical LOC100131541 (LOC100131541), miscRNA [XR_110905]	0.215378	0.996057	-0.143382	0.908589
A_24_P409126	1	64	1093	GGAAAAGATGGGAAATACAAAAGTGTATATGTGTAGGTATTTGTTGTTTTGCTTTCTCCC	123	0	A_24_P409126	FNDC3A	ENST00000378383	ens|fibronectin type III domain containing 3A [Source:HGNC Symbol;Acc:20296] [ENST00000378383]	0.296184	0.957104	-0.0836501	0.950796
A_19_P00811838	1	65	0	GTGGCTGCTGCACACCCATTAGTTACATGGATTTGATCAGTAAAGGTCAAAGTTAAATAA	125	0	A_19_P00811838	lincRNA:chr6:147189982-147499757_R	lincRNA:chr6:147189982-147499757_R	lincRNA:chr6:147189982-147499757 reverse strand	-0.0695183	0.999576	0.345139	0.861212
A_33_P3296707	1	66	1953	CTGGCCTCAAGTTACCAGGTAGCCTGAACTTTGATTTTATTTTACCATTAAATTGCTTTA	127	0	A_33_P3296707	FAM127C	NM_001078173	ref|Homo sapiens family with sequence similarity 127, member C (FAM127C), mRNA [NM_001078173]	0.0987189	0.999576	0.335308	0.736264
A_23_P323761	1	67	2080	TTTGTGACAACTGCCTTGGGTGAAAATCAGAAGCAAGCAACTCAGCGAAAAACTCAGAAG	129	0	A_23_P323761	TRAF3IP3	NM_025228	ref|Homo sapiens TRAF3 interacting protein 3 (TRAF3IP3), mRNA [NM_025228]	-0.348911	0.995728	0.207346	0.919341
A_23_P408473	1	68	4793	CATGTGTGGCCCCAATCTGGCATGTGAGGAGCTCTCAGCTGCTTTCCAGAAACACCTGCA	131	0	A_23_P408473	HEATR7A	NM_032450	ref|Homo sapiens HEAT repeat containing 7A (HEATR7A), transcript variant 1, mRNA [NM_032450]	-0.442254	0.866939	-0.0749669	0.960002
A_23_P69242	1	69	1837	CAGTTCAGCCGTTGAACACATAGGAATGTCTGTGGGGTGACTCTACTGTGCTTTATCTTT	133	0	A_23_P69242	SUMF1	NM_182760	ref|Homo sapiens sulfatase modifying factor 1 (SUMF1), transcript variant 1, mRNA [NM_182760]	-0.170791	0.999576	0.00503074	0.997418
A_32_P711043	1	70	669	GACTGTTGCACTTACACCTGTATCAATACACCTGTGCTCAATAGTCACATGGTGCAGGAA	135	0	A_32_P711043	ENST00000326348	ENST00000326348	ens|Uncharacterized proteincDNA FLJ40144 fis, clone TESTI2013012 [Source:UniProtKB/TrEMBL;Acc:Q8N811] [ENST00000326348]	-0.343414	0.958814	-0.18297	0.893337
A_23_P166421	1	71	1741	GTCCAACACAGATTCTGCCTGGTCCAACACAGATTCTGCCTGAGCCTCCTTATTTATTTT	137	0	A_23_P166421	TBC1D10A	NM_031937	ref|Homo sapiens TBC1 domain family, member 10A (TBC1D10A), transcript variant 2, mRNA [NM_031937]	-0.314994	0.971326	0.0674452	0.96867
A_24_P298723	1	72	2	TGGCAGGATGATTTCCTTTCATCCCAACCTTTATTTCCACAGTGAAATCATCATGAAGGA	139	0	A_24_P298723	TTTY20	NR_001546	ref|Homo sapiens testis-specific transcript, Y-linked 20 (non-protein coding) (TTTY20), non-coding RNA [NR_001546]	-0.29538	0.996566	-0.147416	0.938282
A_23_P70468	1	73	582	AATGAGGCTGAACTATTCCTTGTCAGTGAGCTCTTCCATCTAATACCCCTGACACTCATC	141	0	A_23_P70468	OR2B6	NM_012367	ref|Homo sapiens olfactory receptor, family 2, subfamily B, member 6 (OR2B6), mRNA [NM_012367]	-0.0274033	0.999576	-0.213157	0.892115
A_19_P00804466	1	74	0	TAGATTTTTGAAGGGCCTTGAACATCAACCTAAAGAGCCTGAGCCTGATCTTGAAATCCA	143	0	A_19_P00804466	lincRNA:chr1:24033913-24039563_F	lincRNA:chr1:24033913-24039563_F	lincRNA:chr1:24033913-24039563 forward strand	0.285446	0.978988	-0.151809	0.913409
A_23_P202773	1	75	681	AGACCCAAGCCTGACCCCATCCGAGTGGAATTTGAGTCCTAAAGAAATAAAAGAGTCGAT	145	0	A_23_P202773	C11orf20	NM_001039496	ref|Homo sapiens chromosome 11 open reading frame 20 (C11orf20), mRNA [NM_001039496]	-0.00443039	0.999576	0.61764	0.36723
A_23_P14515	1	76	1241	AGAAGTGAGTTGTATGCCCAAACAGTCTCTGAACGGTTACAGGCCCATGGAAAGGAAAAA	147	0	A_23_P14515	ACOT4	NM_152331	ref|Homo sapiens acyl-CoA thioesterase 4 (ACOT4), mRNA [NM_152331]	-0.0579212	0.999576	-0.696101	0.290629
A_23_P351866	1	77	2818	GATCTCTGCGCTCTGTAAAAATAAAACCCTGAAAAGTCTTGACCTAAGTTTTAATAGCCT	149	0	A_23_P351866	NLRP8	NM_176811	ref|Homo sapiens NLR family, pyrin domain containing 8 (NLRP8), mRNA [NM_176811]	0.231893	0.999576	0.347203	0.791565
A_33_P3307795	1	78	1970	ATGAATGTCATGTTCACAGCAAAATATCCTGTGGCTTCTGTCCTTAAGAAATGGTCAGAA	151	0	A_33_P3307795	FAM124B	ENST00000243806	ens|family with sequence similarity 124B [Source:HGNC Symbol;Acc:26224] [ENST00000243806]	0.145961	0.999576	-0.1159	0.938576
A_21_P0014943	1	79	666	CCCTAGAACCATAATTCCCTTTAGTCTTAAGAATATAAGATTTTCCCTACCTCGTTATAC	153	0	A_21_P0014943	LOC100653284	XR_133511	ref|PREDICTED: Homo sapiens hypothetical LOC100653284 (LOC100653284), miscRNA [XR_133511]	0.236446	0.999576	0.0978362	0.965499
A_23_P101013	1	80	2406	CAGATCAGCAATGAGGGTGAGGACAAAATCTTCTTAATCAACAAGCTTCACTCCATCTAC	155	0	A_23_P101013	TMC6	NM_007267	ref|Homo sapiens transmembrane channel-like 6 (TMC6), transcript variant 2, mRNA [NM_007267]	-0.239531	0.994282	-0.28629	0.790086
A_23_P69383	1	81	2746	TTTTTAGTGGCATGCAGGCTATACCTCAGTATTTGTGGACATGCACCCAGGAATATGTAC	157	0	A_23_P69383	PARP9	NM_031458	ref|Homo sapiens poly (ADP-ribose) polymerase family, member 9 (PARP9), transcript variant 1, mRNA [NM_031458]	-0.357167	0.969478	-1.16471	0.142456
A_33_P3306177	1	82	1669	CAGATGGTGACGAGAAGGACATAACGCAGGACAATTCTGAATTAAAACACAGATCCTCAA	159	0	A_33_P3306177	TAPT1	NM_153365	ref|Homo sapiens transmembrane anterior posterior transformation 1 (TAPT1), mRNA [NM_153365]	0.197048	0.999576	0.198932	0.866493
A_23_P142750	1	83	1927	AGAACAGATTTCTTCGCAAGACTATGGAAAGGAAGTGGACCTCTACGCTTTGGGGCTAAT	161	0	A_23_P142750	EIF2AK2	NM_002759	ref|Homo sapiens eukaryotic translation initiation factor 2-alpha kinase 2 (EIF2AK2), transcript variant 1, mRNA [NM_002759]	-0.0603802	0.999576	-0.727139	0.339002
A_21_P0008938	1	84	215	TTTGAAAGAACAATCAGGATGCCCTAGCTCCTGGGGCCTTTTCCCAGCTCCCAAGCCTGG	163	0	A_21_P0008938	XLOC_011721	TCONS_00024398	linc|BROAD Institute lincRNA (XLOC_011721), lincRNA [TCONS_00024398]	-0.00270191	0.999576	-0.195711	0.893834
A_19_P00329907	1	85	0	AAGATTATGCCAGGAGAGGAAGGAGTCGGGTGCAAGGCAGCCCCATCCCTGACCACATTT	165	0	A_19_P00329907	lincRNA:chr10:80528544-80539769_F	lincRNA:chr10:80528544-80539769_F	lincRNA:chr10:80528544-80539769 forward strand	0.276245	0.982945	0.00905484	0.996158
A_21_P0005246	1	86	181	AGTGTTATGAAGAACACTATACTGACCCCTCACAAAGAGGCATGAATTCTTTCCCCCTCC	167	0	A_21_P0005246	XLOC_006164	TCONS_00013039	linc|BROAD Institute lincRNA (XLOC_006164), lincRNA [TCONS_00013039]	-0.297109	0.994819	-0.121998	0.948268
A_33_P3347201	1	87	2417	GGTTAAAAATGCTGCTTCCTTTGACCTTTATGAATTTCTGTACCTTTGTCATTCTGTTAC	169	0	A_33_P3347201	VSTM2A	ENST00000407838	ens|V-set and transmembrane domain containing 2A [Source:HGNC Symbol;Acc:28499] [ENST00000407838]	-0.0146992	0.999576	0.111779	0.965028
A_24_P16378	1	88	438	GAATTTGGAAACTATTCTCTCTTGGTAAAGAACATCCATAATGGAGTTAGTGAAATTGCC	171	0	A_24_P16378	HGSNAT	NM_152419	ref|Homo sapiens heparan-alpha-glucosaminide N-acetyltransferase (HGSNAT), mRNA [NM_152419]	0.197962	0.999576	-0.224023	0.837318
A_33_P3387796	1	89	4374	TAAAGACCCATGACCGGCTGTACTACATGGTGGCCCCATCTGCAGAGGCCATGCGTATCT	173	0	A_33_P3387796	PHLDB1	NM_015157	ref|Homo sapiens pleckstrin homology-like domain, family B, member 1 (PHLDB1), transcript variant 1, mRNA [NM_015157]	-0.250486	0.982895	-0.0429425	0.977283
A_21_P0010574	1	90	530	GACCCAGCAGAGGAGGAAATAGCTGTGAGATTATCTGCCCATTATAGCAGGATTCAAAGA	175	0	A_21_P0010574	XLOC_l2_000604	TCONS_l2_00000794	linc|BROAD Institute lincRNA (XLOC_l2_000604), lincRNA [TCONS_l2_00000794]	0.210823	0.999576	0.0618494	0.976539
A_21_P0004776	1	91	221	ATTTTTCATGATTCATAGTCCTAAAAGGACCAAGTTCCATGCAGATCTGCAGAACAAGAG	177	0	A_21_P0004776	XLOC_005827	ENST00000430672	gb|601275657F1 NIH_MGC_20 Homo sapiens cDNA clone IMAGE:3616431 5', mRNA sequence [BE387254]	-0.117097	0.999576	-0.0470976	0.977706
A_33_P3351062	1	92	0	TTATTCTGCTCCTTCCCTAACTCACCACTGCTAACATGATAATAAATTACATTTCTCTGG	179	0	A_33_P3351062	A_33_P3351062	A_33_P3351062	Unknown	-0.0771895	0.999576	0.294735	0.842658
A_19_P00806078	1	93	0	TAGAAGAGGCTGGCTGCCGAGTTTACATGAGGCCACTGAAGATCTAAGTCCAGCTCCGCC	181	0	A_19_P00806078	lincRNA:chr13:48581699-48595174_F	lincRNA:chr13:48581699-48595174_F	lincRNA:chr13:48581699-48595174 forward strand	0.126228	0.999576	0.120662	0.930484
A_33_P3359012	1	94	4412	CGGCCCCTCCCTTTGTATTTGGAGACAATGTGTTGTAATAAAGCTTAAAGTGGATGTTTT	183	0	A_33_P3359012	DUSP8	NM_004420	ref|Homo sapiens dual specificity phosphatase 8 (DUSP8), mRNA [NM_004420]	0.00623509	0.999576	-0.264557	0.831043
A_33_P3361067	1	95	4284	GTCCCTTACAGTTCTCTATATATACCCTTCCCTTATTACACAGAGAGAAATATCTATCTA	185	0	A_33_P3361067	ABCG2	NM_004827	ref|Homo sapiens ATP-binding cassette, sub-family G (WHITE), member 2 (ABCG2), mRNA [NM_004827]	0.316503	0.998773	0.193887	0.924337
A_21_P0006365	1	96	395	TTAGGAAGTGGAGGGCCTTACATTCTAGATTCCAACCTTCGCCTACAACAAAGGAAACTG	187	0	A_21_P0006365	XLOC_007510	BX108377	gb|BX108377 Soares_testis_NHT Homo sapiens cDNA clone IMAGp998H204452, mRNA sequence [BX108377]	-0.0768299	0.999576	0.202347	0.914141
A_23_P106633	1	97	2459	GAAGCTGCTGAGCATGGCTTTCTGTAGTCTTTAGCAAGACACAAGTGGATTTTGACTTTG	189	0	A_23_P106633	DDX28	NM_018380	ref|Homo sapiens DEAD (Asp-Glu-Ala-Asp) box polypeptide 28 (DDX28), nuclear gene encoding mitochondrial protein, mRNA [NM_018380]	0.319949	0.948001	-0.344738	0.684254
A_19_P00804979	1	98	223	TTATGGTCTTCATCCCTCCATCAACCTTAATCACATACTGCATGTGACCAGCAGGAAGAG	191	0	A_19_P00804979	LOC100652906	XR_132576	ref|PREDICTED: Homo sapiens hypothetical LOC100652906 (LOC100652906), miscRNA [XR_132576]	-0.195585	0.999576	-0.0517999	0.978409
A_23_P134851	1	99	736	GTCGCTGCGTCTCTGGAGAGGGCAACTTTGAGTTCGAAACCCGGCAAGGCAATGAGATCT	193	0	A_23_P134851	DOK2	NM_003974	ref|Homo sapiens docking protein 2, 56kDa (DOK2), mRNA [NM_003974]	0.362024	0.969478	-0.0633244	0.973615
A_21_P0006504	1	100	220	ACTGTACTCATGATCAACTGCTCAGTTCTGGTTTGGGCCTCTGAGGGCTGATGGGGTTTG	195	0	A_21_P0006504	XLOC_008005	THC2642571	tc|ALU7_HUMAN (P39194) Alu subfamily SQ sequence contamination warning entry, partial (12%) [THC2642571]	0.423986	0.967616	0.0711327	0.974098
A_33_P3286372	1	101	1518	AATTAGAATATGAAGAACTCCTTCAAGTCAGCAAGAAGACAGGCAAGCCGAGAGGAGGAC	197	0	A_33_P3286372	C2orf48	ENST00000381786	ens|chromosome 2 open reading frame 48 [Source:HGNC Symbol;Acc:26322] [ENST00000381786]	0.364374	0.999576	-0.313096	0.889831
A_19_P00807859	1	102	0	CTGTCAATACCTCTGGGTTCCCATCAGTTACACTTAATTCTGACATATCAGTCTGACTGG	199	0	A_19_P00807859	lincRNA:chr8:134331693-134342018_R	lincRNA:chr8:134331693-134342018_R	lincRNA:chr8:134331693-134342018 reverse strand	0.379415	0.993105	0.298288	0.877119
A_23_P251486	1	103	1376	CAATGATAAGATCTTTGAATCCAAGATGCCCAGATGTTTTACCAGTCACACCCTATGGCC	201	0	A_23_P251486	COLEC10	NM_006438	ref|Homo sapiens collectin sub-family member 10 (C-type lectin) (COLEC10), mRNA [NM_006438]	0.555916	0.841824	0.0383501	0.981636
A_19_P00323040	1	104	503	AGCATATTCCATCATTTCCTAAAACCAAGATAGAGCACATATGGGAACTTGTGAAATAAG	203	0	A_19_P00323040	XLOC_l2_009979	ENST00000498616	linc|BROAD Institute lincRNA (XLOC_l2_009979), lincRNA [TCONS_l2_00019959]	-0.157863	0.999576	-0.0468489	0.983281
A_21_P0008554	1	105	493	CACTGAAGCGGTCACCCAGGCTGCAAGTCTTGGAGGCATTCTCTAGGAATCACAGTCCCA	205	0	A_21_P0008554	XLOC_011213	BC039545	gb|AGENCOURT_6759047 NIH_MGC_115 Homo sapiens cDNA clone IMAGE:5755094 5', mRNA sequence [BQ067548]	0.601085	0.760841	0.374592	0.682119
A_33_P3381870	1	106	2712	GTGTGACCATGCTGGGGGAGGGGGACTCTGCTTGGAATTAAAAGGTTGCATTGGGTCCCT	207	0	A_33_P3381870	EPB49	NM_001978	ref|Homo sapiens erythrocyte membrane protein band 4.9 (dematin) (EPB49), transcript variant 1, mRNA [NM_001978]	-0.0863878	0.999576	-0.416088	0.663207
A_21_P0012442	1	107	245	ATCCTTTAGAGGAGTCCACATCCTTAAAAATTCATTTGCAAGGATAGCATTTTTCCAGCT	209	0	A_21_P0012442	XLOC_l2_010225	TCONS_l2_00019332	linc|BROAD Institute lincRNA (XLOC_l2_010225), lincRNA [TCONS_l2_00019332]	0.0373933	0.999576	0.0814996	0.981636
A_19_P00805911	1	108	0	GTGCAGTGTTTTAGTTTCAGAGCTCATTATAAGTCCTCCCCAGAGCAGGAAGCAACAACA	211	0	A_19_P00805911	lincRNA:chr7:36771855-36772721_R	lincRNA:chr7:36771855-36772721_R	lincRNA:chr7:36771855-36772721 reverse strand	0.211674	0.999576	-0.00714647	0.99719
A_23_P71415	1	109	687	GCGCCGTCTACACACTATCCGAATTTACACATCGGTTTGGCAGTAAAAACTGCTGAACTT	213	0	A_23_P71415	WDYHV1	NM_018024	ref|Homo sapiens WDYHV motif containing 1 (WDYHV1), mRNA [NM_018024]	-0.178518	0.999576	0.0961992	0.950358
A_21_P0011620	1	110	29	CAAATAGATCAGAGGTTGGATTTATGCAAACCTGGGCCAAAGGACAGTTAGAAGACGACG	215	0	A_21_P0011620	LOC100507904	XM_003119663	ref|PREDICTED: Homo sapiens hypothetical protein LOC100507904 (LOC100507904), mRNA [XM_003119663]	0.218393	0.998495	0.114402	0.937573
A_33_P3334575	1	111	0	CTACTGTAATAATTTAAGACCTTCCACAATGAACAGTTCACTTTATTCCCTGGGTTTTCT	217	0	A_33_P3334575	A_33_P3334575	A_33_P3334575	Unknown	-0.0264625	0.999576	-0.0660328	0.970606
A_21_P0009842	1	112	349	GCTCAGAGTGCTCTGAAGGAGTAGTTTTAATTCAGCAGTTTTGATGTGGAAGCAAAAATA	219	0	A_21_P0009842	XLOC_013523	ENST00000445278	linc|BROAD Institute lincRNA (XLOC_013523), lincRNA [TCONS_00027931]	0.0174771	0.999576	-0.37315	0.802781
A_21_P0013788	1	113	1151	GTATCTACGAATTCTGAATGAACTTCCTACCTTCACGGGCGTTTTGTTCAACACTGTAGG	221	0	A_21_P0013788	FRMPD3	ENST00000276185	ref|PREDICTED: Homo sapiens FERM and PDZ domain containing 3 (FRMPD3), mRNA [XM_003403861]	0.0149166	0.999576	-0.173216	0.887358
A_21_P0002801	1	114	680	GTTGCTAATCAAGACACACACAGGTAGTCACATTTTCAACCACCTTTATTTTTGATGCAT	223	0	A_21_P0002801	XLOC_002912	ENST00000484765	ref|PREDICTED: Homo sapiens hypothetical LOC100507661 (LOC100507661), miscRNA [XR_108509]	0.359065	0.982895	-0.0900676	0.967086
A_33_P3564399	1	115	923	GCAGCTTCATCCCCTTTCCAATCTTCCAACAAGTCCATCTGTACTCCTAGCAGGAGCATG	225	0	A_33_P3564399	SH3GL1P2	NR_033420	ref|Homo sapiens SH3-domain GRB2-like 1 pseudogene 2 (SH3GL1P2), non-coding RNA [NR_033420]	-0.438274	0.866229	0.190564	0.862464
A_24_P270829	1	116	1596	CTCCAAGGGCATTTGGAGAGCTCCAGAAATGACCCTTTTCTCCACCCCGACTTTTGCTGC	227	0	A_24_P270829	GP1BA	NM_000173	ref|Homo sapiens glycoprotein Ib (platelet), alpha polypeptide (GP1BA), mRNA [NM_000173]	0.194879	0.999576	0.166259	0.914969
A_23_P24234	1	117	2305	TCTGTGATTCATTTCATGTAGTGGTCTAAGCTCCTCCCAGGGCTGTGTGGATCTGACAGG	229	0	A_23_P24234	OPN4	NM_001030015	ref|Homo sapiens opsin 4 (OPN4), transcript variant 2, mRNA [NM_001030015]	-0.215857	0.999576	-0.469722	0.610954
A_32_P33114	1	118	5856	AAAGGAGCAAACAGGTAAGATCTTTGGAGTTTAAGCTTTTCTGAGATGTGTTGTGAAAAA	231	0	A_32_P33114	KLB	NM_175737	ref|Homo sapiens klotho beta (KLB), mRNA [NM_175737]	-0.0278008	0.999576	0.497343	0.647134
A_19_P00319467	1	119	0	TGATAGTCTAATGACATCAGTATTCAGAAGAGGCATTCTATTTCAGCAAGTGGTTTTCAG	233	0	A_19_P00319467	lincRNA:chr7:130589527-130590094_R	lincRNA:chr7:130589527-130590094_R	lincRNA:chr7:130589527-130590094 reverse strand	0.0817336	0.999576	-0.534819	0.503507
A_33_P3876414	1	120	314	CGTTCCCTTCATTTCACTTAGGTAAGGATGATATGGTATGACTTGATGGAATTATGTAGT	235	0	A_33_P3876414	C17orf6	AJ272176	gb|Homo sapiens partial mRNA, clone cha12. [AJ272176]	0.177956	0.999576	0.300818	0.805015
A_21_P0009318	1	121	728	TTTAAAGCTTGACTTCGCAGCTATATCGTACATTCTTATGTGGCTTGCAGGTTTCCAGGC	237	0	A_21_P0009318	XLOC_012456	TCONS_00025619	linc|BROAD Institute lincRNA (XLOC_012456), lincRNA [TCONS_00025619]	0.101973	0.999576	0.312942	0.843501
A_21_P0003511	1	122	504	GTTCTGAAAGAGGATCTGGGTGATCCACCTAAGCATCCAAAACAATGAAGAACTACCAGA	239	0	A_21_P0003511	XLOC_004086	ENST00000511234	linc|BROAD Institute lincRNA (XLOC_004086), lincRNA [TCONS_00007840]	-0.0870932	0.999576	0.233279	0.888928
A_33_P3238596	1	123	2854	CCCCTATTCGAAGACCTCAATAGAAAAAATGGGTGTAAGTCAGGATAGAATACAAATAAA	241	0	A_33_P3238596	ENST00000445098	ENST00000445098	ens|non-protein coding RNA 83 [Source:HGNC Symbol;Acc:34521] [ENST00000445098]	0.160486	0.999576	-0.0175679	0.994595
A_32_P98732	1	124	2437	ATGTTAAATTGCCATATGAAGAGAAACACTAGTGATGTGCGTGGTCTCCTTGCCTCTTGT	243	0	A_32_P98732	GCM1	NM_003643	ref|Homo sapiens glial cells missing homolog 1 (Drosophila) (GCM1), mRNA [NM_003643]	0.492176	0.944896	0.366748	0.807715
A_32_P217655	1	125	577	TAGGGATTATTACTCACTGCAACTTAGCCTAGCATTAAGTTGCTTGACTAATACAAGTTT	245	0	A_32_P217655	LOC645166	NR_027355	ref|Homo sapiens lymphocyte-specific protein 1 pseudogene (LOC645166), transcript variant 2, non-coding RNA [NR_027355]	-0.0490163	0.999576	0.137631	0.906234
A_19_P00806453	1	126	0	ACCTTAAGCTTGCCAACTTTTTTCCTTGAACAGCATTTGTCTTGTTTTCATACCCACCTA	247	0	A_19_P00806453	lincRNA:chr1:110338477-110359627_F	lincRNA:chr1:110338477-110359627_F	lincRNA:chr1:110338477-110359627 forward strand	0.265752	0.999576	0.136682	0.954912
A_24_P340776	1	127	256	CCCCCTTCTGCAAGAAAGCCTCTTTGCAACTGGGTAAGTTTGTTTGTTTTCCTTGCTTTT	249	0	A_24_P340776	ENST00000356023	ENST00000356023	ens|NPIP-like protein LOC729978 [Source:UniProtKB/Swiss-Prot;Acc:A6NJ64] [ENST00000356023]	-0.114434	0.999576	-0.332293	0.833975
A_33_P3297517	1	128	208	TTAAGGAAGGTGCAAGAGGTTGGCAGCTTCGATTGAAGCACATCGACCGGCGACAGCAGC	251	0	A_33_P3297517	TRA2B	NM_001243879	ref|Homo sapiens transformer 2 beta homolog (Drosophila) (TRA2B), transcript variant 2, mRNA [NM_001243879]	0.754026	0.614155	0.538756	0.508668
A_33_P3323564	1	129	786	TGCAATGCCATGAACTTGAAGAAACTGCTGGTAAGAGAAAGCAAATGCTGTGACCAGGCA	253	0	A_33_P3323564	LOC646324	NR_037195	ref|Homo sapiens uncharacterized LOC646324 (LOC646324), non-coding RNA [NR_037195]	-0.0496017	0.999576	0.228787	0.89576
A_21_P0014101	1	130	888	CAGAATGACCATCTTGTGATCAGTTTTCTGCATCTTTAAAATACCTGGAAGGTCATCTTT	255	0	A_21_P0014101	LOC654841	ENST00000396588	ref|PREDICTED: Homo sapiens hypothetical LOC654841 (LOC654841), miscRNA [XR_108433]	0.258214	0.976432	-0.14923	0.900719
A_19_P00811943	1	131	0	CTAGATGAAGAGGAGAATGGTATACCATACACTTTGACAAGTAAATCAAACTCAGGAAAG	257	0	A_19_P00811943	lincRNA:chr1:33590638-33599688_R	lincRNA:chr1:33590638-33599688_R	lincRNA:chr1:33590638-33599688 reverse strand	0.373901	0.976906	0.265849	0.872059
A_21_P0005314	1	132	462	AGCTGCTGAAATCCACGCTGAGGTTATCAAGCTCATCCTACAAAATAAAGCAAGTTCTTC	259	0	A_21_P0005314	LOC100507468	XR_108828	ref|PREDICTED: Homo sapiens hypothetical LOC100507468 (LOC100507468), miscRNA [XR_108828]	0.0371565	0.999576	-0.00143078	0.999142
A_21_P0005252	1	133	570	ATCCTAGGCTCTCCAAATGGGAGTCTAAAGGTCTCAAAACATGGTCCAGAAGAAGTATGC	261	0	A_21_P0005252	XLOC_006200	ENST00000470135	linc|BROAD Institute lincRNA (XLOC_006200), lincRNA [TCONS_00013055]	0.0272938	0.999576	0.0870945	0.978947
A_32_P189211	1	134	1269	TCACTATGGCCACTTATTTTTGTTCACTGATTCTTTAGACGCATCAATCTACTCACGGCT	263	0	A_32_P189211	C15orf56	NM_001039905	ref|Homo sapiens chromosome 15 open reading frame 56 (C15orf56), mRNA [NM_001039905]	0.197045	0.999576	0.040046	0.985239
A_21_P0003512	1	135	362	GGTCTCTCACACTTTATGAAGATCTTTGTGTAAAAGTATTAAGCAGTCCATTTAACAGAG	265	0	A_21_P0003512	XLOC_004087	ENST00000504365	ref|PREDICTED: Homo sapiens hypothetical LOC100507528 (LOC100507528), miscRNA [XR_109835]	0.0521916	0.999576	0.0590142	0.971333
A_21_P0013210	1	136	392	CTACGCCCGTTTCAGAAGCGTGGAGTACTTAAGAGTTAATCTAAAAAAGCAAATATAAAA	267	0	A_21_P0013210	XLOC_l2_013436	TCONS_l2_00025925	linc|BROAD Institute lincRNA (XLOC_l2_013436), lincRNA [TCONS_l2_00025925]	0.396497	0.990185	0.491205	0.763479
A_32_P138617	1	137	13366	CATGGCAGCAGTGTCTGCTGCACACTGTGTCCTATTACTGTAAATCTCCTGGTTTATAAT	269	0	A_32_P138617	KIAA2018	NM_001009899	ref|Homo sapiens KIAA2018 (KIAA2018), mRNA [NM_001009899]	0.308726	0.999576	-0.011056	0.997654
A_21_P0012060	1	138	488	GGATGAGAGCTCTTTAATGAAGTGCATACATGTCAGTTTCCCAGGACACAAACCAAAGTA	271	0	A_21_P0012060	XLOC_l2_007931	ENST00000412424	linc|BROAD Institute lincRNA (XLOC_l2_007931), lincRNA [TCONS_l2_00015740]	0.404061	0.971326	-0.0152718	0.994312
A_32_P178945	1	139	6076	TTGCCAGCATTTTTTGAAGTAATACACTGCTGCTACCTGGAAGATGTCTAACTTCATTTT	273	0	A_32_P178945	YOD1	NM_018566	ref|Homo sapiens YOD1 OTU deubiquinating enzyme 1 homolog (S. cerevisiae) (YOD1), mRNA [NM_018566]	0.138261	0.999576	0.0385321	0.979818
A_23_P108028	1	140	3035	TTGGGAATAGGGAAACATTCCTTGGAACAATTTGAGAAATACTTAGCGGTTCTACTTATG	275	0	A_23_P108028	ZNF146	NM_007145	ref|Homo sapiens zinc finger protein 146 (ZNF146), transcript variant 1, mRNA [NM_007145]	0.513956	0.845551	0.162408	0.900483
A_23_P402610	1	141	4612	TTCTCATCTGGAACTGAAACTTTCTGGATTTCTCTTGAAGTGCTACACTGCACTGAATGT	277	0	A_23_P402610	PFAS	NM_012393	ref|Homo sapiens phosphoribosylformylglycinamidine synthase (PFAS), mRNA [NM_012393]	-0.105616	0.999576	0.031425	0.986056
A_21_P0006998	1	142	0	GTGAGGACTGCCAGCACACTGTCACCTCTTACTACTTTCCCATAAATTCTTTGGCATATG	279	0	A_21_P0006998	XLOC_008828	TCONS_00018521	linc|BROAD Institute lincRNA (XLOC_008828), lincRNA [TCONS_00018521]	-0.144691	0.999576	0.0981005	0.94669
A_19_P00812158	1	143	0	CATCCACCTCCCCCGCCCCGCCCCGCCCATTCCTACTTCCCCTTTCGGGCCTGTCCCTCT	281	0	A_19_P00812158	lincRNA:chr2:20722919-20803669_F	lincRNA:chr2:20722919-20803669_F	lincRNA:chr2:20722919-20803669 forward strand	-0.063833	0.999576	0.0539112	0.982924
A_33_P3211198	1	144	3902	GCAGATGCTGCCTTATTTGGCCACTGAAACAATCAAAGCTAATAAATGCTTAAAGAAAAA	283	0	A_33_P3211198	C1orf130	NM_001010980	ref|Homo sapiens chromosome 1 open reading frame 130 (C1orf130), mRNA [NM_001010980]	0.240812	0.999576	0.00992857	0.996734
A_33_P3386746	1	145	811	TATTTGGGAATCAAGGCAACAGATGGATTAGGAAACACCTCAACATTTCCAGCAGGCAGC	285	0	A_33_P3386746	C10orf112	ENST00000454679	ens|chromosome 10 open reading frame 112 [Source:HGNC Symbol;Acc:24331] [ENST00000454679]	-0.0807492	0.999576	-0.103589	0.954995
A_19_P00321897	1	146	0	TTTTCAAATAGGAAAGCTGCCAAGTGCTCTGCGATACCTCCAGCAAGCTTATCGGATTGA	287	0	A_19_P00321897	lincRNA:chr2:162102827-162107557_F	lincRNA:chr2:162102827-162107557_F	lincRNA:chr2:162102827-162107557 forward strand	0.322795	0.946989	-0.0918011	0.944729
A_33_P3379106	1	147	1668	CTCTGTTGGTCCGACTTACATGAAACAAGAGAGTTATTTTGTTGTTGTTGTTTTGTTTTG	289	0	A_33_P3379106	LOC283867	NR_027755	ref|Homo sapiens uncharacterized LOC283867 (LOC283867), non-coding RNA [NR_027755]	0.0137972	0.999576	-0.026606	0.990555
A_21_P0004869	1	148	555	CGGCAGCTCTGAAAGAGTTTGAAGAATTTATTGTTCACAGATGGTATTTAAATGGACTTA	291	0	A_21_P0004869	LOC100131289	NR_038929	ref|Homo sapiens uncharacterized LOC100131289 (LOC100131289), non-coding RNA [NR_038929]	-0.0171977	0.999576	-0.0146476	0.99358
A_23_P324989	1	149	2866	TGGCTACTGTTCTTTGAATAAGTGAATGTTTCTTTATTGCATAACTGGCGTGTAGCACAA	293	0	A_23_P324989	RECQL5	ENST00000420326	ens|RecQ protein-like 5 [Source:HGNC Symbol;Acc:9950] [ENST00000420326]	0.231197	0.999576	0.193893	0.896046
A_23_P211878	1	150	8926	GCCCCAGCCAACTTCATGGGTCACTTTTTCTGGAAAATAATGATCTGTACAGACAGGACA	295	0	A_23_P211878	FLNB	NM_001457	ref|Homo sapiens filamin B, beta (FLNB), transcript variant 2, mRNA [NM_001457]	0.10504	0.999576	-0.14206	0.914141
A_23_P127557	1	151	2393	TGCCTAGAGCCTTAACAGAATTTTACTGCCAGGTGATTCAGTTTAATAAATACAGAGACC	297	0	A_23_P127557	KBTBD3	NM_198439	ref|Homo sapiens kelch repeat and BTB (POZ) domain containing 3 (KBTBD3), transcript variant 2, mRNA [NM_198439]	-0.10485	0.999576	-0.0364795	0.98399
A_21_P0003971	1	152	423	TGCTACACTTTCTTATCATAGTTTACCGCAATTAAAAATCAAAACAAAACAAAACGAAAA	299	0	A_21_P0003971	XLOC_004293	ENST00000416930	linc|BROAD Institute lincRNA (XLOC_004293), lincRNA [TCONS_00009352]	0.272269	0.999576	0.267471	0.899443
A_23_P108657	1	153	1126	GCAATTTACCGAAGATTGGTCAGAGGAGGATGTCTCAACATGGCTTTGTGCACAAGATTT	301	0	A_23_P108657	WDSUB1	NM_152528	ref|Homo sapiens WD repeat, sterile alpha motif and U-box domain containing 1 (WDSUB1), transcript variant 3, mRNA [NM_152528]	0.143833	0.999576	-0.252699	0.809457
A_19_P00318562	1	154	0	GCAATTTTAGGATGATTTCCCAAAGGGTAGAGATGTTCCAACAATAGCTTGATGATAAAT	303	0	A_19_P00318562	lincRNA:chr7:112740717-112786095_F	lincRNA:chr7:112740717-112786095_F	lincRNA:chr7:112740717-112786095 forward strand	0.0818162	0.999576	0.268807	0.892421
A_33_P3338275	1	155	6747	TCACTCCCTATGGTGTCTGTCTGTCCTGAGAGGTGGATGAATTGAAGCTCTAGTTTCTCT	305	0	A_33_P3338275	LOC440297	NR_033579	ref|Homo sapiens chondroitin sulfate proteoglycan 4 pseudogene (LOC440297), non-coding RNA [NR_033579]	0.116359	0.999576	-0.0129782	0.996272
A_24_P169402	1	156	3586	AAGGAACTTCAGAACCAACTGAATGAGATTGTAGAGCTGGTAAGAGGAAAGTTGTCTAAG	307	0	A_24_P169402	DNAH12	NM_178504	ref|Homo sapiens dynein, axonemal, heavy chain 12 (DNAH12), transcript variant 1, mRNA [NM_178504]	0.135885	0.999576	0.226344	0.843501
A_23_P74950	1	157	3819	TAATGGGTTAAATCCTTTAAAACAAGGAGTTGTGGGGGAAGGGTGTCGTGCACTCCTAGA	309	0	A_23_P74950	RCC2	NM_018715	ref|Homo sapiens regulator of chromosome condensation 2 (RCC2), transcript variant 1, mRNA [NM_018715]	-0.0840814	0.999576	-0.137368	0.912225
A_23_P110882	1	158	4013	ATTTCTCTGTCAAACTCAATGATCATTTAGTACTTTTGTCTTCTCCCATGTGCTTGAAGG	311	0	A_23_P110882	TSPYL4	NM_021648	ref|Homo sapiens TSPY-like 4 (TSPYL4), mRNA [NM_021648]	-0.170685	0.999576	0.277212	0.824853
A_21_P0004623	1	159	764	CTGCGCGTCACTGGTAGAAAAGGACATTAGGAACACTAGGTAAAAAGCAAAACAAAAATA	313	0	A_21_P0004623	XLOC_005118	ENST00000441203	tc|AF153341 winged helix/forkhead transcription factor {Homo sapiens} (exp=-1; wgp=0; cg=0), partial (6%) [THC2667051]	0.698852	0.886921	-0.335578	0.856052
A_21_P0003510	1	160	51	GAGGAGCAGTCTGCAAGCAGCCGTAGGAGCAAGACCTTGAGACGTGTCCATCAATGCTAC	315	0	A_21_P0003510	XLOC_004085	ENST00000506412	gb|601905553F1 NIH_MGC_54 Homo sapiens cDNA clone IMAGE:4133461 5', mRNA sequence [BF239155]	0.157795	0.999576	-0.0344391	0.989622
A_33_P3373384	1	161	1467	GCAGAGACTTTTCCTCTGTTGAACTGAGGAACACACTGTGCATTTCTTCCTTCTGTTGTG	317	0	A_33_P3373384	TMEM231	NM_001077419	ref|Homo sapiens transmembrane protein 231 (TMEM231), transcript variant 3, mRNA [NM_001077419]	0.146399	0.999576	0.134953	0.945427
A_33_P3335740	2	3	5753	GGGTAAGGTTTACCACAAGATGAGTTATTTTGGGTTTCAGAAGTTTTTTGGATTTTTGGA	2	0	A_33_P3335740	FLJ10038	NR_026891	ref|Homo sapiens uncharacterized protein FLJ10038 (FLJ10038), non-coding RNA [NR_026891]	-0.0559764	0.999576	0.0643568	0.975994
A_33_P3256334	2	4	908	CCTCCACCTCCTCAAGGGGGCAGACCACACAGACCTCCCCAGGGACAGCCTCCCCAGTAA	4	0	A_33_P3256334	PRB3	NM_006249	ref|Homo sapiens proline-rich protein BstNI subfamily 3 (PRB3), mRNA [NM_006249]	0.104577	0.999576	0.106175	0.947292
A_21_P0014605	2	5	970	AGATCTCTTGGAGCAGGATTGCGGGAGGAGAGCAGAGCACATATATTGATGCCTCTTTTG	6	0	A_21_P0014605	LOC100506594	XR_110496	ref|PREDICTED: Homo sapiens hypothetical LOC100506594 (LOC100506594), miscRNA [XR_110496]	0.0127457	0.999576	0.243571	0.822023
A_21_P0006463	2	6	167	AAGCCCTCTCTCTCTAAAGACTTGAATGCCTACTCCCTTCACTGAGTGGTTTCTTCTGTT	8	0	A_21_P0006463	XLOC_008236	ENST00000412420	tc|Q3TS54_MOUSE (Q3TS54) In vitro fertilized eggs cDNA, RIKEN full-length enriched library, clone:7420485E05 product:zinc finger protein 58, full insert sequence. (Fragment), partial (6%) [THC2781167]	0.06163	0.999576	0.097253	0.9731
A_21_P0006250	2	7	156	ACAAAAACCTGCATGATACGAAGAGAATGAGATCAGGATATTCCCGTGGCTTTCTCCCTG	10	0	A_21_P0006250	XLOC_007638	TCONS_00016264	linc|BROAD Institute lincRNA (XLOC_007638), lincRNA [TCONS_00016264]	-0.00905603	0.999576	0.0533541	0.981819
A_24_P144163	2	8	0	ACACCAAAGGTTGCTTTGCTGTACACGAGGAGACCAAGTACAAGTTGTGCAAAGTGAGAA	12	0	A_24_P144163	A_24_P144163	A_24_P144163	Unknown	-0.0213347	0.999576	0.0642134	0.96478
A_21_P0006332	2	9	505	AGGCACTCACCTTACATTCATTTTTAACATAAAGTTACCCTGGAAACGCTGGATCCAGAA	14	0	A_21_P0006332	XLOC_007892	THC2692338	linc|BROAD Institute lincRNA (XLOC_007892), lincRNA [TCONS_00016503]	-0.100471	0.999576	-0.223123	0.876639
A_24_P8318	2	10	983	TAGTCATTCCAGGTCTCATGGGAATGATCACCATAGCAAGGAACATCAACGCTCCAAATC	16	0	A_24_P8318	AFF4	NM_014423	ref|Homo sapiens AF4/FMR2 family, member 4 (AFF4), mRNA [NM_014423]	0.107231	0.999576	0.213346	0.885376
A_24_P146670	2	11	4917	TGTGGTTGCTGGTGTGTGTAATTATTAATGAAATGTTCACTCCTAGTCCCTTATGAGGCT	18	0	A_24_P146670	SLK	NM_014720	ref|Homo sapiens STE20-like kinase (SLK), mRNA [NM_014720]	0.0880158	0.999576	-0.0889	0.960969
A_23_P35230	2	12	927	AGTTATGTTTGAATGCGATAAGGGTTTTTACCTCGATGGCAGCGACACAATTGTCTGTGA	20	0	A_23_P35230	CD46	NM_172350	ref|Homo sapiens CD46 molecule, complement regulatory protein (CD46), transcript variant n, mRNA [NM_172350]	-0.122809	0.999576	-0.0094367	0.995059
A_23_P424734	2	13	2260	CCCGACGTGAGCGAGGACCACGTCTCCGCCCTCTTGGGCCTGCGCGGGGACTTGTCCCGG	22	0	A_23_P424734	EXOC3L1	NM_178516	ref|Homo sapiens exocyst complex component 3-like 1 (EXOC3L1), mRNA [NM_178516]	0.0394454	0.999576	0.4124	0.765325
A_24_P373844	2	14	4579	AAGCATTTTTACACTTCCTGGAATGAGTATATTATCAGCAATCTTTTGTCAAATGCCAGC	24	0	A_24_P373844	KCTD15	NM_024076	ref|Homo sapiens potassium channel tetramerisation domain containing 15 (KCTD15), transcript variant 1, mRNA [NM_024076]	-0.0956368	0.999576	0.0359822	0.988701
A_21_P0012369	2	15	1038	ATTTATTCCTAAGGGTCTCTTTGGAGAGCTCAAATTAAGGAGTGTCATCTCAGACAAGAG	26	0	A_21_P0012369	XLOC_l2_009652	TCONS_l2_00018477	linc|BROAD Institute lincRNA (XLOC_l2_009652), lincRNA [TCONS_l2_00018477]	0.0562918	0.999576	0.277646	0.84682
A_21_P0006115	2	16	130	TGTAGAGTCTTGCCTTGGGCCTTCTCGAGTATCCCTTGATGTTCTGCCCAGGAGGAGGGT	28	0	A_21_P0006115	XLOC_007888	ENST00000452377	gb|603025214F1 NIH_MGC_114 Homo sapiens cDNA clone IMAGE:5195666 5', mRNA sequence [BI754780]	-0.318315	0.983442	-0.10742	0.954668
A_33_P3252475	2	17	1062	AATCACAGTAATAGGGGAAAATAAGGGCTGAGAAAAAAGTCCATGCACTGCAGCGGACAG	30	0	A_33_P3252475	C14orf64	NR_015430	ref|Homo sapiens chromosome 14 open reading frame 64 (C14orf64), non-coding RNA [NR_015430]	-0.199056	0.999576	0.391454	0.824614
A_19_P00813412	2	18	0	TAAAACAACATTCCCCTGAGCCAACCTTTGGTTCCCTCTAGTTACTGGGGTGAGAAATGT	32	0	A_19_P00813412	lincRNA:chr1:112004552-112015377_R	lincRNA:chr1:112004552-112015377_R	lincRNA:chr1:112004552-112015377 reverse strand	0.0947179	0.999576	-0.0290467	0.991057
A_19_P00317706	2	19	0	CAGATGTGTCTGCTTTTGTTGTGATTTTGCCATTCTTCAACAAAGTTAAAAGAGCCTCAA	34	0	A_19_P00317706	lincRNA:chr9:470591-484491_F	lincRNA:chr9:470591-484491_F	lincRNA:chr9:470591-484491 forward strand	-0.105678	0.999576	0.10461	0.961225
A_23_P103672	2	20	5212	GCAAAGGGAATCTCTTGCCTGCTCCATCTCATAGGCTAAGTCAGCTGAATCCCGATAGTA	36	0	A_23_P103672	NES	NM_006617	ref|Homo sapiens nestin (NES), mRNA [NM_006617]	0.168487	0.999576	0.0117094	0.996734
A_32_P515088	2	21	5018	TTTACACTTGCTTGATGTGATAACTCTAAAGACTTTTTAACTGATAAAAGCGCACATGGC	38	0	A_32_P515088	KDSR	NM_002035	ref|Homo sapiens 3-ketodihydrosphingosine reductase (KDSR), mRNA [NM_002035]	-0.0423496	0.999576	-0.294198	0.740737
A_19_P00809830	2	22	0	AGGACACATGGCCCCAGGAACTTGTCTAAGAGGCAGTATAAGGGTCCAAGACCTTTACAG	40	0	A_19_P00809830	lincRNA:chrX:73794800-73800175_R	lincRNA:chrX:73794800-73800175_R	lincRNA:chrX:73794800-73800175 reverse strand	-0.209961	0.999576	0.206803	0.899254
A_19_P00326737	2	23	0	AAGTTTCTCAATTGGTGTCCACCCAGCTCTGCCTGTGTTCTTCCTGTTGCCTGGTGTTCC	42	0	A_19_P00326737	lincRNA:chr6:42725472-42759772_R	lincRNA:chr6:42725472-42759772_R	lincRNA:chr6:42725472-42759772 reverse strand	-0.318877	0.982895	0.169588	0.91848
A_23_P210747	2	24	1975	TACCGAAAGGAGGGCAATTCATGGAAGAAATTTCCTCTGTTCATTCCGTTCTCTTCAACC	44	0	A_23_P210747	TRMT6	NM_015939	ref|Homo sapiens tRNA methyltransferase 6 homolog (S. cerevisiae) (TRMT6), mRNA [NM_015939]	0.220357	0.996057	0.150238	0.906234
A_33_P3251518	2	25	465	AGCTCAATGTGGTGGGAACACCCAGGGAGACATAACTGGGGGTCAGATCCAGACACTGGA	46	0	A_33_P3251518	PYCR2	ENST00000366823	ens|pyrroline-5-carboxylate reductase family, member 2 [Source:HGNC Symbol;Acc:30262] [ENST00000366823]	0.220903	0.999576	0.264085	0.884755
A_33_P3414107	2	26	986	GGGCAGTGAGGGACTTACTGTAAAAACTGGGGCCTTCATAAAGGCGTTCTTATTTGCAAT	48	0	A_33_P3414107	LOC729040	XR_108595	ref|PREDICTED: Homo sapiens hypothetical LOC729040 (LOC729040), miscRNA [XR_108595]	-0.319873	0.971326	-0.174853	0.900447
A_21_P0010618	2	27	576	GGCCATCATCTCATTTACCTATTTAAGAAAAACCCCATAAAAGAGTGTTCTATATGGACA	50	0	A_21_P0010618	XLOC_l2_000941	BX113442	gb|BX113442 Soares breast 2NbHBst Homo sapiens cDNA clone IMAGp998L17248, mRNA sequence [BX113442]	-0.269409	0.999576	0.190885	0.952235
A_24_P937405	2	28	3592	CAAAGTGTGCTCCTTAAACACTCATGCCTTATGATTTTCTACCAAAAGTAAAAAGGGTTG	52	0	A_24_P937405	PRSS23	NM_007173	ref|Homo sapiens protease, serine, 23 (PRSS23), mRNA [NM_007173]	-0.413955	0.931786	-0.254858	0.841048
A_19_P00808629	2	29	0	TTCCTATCTAATCCCTTTTCTGGAAAAATGGAGAAGAGTCAGATTGGGGGGAAGACTCTG	54	0	A_19_P00808629	lincRNA:chr5:177039219-177047969_F	lincRNA:chr5:177039219-177047969_F	lincRNA:chr5:177039219-177047969 forward strand	-0.454242	0.946989	-0.230256	0.883733
A_23_P134237	2	30	324	TTTAAGCTGCAGCAGACAAGCTGCCGGAAGAGGGACTGGAAGAAACCCGAGTGCAAAGTC	56	0	A_23_P134237	RARRES2	NM_002889	ref|Homo sapiens retinoic acid receptor responder (tazarotene induced) 2 (RARRES2), mRNA [NM_002889]	0.00255846	0.999576	0.138518	0.954912
A_33_P3282624	2	31	0	CACTGGATGAAGAATCCATTGAGACTGTGAAGAATATATTTAAATTTGAACATGGCCTGT	58	0	A_33_P3282624	A_33_P3282624	A_33_P3282624	Unknown	0.0108745	0.999576	0.311531	0.831647
A_19_P00803864	2	32	6443	CTGGTGAAAATGGTGTTTGTTGTAACATCTTGGTATCATTGTGGGTAAGTAGAACAAATA	60	0	A_19_P00803864	FAM105A	NM_019018	ref|Homo sapiens family with sequence similarity 105, member A (FAM105A), mRNA [NM_019018]	-0.438604	0.971326	0.217886	0.912535
A_33_P3363510	2	33	792	TGGAAATGACAACTCATGCCTGCAAAGTGGAAAATCAATAAAAATTATTCTGCAACCCCA	62	0	A_33_P3363510	ENST00000446865	ENST00000446865	gb|Homo sapiens cDNA FLJ44088 fis, clone TESTI4041519. [AK126076]	-0.183881	0.999576	0.296622	0.80359
A_19_P00318140	2	34	289	CTTCAGGCCCCTGTGAGGCTGACTCTGTAGTCCTGGAGAAACTCAACAGCCAGGAACTTA	64	0	A_19_P00318140	ENST00000477589	ENST00000477589	ref|PREDICTED: Homo sapiens cytokine receptor CRL2 (LOC100287290), mRNA [XM_002342405]	-0.224135	0.999576	0.114804	0.965485
A_23_P155514	2	35	1297	GATCTACATTAATATCAAGTCTTGACTCCCTACTTCCCGTCATTCCTCACAGGACAGAAG	66	0	A_23_P155514	AHSG	NM_001622	ref|Homo sapiens alpha-2-HS-glycoprotein (AHSG), mRNA [NM_001622]	-0.453698	0.907138	-0.439755	0.654282
A_23_P109877	2	36	3116	TGACTTGTTCCTCTGAAAGTGCAAGAGGCGTACACCTTTCCCAAATGTAGACTAGAATCT	68	0	A_23_P109877	WDR82	NM_025222	ref|Homo sapiens WD repeat domain 82 (WDR82), mRNA [NM_025222]	0.379632	0.924008	0.478687	0.558477
A_23_P319874	2	37	1120	GCTACTCAAAGTCAGAACTTTTCAAAGTAATCAGTAAATTGAATCAACAGAAAAATATTC	70	0	A_23_P319874	C3orf23	NM_001029840	ref|Homo sapiens chromosome 3 open reading frame 23 (C3orf23), transcript variant 3, mRNA [NM_001029840]	-0.324975	0.976432	-0.271348	0.835473
A_21_P0008021	2	38	1698	AGAAAATTCATCCAAATCTACATTGTACACTTGATGAGGCAGCCGATTGGCTGAGAGGCT	72	0	A_21_P0008021	XLOC_010732	BC034786	linc|BROAD Institute lincRNA (XLOC_010732), lincRNA [TCONS_00021698]	-0.0459998	0.999576	0.258733	0.888859
A_33_P3418000	2	39	1266	AGTCAACCACAGGCATGGCATGAACAGGACCCTTCTCATTAAAGCAGATGCTTAGAACTT	74	0	A_33_P3418000	RELL1	NM_001085399	ref|Homo sapiens RELT-like 1 (RELL1), transcript variant 2, mRNA [NM_001085399]	0.247958	0.999576	0.333674	0.793105
A_19_P00811884	2	40	0	ATGTAGATTGTTTCTAACCGTTTCTTTGCCTCTCCTCCATTCTGCAAAGTCCATCTCCAT	76	0	A_19_P00811884	lincRNA:chr2:216484359-216506095_F	lincRNA:chr2:216484359-216506095_F	lincRNA:chr2:216484359-216506095 forward strand	-0.409755	0.918992	0.196832	0.876639
A_19_P00322492	2	41	0	TTTATATAAACAACTCATCCCCACCCAGACACACACACAAGGCCCTAGAGCAGCAGTTTC	78	0	A_19_P00322492	lincRNA:chr22:25454346-25454817_R	lincRNA:chr22:25454346-25454817_R	lincRNA:chr22:25454346-25454817 reverse strand	0.134315	0.999576	-0.0909456	0.945791
A_21_P0001900	2	42	517	ACAGCCGCCCCTTTTATGGAATCATCCAGCGTCCAATCTCAAAATACATATTGGTGTTAA	80	0	A_21_P0001900	XLOC_001620	ENST00000419650	gb|DB077273 TESTI4 Homo sapiens cDNA clone TESTI4021828 5', mRNA sequence [DB077273]	0.111312	0.999576	0.100389	0.960002
A_33_P3258383	2	43	174	TCAATGAGGAACACAACTGCATCATGGAGAATCCCCAGCATCCTCAAACCGTTAACACCT	82	0	A_33_P3258383	ENST00000556583	ENST00000556583	Unknown	-0.0210294	0.999576	-0.0963006	0.962316
A_23_P398770	2	44	2851	AAATAATGAACACTTAGCCTTTCTATGCGCATAATGGTGTAAAAGTTAGATGGTTAGGTG	84	0	A_23_P398770	PWWP2A	NM_001130864	ref|Homo sapiens PWWP domain containing 2A (PWWP2A), transcript variant 2, mRNA [NM_001130864]	-0.162253	0.999576	-0.0967774	0.948077
A_19_P00808188	2	45	0	AGGTTACAAAGAATGACGATGCTGATGTGGTCTAGTCTACCACATTTAAGCATAAATCCA	86	0	A_19_P00808188	lincRNA:chr18:23977502-23990977_F	lincRNA:chr18:23977502-23990977_F	lincRNA:chr18:23977502-23990977 forward strand	-0.141519	0.999576	-0.258175	0.84594
A_21_P0009136	2	47	1910	CCAGCGTTATCCACAACATACACGATGTACACGCTTTGGGGAAGGAAAAGCATCTTTTTT	90	0	A_21_P0009136	XLOC_012031	TCONS_00025076	linc|BROAD Institute lincRNA (XLOC_012031), lincRNA [TCONS_00025076]	-0.215801	0.999576	-0.217175	0.918622
A_32_P221799	2	48	397	CTGAGAGCCACCACAAAGCTAAGGGCAAGTAAGGGCTGAACTTTAAAAATGTAAACTTAC	92	0	A_32_P221799	HIST1H2AM	NM_003514	ref|Homo sapiens histone cluster 1, H2am (HIST1H2AM), mRNA [NM_003514]	0.0563412	0.999576	0.0679206	0.967046
A_23_P118435	2	49	437	AGACGGGAGGTGTCTACTGAAAAGGGAACCTGCTTCTTTACTCCAGAACTCTGTTCTTTA	94	0	A_23_P118435	SUMO2	NM_006937	ref|Homo sapiens SMT3 suppressor of mif two 3 homolog 2 (S. cerevisiae) (SUMO2), transcript variant 1, mRNA [NM_006937]	-0.1065	0.999576	0.4157	0.715429
A_33_P3231705	2	50	3381	CTTATAGGGGATTCACATTTGGCCCCTGAGATTGCATTTGATACCATTTTATTTAGAATA	96	0	A_33_P3231705	ZNF677	NM_182609	ref|Homo sapiens zinc finger protein 677 (ZNF677), mRNA [NM_182609]	0.0947123	0.999576	-0.309277	0.803945
A_19_P00805240	2	51	0	AAACCCGTGTCCTTTCCTAATCCTCACCCCTCTTTATCACACAGGGTTTTTTGTTTTGTT	98	0	A_19_P00805240	lincRNA:chr14:21670160-21677035_F	lincRNA:chr14:21670160-21677035_F	lincRNA:chr14:21670160-21677035 forward strand	-0.505915	0.940593	-0.193205	0.918305
A_33_P3399263	2	52	1067	GTGACTTGGGGGACCAGCAGCAGAGATGAAGACTTGGAAAACTGCTCTCACCACCTATGA	100	0	A_33_P3399263	IL15RA	NM_001243539	ref|Homo sapiens interleukin 15 receptor, alpha (IL15RA), transcript variant 3, mRNA [NM_001243539]	0.103335	0.999576	-0.309947	0.789272
A_24_P83379	2	53	3252	TGCCCTCATCAATAGACCATGTAACTACATTGGATAGAGCTTGTAATAGGTTTTGTGTCC	102	0	A_24_P83379	WDFY3	ENST00000426414	ens|WD repeat and FYVE domain containing 3 [Source:HGNC Symbol;Acc:20751] [ENST00000426414]	0.103195	0.999576	-0.0224176	0.987906
A_24_P933011	2	54	145	CAAGAACGACGTGGTGGTGGTGAAAGGCAAGCTGAAGCTGTGCTCCATCTCAGGGCTCAT	104	0	A_24_P933011	TMEM200C	NM_001080209	ref|Homo sapiens transmembrane protein 200C (TMEM200C), mRNA [NM_001080209]	0.0533119	0.999576	0.0550675	0.976967
A_33_P3230498	2	55	368	TGTTTTCATGATATTCAGTGGGATCAACTCTGCATAGACACACAGACACGCACTGAGACT	106	0	A_33_P3230498	AK130931	AK130931	gb|Homo sapiens cDNA FLJ27421 fis, clone WMC07981. [AK130931]	-0.141158	0.999576	-0.0251758	0.989191
A_21_P0006929	2	56	99	TTAATATCAAAAAGCAGACATCTGAAGAGGCACTGACACCCTCCCACTCACAGAAGGTGA	108	0	A_21_P0006929	XLOC_008652	TCONS_00018368	linc|BROAD Institute lincRNA (XLOC_008652), lincRNA [TCONS_00018368]	0.0919559	0.999576	-0.224886	0.937418
A_23_P114299	2	57	1523	GTGACTGTGGCCATGGTCCCCAAGACCTCTATATTTGCTCTTTTATTTTTATGTCTAAAA	110	0	A_23_P114299	CXCR3	NM_001504	ref|Homo sapiens chemokine (C-X-C motif) receptor 3 (CXCR3), transcript variant 1, mRNA [NM_001504]	0.0207004	0.999576	0.112392	0.940743
A_23_P91081	2	58	1444	TCAAAATATAAGCAGCTTGAAACTGGCTTTACCAATCTTGAAATTTGACCACAAGTGTCT	112	0	A_23_P91081	EPCAM	NM_002354	ref|Homo sapiens epithelial cell adhesion molecule (EPCAM), mRNA [NM_002354]	0.228552	0.984823	-0.909736	0.129171
A_19_P00331320	2	59	0	TTCTGTGTCTCAGTTATGTCCAGTCTACAGTAAATGTTCTCATCCTGTGGCCACTCAGGT	114	0	A_19_P00331320	lincRNA:chr17:44287923-44293697_R	lincRNA:chr17:44287923-44293697_R	lincRNA:chr17:44287923-44293697 reverse strand	-0.0141938	0.999576	-0.1601	0.930681
A_21_P0012451	2	60	2094	AGTTGTTGATACCACTTAAAATAGAAACCATCTCCCATGAAGACCTTCAAAGACAACTTG	116	0	A_21_P0012451	PROS1	NM_000313	ref|Homo sapiens protein S (alpha) (PROS1), mRNA [NM_000313]	-0.206452	0.999576	0.371422	0.814951
A_23_P153461	2	61	2112	GCCAATAGGAGCCCTTGGTTTCCAGAATTTCTAGAGTGGGTGGGCATGATTCCAGTCAAT	118	0	A_23_P153461	LPPR2	NM_022737	ref|Homo sapiens lipid phosphate phosphatase-related protein type 2 (LPPR2), transcript variant 1, mRNA [NM_022737]	0.0535799	0.999576	-0.0136322	0.995059
A_23_P15375	2	62	1823	TGCCCCCTGGTCAACATAAGGAGCGTGGGATCCGATGGAAAGGTGGAGCTCAGGGAAAAT	120	0	A_23_P15375	ARMC7	NM_024585	ref|Homo sapiens armadillo repeat containing 7 (ARMC7), mRNA [NM_024585]	0.0591441	0.999576	-0.21864	0.837785
A_21_P0007812	2	63	236	ATGCATGATTCTAAACAATGCTCACCAACCCAGCCTTCAGTACAGTCCTAAAGTAACAGC	122	0	A_21_P0007812	XLOC_010272	TCONS_00021010	linc|BROAD Institute lincRNA (XLOC_010272), lincRNA [TCONS_00021010]	0.446903	0.976432	-0.134187	0.957363
A_21_P0002580	2	64	654	TTTTAAACCTCAACATGTCAACCGCAAATACCTCAAACACTGCTCACACCGTGGTAAAAT	124	0	A_21_P0002580	DNAJC27-AS1	NR_034113	ref|Homo sapiens DNAJC27 antisense RNA 1 (non-protein coding) (DNAJC27-AS1), non-coding RNA [NR_034113]	0.370918	0.982895	-0.0866357	0.969899
A_21_P0014351	2	65	654	TCCAGGTTTGCAGCCCGCAAGATTTAAGATGGGGCCATGAGGTTAAATCTTGTAAACTCA	126	0	A_21_P0014351	LOC100506325	ENST00000451140	ref|PREDICTED: Homo sapiens hypothetical LOC100506325 (LOC100506325), miscRNA [XR_109396]	0.012069	0.999576	0.0349899	0.983731
A_24_P385313	2	66	7572	TGTTGGATGATGAAACATTCATTTTTACCTTGTGGATGCTAGTGCTGTAGAGTTCACTGT	128	0	A_24_P385313	PTPRF	NM_002840	ref|Homo sapiens protein tyrosine phosphatase, receptor type, F (PTPRF), transcript variant 1, mRNA [NM_002840]	-0.212497	0.999576	-0.108405	0.95764
A_33_P3223527	2	67	521	GACATTCACAAAATCTAAGGTCTTCTGGTGATACCAAATGTAACAGGAATGGAAGCATCA	130	0	A_33_P3223527	THC2688742	THC2688742	Unknown	-0.223565	0.999576	-0.125671	0.95803
A_23_P331895	2	68	3959	TTGTTCTGAGTTTTCGGTGCCGTGTTCCTAACTACTCCATCCCATGACCTCGCCACACCT	132	0	A_23_P331895	TTYH3	NM_025250	ref|Homo sapiens tweety homolog 3 (Drosophila) (TTYH3), mRNA [NM_025250]	-0.151188	0.999576	-0.374747	0.714625
A_19_P00810618	2	69	0	GTTGAATAACTCCCCACCCTCTACACCACCCAAAAGGAGAAGCCCTTTAAAAATTATTTG	134	0	A_19_P00810618	lincRNA:chr7:104616164-104653039_F	lincRNA:chr7:104616164-104653039_F	lincRNA:chr7:104616164-104653039 forward strand	-0.156418	0.999576	0.033453	0.98399
A_33_P3343340	2	70	0	ACTGCAAATTTCCTTGCGACACATACATCACACAAAAGATCAGGTAACAAGGCGCTCAGG	136	0	A_33_P3343340	A_33_P3343340	A_33_P3343340	Unknown	0.361478	0.992622	0.309886	0.85651
A_19_P00806092	2	71	0	AGTTTCGAATCTTGATTGAAGGTAATTTAAAAGCTGAGTGATGTACGTTCACCATGGGGC	138	0	A_19_P00806092	lincRNA:chr18:74178337-74203637_R	lincRNA:chr18:74178337-74203637_R	lincRNA:chr18:74178337-74203637 reverse strand	0.387714	0.927111	0.210002	0.863893
A_23_P214821	2	72	1344	AGGCGCCTGGCACATTTCAGGGAGAAACTCCAAAGTCCACACAAAGATTTTCTAAGGAAT	140	0	A_23_P214821	EDN1	NM_001955	ref|Homo sapiens endothelin 1 (EDN1), transcript variant 1, mRNA [NM_001955]	-1.59115	0.0244197	-0.724349	0.275279
A_33_P3319281	2	73	2553	TTCGTCATTGTGTTTGAGGTAGCCGAGGCACCTGCTGGTTCTCCCATCCATGGCATGAGG	142	0	A_33_P3319281	ANO7	ENST00000402430	ens|anoctamin 7 [Source:HGNC Symbol;Acc:31677] [ENST00000402430]	0.0850078	0.999576	0.222389	0.858873
A_19_P00813475	2	74	0	GTGTCAAACCTTCCATTCAACTCTTCTTATGCAAATTTAGCAACATCTTCTATTCCAGTT	144	0	A_19_P00813475	lincRNA:chr2:123722255-124760730_R	lincRNA:chr2:123722255-124760730_R	lincRNA:chr2:123722255-124760730 reverse strand	0.130823	0.999576	0.313511	0.781784
A_33_P3247331	2	75	168	AGAAATTAAGCATACGGTCACGAGAGTGCAAAGTTCTGTGAAACGCTCCAGTGGTTACAC	146	0	A_33_P3247331	KCNQ1	ENST00000345015	ens|potassium voltage-gated channel, KQT-like subfamily, member 1 [Source:HGNC Symbol;Acc:6294] [ENST00000345015]	-0.288571	0.971326	-0.148645	0.909053
A_21_P0009583	2	76	284	AAGATCCCCTAAAAGTCTGCTCCAGTGATTGACGCTTAGTGTGGATTATGGACACTGTCT	148	0	A_21_P0009583	XLOC_012888	TCONS_00026569	linc|BROAD Institute lincRNA (XLOC_012888), lincRNA [TCONS_00026569]	-0.157328	0.999576	0.260156	0.925023
A_21_P0001731	2	77	18	CGCTGATTTCTCAACCTGGAATCATTTCCCTACACCTTTCCTCAAAGGACTGTTAATGAG	150	0	A_21_P0001731	LOC100505768	NR_038324	ref|Homo sapiens uncharacterized LOC100505768 (LOC100505768), non-coding RNA [NR_038324]	-0.163879	0.999576	-0.0521431	0.978229
A_21_P0008688	2	78	342	ACCACTATTGAGAAGATTGCTGTTCACCATTTTGACAACCACACAAGCCACAGATGATAC	152	0	A_21_P0008688	XLOC_011374	TCONS_00023541	linc|BROAD Institute lincRNA (XLOC_011374), lincRNA [TCONS_00023541]	0.302192	0.996057	-0.256929	0.87438
A_33_P3346643	2	79	0	CATCTGCATTTCTTCCCTGTACCAGGAAGACAAACACTTTCTCAGAATCCCTGCAGAAGT	154	0	A_33_P3346643	A_33_P3346643	A_33_P3346643	Unknown	-0.0724586	0.999576	0.111799	0.950805
A_19_P00316039	2	80	0	AGATATTCTGCCTCATCTTCTTTCTGACCCCTGCTGGTGATCTCATCCTCAAGCTCTTTC	156	0	A_19_P00316039	lincRNA:chr3:106531384-106556814_R	lincRNA:chr3:106531384-106556814_R	lincRNA:chr3:106531384-106556814 reverse strand	-0.0389498	0.999576	0.0667032	0.975372
A_21_P0002724	2	81	342	GAACAACGAAACAACGGATGATCTGCCTTTAATAGGATAAAAGCCAGTATTTGCAAATAT	158	0	A_21_P0002724	XLOC_002569	BG497271	gb|602537830F1 NIH_MGC_59 Homo sapiens cDNA clone IMAGE:4659198 5', mRNA sequence [BG497271]	0.31375	0.992622	-0.162038	0.927403
A_33_P3405864	2	82	0	AATGTGTATGATCTATGCGTTTCAGTTTTGAACATAAAGCAGTGGCTCTGAGCGCGACCC	160	0	A_33_P3405864	A_33_P3405864	A_33_P3405864	Unknown	0.2228	0.999576	0.00910877	0.99719
A_23_P57306	2	83	2111	CCTGGCATCCTCGTGAAAGTGCACACACTTCATGGAGGGACTCCTTTTCAATAAGAATTA	162	0	A_23_P57306	CHAF1B	NM_005441	ref|Homo sapiens chromatin assembly factor 1, subunit B (p60) (CHAF1B), mRNA [NM_005441]	0.0616584	0.999576	-0.299316	0.730911
A_23_P168828	2	84	2534	GTGTGCTTTATTGAATTAGAAAATTAGTGACCATTATTCACAGGTGGACAAATGTTGTCC	164	0	A_23_P168828	KLF10	NM_005655	ref|Homo sapiens Kruppel-like factor 10 (KLF10), transcript variant 1, mRNA [NM_005655]	0.616949	0.858864	-0.138567	0.938536
A_24_P104091	2	85	2435	TTGGTGGATTTTTGTGTTTTGTAAGTTGTCTATTTTGATAATGTATTATTTTTATAACTG	166	0	A_24_P104091	ORAOV1	NM_153451	ref|Homo sapiens oral cancer overexpressed 1 (ORAOV1), mRNA [NM_153451]	0.155308	0.999576	-0.158051	0.900833
A_23_P408341	2	86	758	ATTTGGAGGTGAGGGAGCTCAGGCACTCTAGGACAGGTTGCAAATTCAAGTTCCGCTTTT	168	0	A_23_P408341	TSPY26P	NR_002781	ref|Homo sapiens testis specific protein, Y-linked 26, pseudogene (TSPY26P), non-coding RNA [NR_002781]	0.133078	0.999576	0.0259927	0.991177
A_21_P0000064	2	87	3990	CTGCAGTTCTGCGCTTTTTACCAGTGAAAAAATGTAATTATTTTCCCCTCTTAAGGATTA	170	0	A_21_P0000064	HPSE	NM_006665	ref|Homo sapiens heparanase (HPSE), transcript variant 1, mRNA [NM_006665]	-0.209651	0.999576	-0.410326	0.681624
A_19_P00803229	2	88	0	AAATGGAGCCATAAAGAAGAAATATGACCTCTCCTGTGTTTCACCTCCAGTGGGGTTGAC	172	0	A_19_P00803229	lincRNA:chr8:90889605-90908564_R	lincRNA:chr8:90889605-90908564_R	lincRNA:chr8:90889605-90908564 reverse strand	-0.156851	0.999576	-0.106172	0.947049
A_24_P143440	2	89	78	ACACTGAAGCGACTGCAGAGCCAGAAGGGAGTGCAGGGAATCATCGTCGTGAACACAGAA	174	0	A_24_P143440	DYNLRB1	NM_014183	ref|Homo sapiens dynein, light chain, roadblock-type 1 (DYNLRB1), mRNA [NM_014183]	-0.0289507	0.999576	-0.0537411	0.974538
A_23_P107211	2	90	868	TGAACGAAATCTTCATGGCAATAGCTAAGAAGCTTCCCAAGAACGAGCCCCAGAATGCAA	176	0	A_23_P107211	RAB5C	NM_201434	ref|Homo sapiens RAB5C, member RAS oncogene family (RAB5C), transcript variant 1, mRNA [NM_201434]	0.0151254	0.999576	-0.147129	0.942169
A_19_P00322052	2	91	0	AAACAGAGCCCCATAGACACTTCAGCAATGTCACTGTGGGAAGTTATTTTTCTCCAAACC	178	0	A_19_P00322052	lincRNA:chr18:36928543-37115790_F	lincRNA:chr18:36928543-37115790_F	lincRNA:chr18:36928543-37115790 forward strand	-0.386127	0.949523	-0.32251	0.785276
A_21_P0011363	2	92	712	CCTTTGCCTTAAGACCTAAAGAGGTTTTGGAACATCAGCAAGCATCCATCTCGAGGTAAA	180	0	A_21_P0011363	XLOC_l2_004866	BC070492	tc|Q96C45_HUMAN (Q96C45) ULK4 protein, partial (17%) [THC2500926]	0.325141	0.969478	0.145268	0.920926
A_21_P0003868	2	93	990	CTGTCACAGAAGTATTGAATTATATAGACTGGAAAAATGGAAGTATCCAAGAAAACGCGT	182	0	A_21_P0003868	XLOC_003807	THC2648791	linc|BROAD Institute lincRNA (XLOC_003807), lincRNA [TCONS_00008951]	0.300126	0.999576	-0.109532	0.965028
A_21_P0009222	2	94	361	AGAGACCGACATGCTATGGCCTCCGAAGAAAAATTGATACACAAATAAACTGGTCTTTTG	184	0	A_21_P0009222	XLOC_012114	TCONS_00025310	linc|BROAD Institute lincRNA (XLOC_012114), lincRNA [TCONS_00025310]	0.00946782	0.999576	0.184572	0.931543
A_33_P3375556	2	95	606	AGATAGGCTTCTCAAGCCAATTACCACAGTAGGCAACTGAAACTTAATCCCGCATGAGCA	186	0	A_33_P3375556	THC2552206	THC2552206	tc|FRG1_HUMAN (Q14331) FRG1 protein (FSHD region gene 1 protein), partial (7%) [THC2552206]	0.0733667	0.999576	-0.493489	0.759602
A_21_P0005482	2	96	454	TTAAAGATATTTGTTTCCTGTGTTTGAGAATTAAAATGCTGGCTTTTTGCTGAATAAAAA	188	0	A_21_P0005482	XLOC_006386	TCONS_00013744	linc|BROAD Institute lincRNA (XLOC_006386), lincRNA [TCONS_00013744]	0.280822	0.999576	0.208722	0.904579
A_32_P393316	2	97	6157	TGGCTGCTCTCCTTCCCAATAGTCACAAGATTTACCATGATAATAATAGGTTAAGACTTG	190	0	A_32_P393316	RAPGEF3	NM_001098531	ref|Homo sapiens Rap guanine nucleotide exchange factor (GEF) 3 (RAPGEF3), transcript variant 1, mRNA [NM_001098531]	-0.523272	0.832429	0.359743	0.688969
A_33_P3410849	2	98	1261	TGTGAAGTCTTCCTCGCCCTCTGCCCTCTTGCTGCTTCTCCACATTGCCAGGAAAAGCTG	192	0	A_33_P3410849	C8orf58	NM_001013842	ref|Homo sapiens chromosome 8 open reading frame 58 (C8orf58), transcript variant 1, mRNA [NM_001013842]	0.0496955	0.999576	-0.114443	0.927698
A_21_P0008592	2	99	33	GGAAGAAGAGAAAGAAGGGTATGAAATAATTTCCTATTGAAGTCATCTTAACATGGAACC	194	0	A_21_P0008592	XLOC_011178	TCONS_00023309	linc|BROAD Institute lincRNA (XLOC_011178), lincRNA [TCONS_00023309]	0.181334	0.999576	0.19825	0.911422
A_21_P0001162	2	100	261	TAGATGCTCCAAGAGGAAAAAGTCATTTCAGAATTGTATCCATAACCCAGTTTCATTGAA	196	0	A_21_P0001162	XLOC_000943	ENST00000447916	linc|BROAD Institute lincRNA (XLOC_000943), lincRNA [TCONS_00001612]	0.0545805	0.999576	-0.234081	0.908763
A_33_P3356413	2	101	445	AGCTGAGGAAAAATACTCACGCCAATGGGTAAAAGGGAAAAGGTGAGAAGGAATGGAGTA	198	0	A_33_P3356413	THC2638856	THC2638856	tc|MMFIBRLNA fibrillarin {Mus musculus} (exp=-1; wgp=0; cg=0), partial (8%) [THC2638856]	-0.122309	0.999576	-0.175755	0.927186
A_33_P3236642	2	102	1300	CAACAGATTATAGTGACCCTGACAATGTAGATGATGGTCTTTTTATTGTAGACATTCCTA	200	0	A_33_P3236642	MIA3	NM_198551	ref|Homo sapiens melanoma inhibitory activity family, member 3 (MIA3), mRNA [NM_198551]	0.275537	0.981311	0.00831063	0.996441
A_23_P413760	2	103	443	CTACAAGACCGAGAAGTATGTCATCGCCAAGAACAAGAAGGTGGGCCTGCTGTACCGGCT	202	0	A_23_P413760	P2RX5	NM_175080	ref|Homo sapiens purinergic receptor P2X, ligand-gated ion channel, 5 (P2RX5), transcript variant 2, mRNA [NM_175080]	-0.219886	0.999576	0.217813	0.902263
A_33_P3396956	2	104	773	GGAGATGGGCAGTGGCTCCATGTCGAGCCGAGAAATTGATGTGCTCATCTTCAAGAAGCT	204	0	A_33_P3396956	C1orf172	NM_152365	ref|Homo sapiens chromosome 1 open reading frame 172 (C1orf172), mRNA [NM_152365]	-0.181128	0.999576	-0.0770942	0.974217
A_33_P3338417	2	105	2748	CCTCTGTTTTTTCCCCTTTAAAGGAAACTTTGAAAGGATTGTGAATACTGGAAAATGACA	206	0	A_33_P3338417	WARS2	NM_201263	ref|Homo sapiens tryptophanyl tRNA synthetase 2, mitochondrial (WARS2), nuclear gene encoding mitochondrial protein, transcript variant 2, mRNA [NM_201263]	0.0903145	0.999576	0.315296	0.766981
A_23_P416813	2	106	1905	TGCAACTGCGTTGGCATTAGAGGTTTTATACCATTAAAAGAGTGTGACAATGTATTGTAG	208	0	A_23_P416813	ZFP82	NM_133466	ref|Homo sapiens zinc finger protein 82 homolog (mouse) (ZFP82), mRNA [NM_133466]	0.128894	0.999576	-0.0729061	0.971461
A_33_P3282836	2	107	321	TTTTGTCCGCCACACGTAACTGAGATGCTCCTTTAAATAAAGCGTTTGTGTTTCAAGTTA	210	0	A_33_P3282836	RPS28	NM_001031	ref|Homo sapiens ribosomal protein S28 (RPS28), mRNA [NM_001031]	-0.0972979	0.999576	0.102035	0.965499
A_23_P368101	2	108	994	TGAACACCCTACGACGTTATAAACGACACTACAAGTTGCAGACCAGACCAGGCTTCAATA	212	0	A_23_P368101	SAP30L	NM_024632	ref|Homo sapiens SAP30-like (SAP30L), transcript variant 1, mRNA [NM_024632]	-0.396413	0.907138	-0.194082	0.867975
A_33_P3358779	2	109	924	TATAGCCTGAGAAACAAGGAGGTAAAAGAGGCCACTAGGAAAGCCCTGAGCAAATCAAAG	214	0	A_33_P3358779	OR9Q2	NM_001005283	ref|Homo sapiens olfactory receptor, family 9, subfamily Q, member 2 (OR9Q2), mRNA [NM_001005283]	-0.287335	0.999576	0.190728	0.946594
A_33_P3213337	2	110	1941	GCTGTGATGTGAATCAGACCAAACAATTTATCTGCTTCAAATCCATATTGTAAAGAGGTT	216	0	A_33_P3213337	C15orf53	NM_207444	ref|Homo sapiens chromosome 15 open reading frame 53 (C15orf53), mRNA [NM_207444]	0.452914	0.907138	0.258919	0.831647
A_23_P115932	2	111	1067	GTTGGTGCAAAACAGGCTGATTGACATATACAAAAATGTTATGCTATTCTTTGCAAAAGG	218	0	A_23_P115932	KCNK18	NM_181840	ref|Homo sapiens potassium channel, subfamily K, member 18 (KCNK18), mRNA [NM_181840]	0.14632	0.999576	0.0183448	0.991057
A_21_P0001592	2	112	430	TTTCACAAATGGCCACTCTGATGCTGGCCTCTCGCTCTGTCCTGCCAGCAAAGGGTCAGA	220	0	A_21_P0001592	XLOC_001066	TCONS_00001706	linc|BROAD Institute lincRNA (XLOC_001066), lincRNA [TCONS_00001706]	0.075556	0.999576	-0.117489	0.95622
A_21_P0012296	2	113	11	TCTGGCTGTGATTTCATCTGGAATTACTGGAATCACACTGTCTCCTGTCAGCTTTCTCTC	222	0	A_21_P0012296	XLOC_l2_009510	TCONS_l2_00017993	linc|BROAD Institute lincRNA (XLOC_l2_009510), lincRNA [TCONS_l2_00017993]	-0.00794552	0.999576	0.437057	0.642333
A_33_P3332369	2	114	620	CCTTGTTGTAAACCTAGGGAAGATTAAAAATCTAGCCTATGCCTCTGCTTAGGTTAAATA	224	0	A_33_P3332369	GAD2	ENST00000376248	ens|glutamate decarboxylase 2 (pancreatic islets and brain, 65kDa) [Source:HGNC Symbol;Acc:4093] [ENST00000376248]	0.0908956	0.999576	-0.0930895	0.953018
A_23_P105651	2	115	2592	TCGGTAGAGTATGATTGCCTCGTTCAATGTGGCGTTTTTATATATATTTTGTGACTCTTT	226	0	A_23_P105651	PDZRN4	NM_013377	ref|Homo sapiens PDZ domain containing ring finger 4 (PDZRN4), transcript variant 2, mRNA [NM_013377]	-0.00143439	0.999576	0.12463	0.936228
A_33_P3409655	2	116	323	CCACAGAGAGGGGAAAATAGCAATTTGCATTCTGAGATAATTTAAGACTAACCTTTAACT	228	0	A_33_P3409655	ENST00000492731	ENST00000492731	Unknown	-0.074246	0.999576	-0.0765177	0.962316
A_21_P0004955	2	117	102	ATGAAAGTAATGAGGTGCTGGGACCCGAAGGCTGAGTGGCATGAGTCATGAGGAGGCATA	230	0	A_21_P0004955	XLOC_005502	TCONS_00011987	linc|BROAD Institute lincRNA (XLOC_005502), lincRNA [TCONS_00011987]	-0.293475	0.999576	-0.132271	0.958427
A_23_P376449	2	118	116	CTTTTAGTGCAACTGGTGCTCTGGAAGGGCAGATGTTCTGGAAAACAGGCAAACTTATCT	232	0	A_23_P376449	THC2532340	THC2532340	tc|BC012612 cathepsin L, preproprotein {Homo sapiens} (exp=-1; wgp=0; cg=0), partial (54%) [THC2532340]	-0.236019	0.999576	-0.652072	0.46412
A_21_P0002377	2	119	697	ATTTGTCAGTGAGCTGAGGAAGGCAGATCTGGCCTCAGCTATGAGGGTGGGTAGCACCCA	234	0	A_21_P0002377	LOC285191	AK096937	linc|BROAD Institute lincRNA (XLOC_001920), lincRNA [TCONS_00004072]	0.0729248	0.999576	0.47806	0.526019
A_19_P00813222	2	120	0	TACAACTTCAACCTTTGACCTCCAACCAGGTAACTCTCAAGTTTGTACTCTAGTCCAGAG	236	0	A_19_P00813222	lincRNA:chr10:102330185-102341910_F	lincRNA:chr10:102330185-102341910_F	lincRNA:chr10:102330185-102341910 forward strand	0.00203835	0.999576	-0.0533699	0.976663
A_33_P3306264	2	121	1029	AATTCAGGGCAGTATCCTGCAAAAGGGGGGCCCCAGCAGCCCCATAATAAAGGCTGTGTG	238	0	A_33_P3306264	LYPD3	NM_014400	ref|Homo sapiens LY6/PLAUR domain containing 3 (LYPD3), mRNA [NM_014400]	-0.640456	0.847934	-0.492931	0.668555
A_33_P3314352	2	122	0	ATGGGAAGCATCAGAGGCAAGACTCCAGGCACATCAGCGTGTCTGTGGACGTGGACATGT	240	0	A_33_P3314352	A_33_P3314352	A_33_P3314352	Unknown	0.304112	0.971326	0.0126187	0.993854
A_23_P5370	2	123	1087	ACCTTTGATTGTAACGTGCCGTTTTAAGAGGTTTTGTGTTTGTTTGCTTGAATACAAATG	242	0	A_23_P5370	RPRM	NM_019845	ref|Homo sapiens reprimo, TP53 dependent G2 arrest mediator candidate (RPRM), mRNA [NM_019845]	0.364859	0.989946	0.169065	0.934472
A_23_P2181	2	124	1262	CTTGCTTGGAGGCTGGCAAGAGCTCCATTTCAGTATCTTTCTCCGTGGTTTTGTGAAATA	244	0	A_23_P2181	CYB5R2	NM_016229	ref|Homo sapiens cytochrome b5 reductase 2 (CYB5R2), mRNA [NM_016229]	0.129415	0.999576	0.646592	0.3305
A_33_P3416206	2	125	442	ATGAGGCTTCCTTTCCTCCATCAAAGCAAGCAAATCCTTTAAAAGCTGCATCTCCAAGGG	246	0	A_33_P3416206	ARHGAP17	AF258580	gb|Homo sapiens PP4534 mRNA, complete cds. [AF258580]	0.131753	0.999576	-0.239348	0.881091
A_33_P3288275	2	126	0	ACTCAGCCCGGTGACAAAAGCATTTGAAAAGACTGATGTGTATGATGGCTATTTCCTACA	248	0	A_33_P3288275	A_33_P3288275	A_33_P3288275	Unknown	-0.0375584	0.999576	0.4791	0.637008
A_21_P0011132	2	127	10	CTTCTCCACACAGATTGAGAGGAAGAACCGGAACTATGATTTGTGCCTTCCTTATTGCCT	250	0	A_21_P0011132	XLOC_l2_003647	TCONS_l2_00006750	linc|BROAD Institute lincRNA (XLOC_l2_003647), lincRNA [TCONS_l2_00006750]	0.071025	0.999576	0.269913	0.804442
A_23_P10785	2	128	790	GCAGTGGAAACCGAGCAAATTGGTCAGGAGATGTTGGAAAACCTTAGTCATGACAGAGAA	252	0	A_23_P10785	VTI1A	NM_145206	ref|Homo sapiens vesicle transport through interaction with t-SNAREs homolog 1A (yeast) (VTI1A), mRNA [NM_145206]	0.0549302	0.999576	-0.0862567	0.950477
A_33_P3361811	2	129	1802	AGCTTATCAGCGTCTGGGGAGATACGGGGATGCCTTGAAAAAATGTCATGAAGTAGAAAG	254	0	A_33_P3361811	NAA16	NM_024561	ref|Homo sapiens N(alpha)-acetyltransferase 16, NatA auxiliary subunit (NAA16), transcript variant 1, mRNA [NM_024561]	0.0594088	0.999576	0.177424	0.886793
A_21_P0009194	2	130	93	ACATCAAAGGAGATTCGGGCTGTGGAAGGCTCCCTAGCGTCGGAGATGGAGTTAGGAGAG	256	0	A_21_P0009194	XLOC_012505	ENST00000425510	linc|BROAD Institute lincRNA (XLOC_012505), lincRNA [TCONS_00025233]	0.305118	0.971326	0.106621	0.94331
A_33_P3300665	2	131	1158	GTTTTGTGTTTGTCATGGACAGATTCTGACAATATATACATGTATGGCTCTGGAAATTTG	258	0	A_33_P3300665	LRRC39	ENST00000370138	ens|leucine rich repeat containing 39 [Source:HGNC Symbol;Acc:28228] [ENST00000370138]	-0.513217	0.946989	0.244519	0.894804
A_23_P26854	2	132	4094	TTTTGATGTTGCAGCTTTGCTCACTTCCTGGCAAGGGCAGGTCATGCCTCAATTTGTAAT	260	0	A_23_P26854	ARHGAP44	NM_014859	ref|Homo sapiens Rho GTPase activating protein 44 (ARHGAP44), mRNA [NM_014859]	-0.221008	0.993105	-0.68286	0.30214
A_33_P3282683	2	133	2479	TTTCCAGCACAGGACAAAGACTCAGAGAGGCACCTGCCAGGAGTCTCAGGTGATGGAACC	262	0	A_33_P3282683	LOC100130027	XR_110587	ref|PREDICTED: Homo sapiens hypothetical LOC100130027 (LOC100130027), miscRNA [XR_110587]	-0.0431447	0.999576	-0.128872	0.962164
A_23_P313588	2	134	1549	GCTACCCCAGAGGTCTCAGACACGTTTGGTCATCAGACACCTTGGATGTTTATTCTAATT	264	0	A_23_P313588	TMPRSS6	ENST00000442782	ens|transmembrane protease, serine 6 [Source:HGNC Symbol;Acc:16517] [ENST00000442782]	0.0866186	0.999576	-0.310944	0.831647
A_32_P48466	2	135	2092	AAGAAAAGCAGTCTCATGGAAGAACTCTTTGGATCAGGCTATGTCTTGAAAACTGACCAA	266	0	A_32_P48466	LCA5L	NM_152505	ref|Homo sapiens Leber congenital amaurosis 5-like (LCA5L), mRNA [NM_152505]	0.303554	0.999576	0.0389131	0.986056
A_21_P0013834	2	136	931	CCTGGCATATGTTACTGAATCAAATGGCCTTCCAGAAGCTAAGAAATTTCTGTTAGTAAA	268	0	A_21_P0013834	CT45A1	NM_001017417	ref|Homo sapiens cancer/testis antigen family 45, member A1 (CT45A1), mRNA [NM_001017417]	0.284501	0.999576	-0.0560695	0.984432
A_19_P00319514	2	137	0	TGTTGGTCTCCACTGGGAAAGAAACACAAGGATATGGAATTCTACTTGGAAAACTCAGGT	270	0	A_19_P00319514	lincRNA:chr5:146852660-146889494_R	lincRNA:chr5:146852660-146889494_R	lincRNA:chr5:146852660-146889494 reverse strand	-0.00755035	0.999576	-0.0232469	0.993728
A_23_P96965	2	138	2638	ATAGTCAAAGACCATGGACAACAACTGTCATCTGAAGGACTCTTCTAGAAGCCAGAGACT	272	0	A_23_P96965	SYNC	NM_030786	ref|Homo sapiens syncoilin, intermediate filament protein (SYNC), transcript variant 1, mRNA [NM_030786]	0.0960247	0.999576	-0.592893	0.521558
A_33_P3354553	2	139	0	GTGGAAAGCAGAGCTCTGGGAGGAGCAGGGGGAGACGGGCAGGTCCTCCGTGCAGAAAGA	274	0	A_33_P3354553	A_33_P3354553	A_33_P3354553	Unknown	-0.129839	0.999576	0.0586901	0.971266
A_21_P0002574	2	140	780	CTGCTTCCCCCGGAGGATGGATCATGAAGAGTGGAATTGCTTTTCCTCTTGGGGCAGGCA	276	0	A_21_P0002574	XLOC_001364	ENST00000433810	tc|Q5G197_PINTA (Q5G197) Dehydrin 2 (Fragment), partial (20%) [THC2693930]	0.1211	0.999576	-0.441109	0.714686
A_19_P00327452	2	141	0	TAAAAGATCGTGGAGCCATGTGAATGTAAATTCCGTTTCCCCCTCTTCATACATCCCAGG	278	0	A_19_P00327452	lincRNA:chr19:48113663-48137737_F	lincRNA:chr19:48113663-48137737_F	lincRNA:chr19:48113663-48137737 forward strand	0.349864	0.943755	0.0861395	0.952902
A_23_P104362	2	142	1001	TTTTAGAAGCAAGTAAATCATCCTCTTTTCAAGAGCAGTGTCCGTGGTGTGCAGTTCCTC	280	0	A_23_P104362	ECHS1	NM_004092	ref|Homo sapiens enoyl CoA hydratase, short chain, 1, mitochondrial (ECHS1), nuclear gene encoding mitochondrial protein, mRNA [NM_004092]	-0.0290116	0.999576	0.152277	0.940382
A_21_P0013216	2	144	479	GAAACATTTTGAAGACCTGAAAAAAGTAGATCTGTGTCATCAATGTCCTTTTGTCAGTGT	284	0	A_21_P0013216	XLOC_l2_013443	AX721081	linc|BROAD Institute lincRNA (XLOC_l2_013443), lincRNA [TCONS_l2_00027128]	0.107198	0.999576	-0.100504	0.944597
A_19_P00801050	2	145	0	TAATTACTGCTTCCAGAACCCACAATGCCCATAGGCCTTTGCTTCCACTGATCTTATTTT	286	0	A_19_P00801050	lincRNA:chr9:124152929-124170554_R	lincRNA:chr9:124152929-124170554_R	lincRNA:chr9:124152929-124170554 reverse strand	-0.205607	0.999576	0.619698	0.714686
A_19_P00803985	2	146	0	GGCTTTATACAATAATGTGGTAGACAAAGACATCCATATCCTATTCCATAGAACCTGTTT	288	0	A_19_P00803985	lincRNA:chr18:20402202-20424277_F	lincRNA:chr18:20402202-20424277_F	lincRNA:chr18:20402202-20424277 forward strand	-0.064449	0.999576	0.225316	0.862603
A_33_P3416366	2	147	2063	AGAACCATAAGGTCCGCCAGAAACTGAAGGCCAAGGAGTGGGACGAGTTCCTGGCTAAGG	290	0	A_33_P3416366	CHAF1A	NM_005483	ref|Homo sapiens chromatin assembly factor 1, subunit A (p150) (CHAF1A), mRNA [NM_005483]	0.174462	0.999576	-0.17771	0.940526
A_33_P3350452	2	148	0	TATGTTATCTACGGGATTCGTATTCTCCGTGATGGCCGAAAATGCTCAGTTCCTAAGGGT	292	0	A_33_P3350452	A_33_P3350452	A_33_P3350452	Unknown	-0.199442	0.999576	0.190187	0.917921
A_23_P66599	2	149	803	CTTTCCCATCCTAGACTGTCCTTGAGCCAGGGTCTGTAAACCTGACACTTTATATGTGTT	294	0	A_23_P66599	VPS25	NM_032353	ref|Homo sapiens vacuolar protein sorting 25 homolog (S. cerevisiae) (VPS25), mRNA [NM_032353]	-0.0653217	0.999576	0.0486456	0.974217
A_33_P3381851	2	150	861	CCTCCCAGCTGCCCCAGCAAGCTCTGCCCTCTCTGGCTTTGACACCCTCAGAAGGTGGGG	296	0	A_33_P3381851	KRTAP10-10	NM_181688	ref|Homo sapiens keratin associated protein 10-10 (KRTAP10-10), mRNA [NM_181688]	-0.0690632	0.999576	-0.0700753	0.974213
A_23_P12082	2	151	1110	ATGATGTGAAGAGTATGGAGACCAAGGTTCAGTTCTTAAAGAATTTAAACCTGGGAGGAG	298	0	A_23_P12082	CHI3L2	NM_001025199	ref|Homo sapiens chitinase 3-like 2 (CHI3L2), transcript variant 3, mRNA [NM_001025199]	-0.0305351	0.999576	-0.392693	0.673727
A_33_P3270102	2	152	695	ATCAGTTTGAAAACACAGGCCCCCCACCGGCAGATAAAGAGAAAATCCAGGCCCTCCCCA	300	0	A_33_P3270102	RNF126	NM_194460	ref|Homo sapiens ring finger protein 126 (RNF126), mRNA [NM_194460]	-0.0112608	0.999576	0.155541	0.897772
A_23_P3994	2	153	270	CGACCTTATTCTGCACCAGCTTTTACTACCAGGCTCTGAGTGGAGACCCCAGCATCCAGA	302	0	A_23_P3994	C17orf61	NM_152766	ref|Homo sapiens chromosome 17 open reading frame 61 (C17orf61), mRNA [NM_152766]	-0.120893	0.999576	0.138907	0.91848
A_24_P258235	2	154	498	CTCTTCTATAGATCTAATGTGATTAACCACTTCTTCTGTGATCTACCCCCTCTCCTAAGT	304	0	A_24_P258235	OR5L2	NM_001004739	ref|Homo sapiens olfactory receptor, family 5, subfamily L, member 2 (OR5L2), mRNA [NM_001004739]	0.0314234	0.999576	0.344113	0.751986
A_21_P0011972	2	155	473	TTAGATTGTTTTCACTCAGCGGTAATCATGACTTTTCCAAGTGTGCCTACAAGATTTTTC	306	0	A_21_P0011972	XLOC_l2_008313	THC2651904	tc|Q4SEQ2_TETNG (Q4SEQ2) Chromosome 3 SCAF14614, whole genome shotgun sequence. (Fragment), partial (28%) [THC2651904]	-0.196094	0.999576	0.152515	0.914141
A_19_P00810351	2	156	0	TTCTTGCTTTGTAGTTCTGAGGAGACTGCACCTGGACAAGTTGTAGAAATTTGGGCTGTG	308	0	A_19_P00810351	lincRNA:chr14:98359372-99053972_F	lincRNA:chr14:98359372-99053972_F	lincRNA:chr14:98359372-99053972 forward strand	0.142078	0.999576	0.186479	0.902856
A_23_P62901	2	157	2435	TTTTAGAAGCAGCCTCATGGTCTCATGCTTAATCTTGTCTCTCTTCTCTTCTTTATGATG	310	0	A_23_P62901	BTG2	NM_006763	ref|Homo sapiens BTG family, member 2 (BTG2), mRNA [NM_006763]	-0.0271198	0.999576	-0.109091	0.946484
A_23_P28318	2	158	1383	GAACTTGCTTGGCAGTGATATTTCAGCTTGGACATTTTACCCTTCAGTCGGCCCAAGAAA	312	0	A_23_P28318	C2orf56	NM_144736	ref|Homo sapiens chromosome 2 open reading frame 56 (C2orf56), nuclear gene encoding mitochondrial protein, transcript variant 1, mRNA [NM_144736]	0.0393989	0.999576	0.0076868	0.996272
A_23_P165061	2	159	1622	GTGTCTGTATATAGTCAGCTTATCTCGTGTTCAATCGTCTGATCTCTACAGAGAGAAGTG	314	0	A_23_P165061	AES	NM_198969	ref|Homo sapiens amino-terminal enhancer of split (AES), transcript variant 1, mRNA [NM_198969]	-0.0910713	0.999576	0.0528687	0.973876
A_21_P0004486	2	160	89	AGACTGTTTCTTTGGAGAAGGTGGAATACGCTTAAAGATTGGAATGGATACAACCAAACC	316	0	A_21_P0004486	XLOC_004276	TCONS_00010614	linc|BROAD Institute lincRNA (XLOC_004276), lincRNA [TCONS_00010614]	0.406983	0.960539	0.446585	0.715125
A_24_P143843	2	161	0	GTGGAGCCTCTCCAAACAATAGAAGTAGAAACCCAAGAAGTTTCTACTTTTCTTTTTCAC	318	0	A_24_P143843	A_24_P143843	A_24_P143843	Unknown	0.271315	0.971326	-0.0652788	0.965028
A_33_P3239084	3	3	1678	TTTCAGCTTCTGGCCACTGGGAGGTGCTGCTCGAAAGGGTTTGCCCTGAGACTCCAAGAA	320	0	A_33_P3239084	FAM86A	NM_201400	ref|Homo sapiens family with sequence similarity 86, member A (FAM86A), transcript variant 1, mRNA [NM_201400]	0.137631	0.999576	-0.180062	0.896046
A_19_P00321078	3	4	0	CAAAGACATATCTTGTAGTGACAGTCAGTCATTTCTTGCCCCATTTCTCCCCTCCTTTAT	321	0	A_19_P00321078	lincRNA:chr19:52588083-52597524_F	lincRNA:chr19:52588083-52597524_F	lincRNA:chr19:52588083-52597524 forward strand	0.236546	0.999576	-0.261733	0.896208
A_21_P0003755	3	5	143	ACAAATCAAAAAGCAACAAACATATGCTGGCCTTGACAGCTCTACCACTGGCTGGTTCCA	323	0	A_21_P0003755	XLOC_004045	TCONS_00008548	linc|BROAD Institute lincRNA (XLOC_004045), lincRNA [TCONS_00008548]	-0.0340727	0.999576	0.287094	0.912569
A_21_P0010393	3	6	292	AAACATTGTGTCTGGATTGTGACTCTTGCTTAAATTTGGTTGAGGGGTAACTGTTTGTTA	325	0	A_21_P0010393	XLOC_014159	TCONS_00029518	linc|BROAD Institute lincRNA (XLOC_014159), lincRNA [TCONS_00029518]	-0.170963	0.999576	-0.478003	0.792801
A_23_P114259	3	7	240	TCAGGGGCGCTTACTGGCCCTTAAAACTTTAATTGCACAAGGTGTCAATGTGAACCTTGT	327	0	A_23_P114259	ASB11	NM_080873	ref|Homo sapiens ankyrin repeat and SOCS box containing 11 (ASB11), transcript variant 1, mRNA [NM_080873]	0.0979464	0.999576	-0.329531	0.705449
A_33_P3814721	3	8	1762	AACATGGAGGAGAGTTTTGTGTAGTGAGTGTGGGCGAAGAAATACATTTGGCTGTTCTCA	329	0	A_33_P3814721	INSC	NM_001031853	ref|Homo sapiens inscuteable homolog (Drosophila) (INSC), transcript variant 1, mRNA [NM_001031853]	0.0716382	0.999576	0.625421	0.470011
A_21_P0014098	3	9	367	CGGTGGATTGAAAAAAGAATTTTAGTCTCCTCCAGAGATTATATTTTGTGTGTTCATTGC	331	0	A_21_P0014098	LOC100507475	XR_108426	ref|PREDICTED: Homo sapiens hypothetical LOC100507475 (LOC100507475), miscRNA [XR_108426]	-0.268205	0.971326	0.302811	0.74017
A_23_P121064	3	10	1489	ATGTTACTAGACTTTATGCCATGGTGCTTTCAGTTTAATGCTGTGTCTCTGTCAGATAAA	333	0	A_23_P121064	PTX3	NM_002852	ref|Homo sapiens pentraxin 3, long (PTX3), mRNA [NM_002852]	-0.0267659	0.999576	-0.194994	0.882351
A_21_P0009203	3	11	1948	TTCCTGAATTCCATGGGAGTTTGCCGAGGGGACATGGAAGCTAGGATTCCGGAACACCCG	335	0	A_21_P0009203	LOC100132174	XM_003119692	ref|PREDICTED: Homo sapiens hypothetical protein LOC100132174 (LOC100132174), mRNA [XM_003119692]	-0.300035	0.991712	0.0540905	0.976868
A_23_P139471	3	12	53	CACTTTGTTCCATGGATAAATAAACACTAGGAACGCATTTCCACCCTAGATTTCAGCAGA	337	0	A_23_P139471	RPS26	NM_001029	ref|Homo sapiens ribosomal protein S26 (RPS26), mRNA [NM_001029]	0.307198	0.999576	0.380466	0.835071
A_21_P0005561	3	13	192	CCACTTCTACACATGCTATGAAAGAACCAGCATAATCACTCTTTAAAGTCATTACAGATT	339	0	A_21_P0005561	XLOC_006101	TCONS_00014134	linc|BROAD Institute lincRNA (XLOC_006101), lincRNA [TCONS_00014134]	0.0210563	0.999576	-0.315172	0.868396
A_33_P3297545	3	14	167	AGACCCAGGCATGGGGCTGAGACTGATTTACTACTCAGCTGCTGCTGGTACTACTGACAA	341	0	A_33_P3297545	ENST00000390376	ENST00000390376	ens|T cell receptor beta variable 6-8 [Source:HGNC Symbol;Acc:12233] [ENST00000390376]	0.0709745	0.999576	0.120748	0.9424
A_33_P3245799	3	15	1653	GGTGGCGATGACATCCCTGCCATCTATGAGGTGGAGCATTTCCAACAAGAGCAGGTCTGA	343	0	A_33_P3245799	GPR114	ENST00000349457	ens|G protein-coupled receptor 114 [Source:HGNC Symbol;Acc:19010] [ENST00000349457]	-0.67807	0.840441	0.310462	0.830386
A_33_P3358648	3	16	3482	TCTGGAAGTGATATATGTCAAATTACATTTCCTACTGCAGTATTTGAGCAGGGACAGTCA	345	0	A_33_P3358648	LRRFIP1	NM_001137552	ref|Homo sapiens leucine rich repeat (in FLII) interacting protein 1 (LRRFIP1), transcript variant 3, mRNA [NM_001137552]	0.0651436	0.999576	-0.194634	0.896735
A_23_P216935	3	17	5554	ACTGTGTTTTTCTGAATACGCAAGTGTAAATAGTATAATTTGCAGTGCAAAATCCTTGGC	347	0	A_23_P216935	MIR600HG	NR_026677	ref|Homo sapiens MIR600 host gene (non-protein coding) (MIR600HG), non-coding RNA [NR_026677]	-0.465621	0.994819	0.241659	0.931709
A_33_P3369969	3	19	7734	GTACTTGGCTACACACAGATTGTATTTTTATTGTTAATGCTCTTCTTATGGATACCTGCA	351	0	A_33_P3369969	ATXN1L	NM_001137675	ref|Homo sapiens ataxin 1-like (ATXN1L), transcript variant 1, mRNA [NM_001137675]	-0.00774107	0.999576	-0.544338	0.475187
A_23_P311885	3	20	3676	CGTTTTGGAAGGATTCCTTTTTCTGTAGAATACTTTGCCTCGATATATAAGCATACAGAT	353	0	A_23_P311885	L3MBTL3	NM_032438	ref|Homo sapiens l(3)mbt-like 3 (Drosophila) (L3MBTL3), transcript variant 1, mRNA [NM_032438]	0.163454	0.999576	0.332846	0.714625
A_23_P91283	3	21	2042	TCCCCAAAGAGAAACTGAATCACACCAAAAGAGTACCCCTTCCACTAAGCAAAGGGAAGA	354	0	A_23_P91283	CASS4	NM_020356	ref|Homo sapiens Cas scaffolding protein family member 4 (CASS4), transcript variant 2, mRNA [NM_020356]	0.447957	0.971326	-0.326374	0.855949
A_21_P0008672	3	22	52	TTTTGACACCCACTTGGTAAAAGGAGATGATGGACTTGCATGAGTCAGGGAGTTAGACCT	356	0	A_21_P0008672	XLOC_011348	TCONS_00023504	linc|BROAD Institute lincRNA (XLOC_011348), lincRNA [TCONS_00023504]	0.168144	0.999576	0.293634	0.861108
A_23_P104692	3	23	2608	CAAAGGGAGGAGAGAGGACTCACTGGTCAAGAGTGTCGGCTGTGACACAAGGGCCATCAT	358	0	A_23_P104692	PELI3	NM_145065	ref|Homo sapiens pellino homolog 3 (Drosophila) (PELI3), transcript variant 1, mRNA [NM_145065]	-0.35939	0.907138	-0.354757	0.654282
A_24_P338992	3	24	3329	TTGGCCAAAATCTGAGGAGCAGTCTAGGTTACAGGCTTTTTGGTAGGTAGGTTCTGGCTG	360	0	A_24_P338992	EDC3	NM_025083	ref|Homo sapiens enhancer of mRNA decapping 3 homolog (S. cerevisiae) (EDC3), transcript variant 3, mRNA [NM_025083]	0.776696	0.658941	0.818275	0.30035
A_32_P412313	3	25	3754	CCCCGGCTCATCTCAGGGCAAAGCTATAGACATGGTAGATCTCATCGGGGAGGTTCTCCT	362	0	A_32_P412313	ASB6	NM_017873	ref|Homo sapiens ankyrin repeat and SOCS box containing 6 (ASB6), transcript variant 1, mRNA [NM_017873]	0.0647232	0.999576	-0.0526939	0.974217
A_23_P115149	3	26	1457	GCATCCCTGGGTTCTTGGAAGCAGCTCTTATGCTACTCATAGAGATGGGATTGACTTTAT	364	0	A_23_P115149	WDR77	NM_024102	ref|Homo sapiens WD repeat domain 77 (WDR77), mRNA [NM_024102]	0.169476	0.999576	0.115415	0.931346
A_21_P0012685	3	27	430	GCCTCCTTAAAAAATTTCGGTGATTAACAGCACATGGGTCAAAATCTCCTGAAAGTTGAG	366	0	A_21_P0012685	XLOC_l2_011291	ENST00000511213	gb|601813956F1 NIH_MGC_54 Homo sapiens cDNA clone IMAGE:4048380 5', mRNA sequence [BF212718]	-0.043081	0.999576	-0.580431	0.661873
A_21_P0010578	3	28	430	GGTTTGGGTAGTACACGTTTGTAACTACCTGGCATTGCCTTTTGTTGAAGTAATTTCAGT	368	0	A_21_P0010578	XLOC_l2_000641	TCONS_l2_00000850	linc|BROAD Institute lincRNA (XLOC_l2_000641), lincRNA [TCONS_l2_00000850]	0.407589	0.907138	0.325985	0.740007
A_19_P00317398	3	29	1191	TTGTGGAACCTAGCATTGTTCTCCTTCTGCAGCACTAAGTAACATTTGTTCTCCGTTAAG	370	0	A_19_P00317398	HCG18	NR_024052	ref|Homo sapiens HLA complex group 18 (non-protein coding) (HCG18), non-coding RNA [NR_024052]	0.268931	0.978988	-0.311616	0.75624
A_21_P0006758	3	30	275	TCATTTCCCCAAAAGCTTCTGAGCCCCAGCATCTGTGTGCTATTCCTGAGTGGAAAGACC	372	0	A_21_P0006758	XLOC_008815	ENST00000440750	linc|BROAD Institute lincRNA (XLOC_008815), lincRNA [TCONS_00017977]	-0.216852	0.999576	-0.322461	0.76613
A_23_P82299	3	31	866	AGATCCCTGGAGGGCTAGTTCGTATTTTTGTGTTAAACTATTTGTTAGAATAAAGTAATT	374	0	A_23_P82299	PPP1R35	NM_145030	ref|Homo sapiens protein phosphatase 1, regulatory subunit 35 (PPP1R35), mRNA [NM_145030]	-0.0238324	0.999576	0.450355	0.575352
A_21_P0007338	3	32	2299	CATAACAATGGGGTTGACATTGGTATGAAACACTTTTGAACCCCCCAGAATGAAGACTTC	376	0	A_21_P0007338	APIP	ENST00000532428	linc|BROAD Institute lincRNA (XLOC_009414), lincRNA [TCONS_00019614]	0.479336	0.983814	-0.0734491	0.979992
A_33_P3416221	3	33	3561	ATGACTCTAGCTGATGTTGGGACCCTTTGCTGTCACCCCGCAGTCCCCACAGTGCCCGGT	378	0	A_33_P3416221	NDUFA10	ENST00000485344	ens|NADH dehydrogenase (ubiquinone) 1 alpha subcomplex, 10, 42kDa [Source:HGNC Symbol;Acc:7684] [ENST00000485344]	-0.190919	0.999576	0.0859087	0.962292
A_23_P103897	3	34	900	CTACCAGATCACCCTTCACTTCCTTGTCAACCTGTTCTTTCTTCAGGAATAACTGATATA	380	0	A_23_P103897	ENST00000431031	ENST00000431031	ens|spermatogenesis associated 1 [Source:HGNC Symbol;Acc:14682] [ENST00000431031]	0.0969433	0.999576	0.0170105	0.991177
A_19_P00326595	3	35	0	AGAGCTGTGGAGTGGAGGAGATTGCCCAGTTCTCCAAGGTCCAGCTGACTAAAGCACCTG	382	0	A_19_P00326595	lincRNA:chr1:94194737-94252887_F	lincRNA:chr1:94194737-94252887_F	lincRNA:chr1:94194737-94252887 forward strand	-0.256547	0.999576	-0.0605648	0.975944
A_33_P3386147	3	36	0	AGAACAGTGGAAATAGGAGGAAACAGTATCATCACGTTAAAAGCCTTGGAACAAGTCTAA	384	0	A_33_P3386147	A_33_P3386147	A_33_P3386147	Unknown	-0.0495797	0.999576	0.328906	0.839936
A_21_P0010972	3	37	809	GAGAAAGATCCTCAGAAGTGGATTGTCCCTGAATACAGGATGAAATCATCTAGATTTTTT	386	0	A_21_P0010972	LOC100507261	XR_109044	ref|PREDICTED: Homo sapiens hypothetical LOC100507261 (LOC100507261), miscRNA [XR_109044]	-0.377998	0.970203	0.290511	0.840751
A_23_P214587	3	38	2916	ATTATCTCTAGATTGGTCCTTGTGAGGGGAGTTTTAAGAATCCAGAACATCTTGCTCTTG	388	0	A_23_P214587	TRIM26	NM_003449	ref|Homo sapiens tripartite motif containing 26 (TRIM26), transcript variant 1, mRNA [NM_003449]	-0.461142	0.954696	-0.293221	0.858698
A_21_P0003096	3	39	388	CCAACATATATATGCAGCAGCCTTATTAGTTCATTCAGTGTTGGTTTGGTTTGTTTGTTT	390	0	A_21_P0003096	XLOC_003017	TCONS_00006396	linc|BROAD Institute lincRNA (XLOC_003017), lincRNA [TCONS_00006396]	0.303977	0.966781	-0.228672	0.839048
A_23_P81087	3	40	1060	AGACATCCACAGTTATTTCAGGAAATTCTTCTAGTGCCAGCGTTTCCTCGTCAGTAACTA	392	0	A_23_P81087	INTS12	NM_020395	ref|Homo sapiens integrator complex subunit 12 (INTS12), transcript variant 1, mRNA [NM_020395]	-0.105711	0.999576	-0.0256918	0.988522
A_19_P00800947	3	41	0	GCTTGGATTACCAGATTTCAGCAGATTTAATGACAAGTCCTATGACATAATAAATACCCA	394	0	A_19_P00800947	lincRNA:chr8:128976068-129037346_R	lincRNA:chr8:128976068-129037346_R	lincRNA:chr8:128976068-129037346 reverse strand	-0.207195	0.999576	0.137349	0.938927
A_21_P0004592	3	42	2104	AAGCCTTTTGCCATCTCACACTGGAAAGACAAAAAGTCATAGAGGCTTGATTTTTATAAG	396	0	A_21_P0004592	XLOC_005126	AK023629	tc|ALU5_HUMAN (P39192) Alu subfamily SC sequence contamination warning entry, partial (11%) [THC2500034]	0.0421124	0.999576	-0.391001	0.622801
A_19_P00319742	3	43	0	AAGTCTCACAGAAATCCAGGAGACTTAAATGATCCAAGGGCAGGAAAGAAGGCTGCTCAT	398	0	A_19_P00319742	lincRNA:chr13:52495386-52495723_F	lincRNA:chr13:52495386-52495723_F	lincRNA:chr13:52495386-52495723 forward strand	0.21126	0.999576	-0.129185	0.945427
A_32_P181297	3	44	1634	ATTTTGACTGTGAAACGGCCACCTCTAACAGAAAGTCCATTTTAAACATTGTTTTGTTGT	400	0	A_32_P181297	ST7-AS1	NR_002330	ref|Homo sapiens ST7 antisense RNA 1 (non-protein coding) (ST7-AS1), antisense RNA [NR_002330]	0.0252818	0.999576	-0.0586622	0.974217
A_21_P0003043	3	45	173	CCAGGAAGACCTTTTATTGAAACGTTTTGCTTTTCAAACAAATCTTTGCATGACTTCACA	402	0	A_21_P0003043	XLOC_002876	TCONS_00006275	linc|BROAD Institute lincRNA (XLOC_002876), lincRNA [TCONS_00006275]	0.183351	0.999576	0.33813	0.799367
A_23_P102109	3	46	1272	GCACTGATATGTGGGTGAGGGCATGGAGGAGGGTGAGTTCTCCAAGGCCCATGAGGATAT	404	0	A_23_P102109	TUBA4A	NM_006000	ref|Homo sapiens tubulin, alpha 4a (TUBA4A), mRNA [NM_006000]	0.312776	0.954696	-0.12887	0.918848
A_33_P3277060	3	47	0	GACACCCGGAAGGTGTTTCCCCCTGGCGTTGAGGCTGGTTATACAATTCCTTTCCTGTAG	406	0	A_33_P3277060	A_33_P3277060	A_33_P3277060	Unknown	-0.441684	0.96335	0.118264	0.956323
A_33_P3382291	3	48	466	ACCCCTACCAAGGAAGTCTTCCCAGATAATTTGTGTTTCATATGTAAAAGCAAGTTTTTT	408	0	A_33_P3382291	LOC100133957	NR_028119	ref|Homo sapiens uncharacterized LOC100133957 (LOC100133957), non-coding RNA [NR_028119]	-0.24394	0.9992	0.180167	0.903929
A_23_P52127	3	49	1441	TGCAGCGGCACACAACTGGCAAGGCTTAATCAAAAGACTGGAAAACTGCAGTCTGTAATA	410	0	A_23_P52127	ACBD6	NM_032360	ref|Homo sapiens acyl-CoA binding domain containing 6 (ACBD6), mRNA [NM_032360]	0.0461397	0.999576	-0.0873951	0.949689
A_33_P3278515	3	50	963	CAAAATGTGCCAGAAATTCCAAAACAATCTCAAAGCATTAAAGGCTATGTGCACAAAGTA	412	0	A_33_P3278515	ENST00000449714	ENST00000449714	Unknown	0.344932	0.996057	-0.0239575	0.991958
A_24_P370420	3	51	1282	GCTTGACGGAGTTCAACCCAGAAATCCAGGTTTCCCGCATCCGATGTGGACTCAGCCACT	414	0	A_24_P370420	WBSCR16	NM_030798	ref|Homo sapiens Williams-Beuren syndrome chromosome region 16 (WBSCR16), mRNA [NM_030798]	-0.0548159	0.999576	0.203071	0.922305
A_33_P3289192	3	53	2825	GAATTAGTGGAAGCTGTTCCTTTGAAAGCCAAGATATTATTTAAGTTGTAAAGCCAGCTA	418	0	A_33_P3289192	HBS1L	NM_006620	ref|Homo sapiens HBS1-like (S. cerevisiae) (HBS1L), transcript variant 1, mRNA [NM_006620]	0.13074	0.999576	0.0965309	0.946621
A_33_P3397399	3	54	1620	AATTCACATAATGCATGCAGGGAATTCCTTCTGTTTTTTAGTTCCTGTCTCAGCAGCTGA	420	0	A_33_P3397399	PPP3CB	ENST00000394822	ens|protein phosphatase 3, catalytic subunit, beta isozyme [Source:HGNC Symbol;Acc:9315] [ENST00000394822]	-0.180999	0.999576	0.0710482	0.962316
A_23_P352266	3	55	6288	TGGCTGATATTCTGCAACACTGTACACATAAAAAATACGGTAAGGATACTTTACATGGTT	422	0	A_23_P352266	BCL2	NM_000633	ref|Homo sapiens B-cell CLL/lymphoma 2 (BCL2), nuclear gene encoding mitochondrial protein, transcript variant alpha, mRNA [NM_000633]	0.429823	0.871919	0.195774	0.862669
A_21_P0004061	3	57	402	AGTGGGCCAAATCATAAAGTGGGCACTTCATGAAAAAGGACATCCAAATTGCTAATAAAC	426	0	A_21_P0004061	XLOC_004544	ENST00000514867	linc|BROAD Institute lincRNA (XLOC_004544), lincRNA [TCONS_00009508]	-0.339989	0.999576	0.383529	0.867843
A_24_P228717	3	58	554	CAAGGAGATTGACTCGGTGAAATACCTGGAGTGCTCAGCTCTCACCCAGAGAGGCCTGAA	428	0	A_24_P228717	RAC2	NM_002872	ref|Homo sapiens ras-related C3 botulinum toxin substrate 2 (rho family, small GTP binding protein Rac2) (RAC2), mRNA [NM_002872]	0.0047775	0.999576	0.486022	0.601638
A_21_P0005038	3	59	194	TAAGAACAGCGTCAATTTTGCTTGGCTTTGGAGGAGAATTTGGATGAAAATGCAGAAGGA	430	0	A_21_P0005038	XLOC_005775	TCONS_00012218	linc|BROAD Institute lincRNA (XLOC_005775), lincRNA [TCONS_00012218]	-0.146174	0.999576	-0.031279	0.983723
A_33_P3346046	3	60	0	AGTAACTGGCGTCGTCGTCGTCTTCCAGCTCCTCCAGATAATCGGAATCAGCCTCGTCCT	432	0	A_33_P3346046	A_33_P3346046	A_33_P3346046	Unknown	-0.0203714	0.999576	0.312133	0.75624
A_19_P00806860	3	61	0	GAAGATGCCCAGAGTGGTGGTGGCCTGTGACAGTAGTCAACAGGTTTACAAATCTTAATA	434	0	A_19_P00806860	lincRNA:chr2:152627254-152653279_F	lincRNA:chr2:152627254-152653279_F	lincRNA:chr2:152627254-152653279 forward strand	0.296768	0.974908	-0.344048	0.740737
A_24_P67534	3	62	376	GATTCTCAACGTCCACCTGCAGGTATATATTTAGAGCCACTAACTTTGTGGCATTTGGGG	436	0	A_24_P67534	CXorf69	NM_001163438	ref|Homo sapiens chromosome X open reading frame 69 (CXorf69), mRNA [NM_001163438]	0.0620779	0.999576	-0.643829	0.409774
A_24_P884376	3	63	912	TAATTTGTTTATCTTTTGTGTATAAATCCCAAAATATGGAATTTTGGAATATTGCTACCA	438	0	A_24_P884376	THC2572360	THC2572360	Unknown	0.0119076	0.999576	-0.457934	0.613803
A_33_P3368950	3	64	2160	TTTCATCAAGGATTTTCTACCGGTGGTGCCGCACCCCTACGAGCCTCCTGAACCGTCCTT	440	0	A_33_P3368950	C5orf65	NM_001161546	ref|Homo sapiens chromosome 5 open reading frame 65 (C5orf65), mRNA [NM_001161546]	0.398772	0.964508	-0.0943528	0.962316
A_33_P3279610	3	65	340	ACTCTGTTCCACAATAGCCACGTGAACCCTCTGCCCACGGGCTACGAACACCCCTGAGGC	442	0	A_33_P3279610	COX6A2	NM_005205	ref|Homo sapiens cytochrome c oxidase subunit VIa polypeptide 2 (COX6A2), nuclear gene encoding mitochondrial protein, mRNA [NM_005205]	0.114014	0.999576	-0.0131654	0.995059
A_23_P390443	3	66	5018	CCCCAGCACCCAATGCACAATCTTCCCTCAATTCTCTTTGTACATAGCCATGTTGCGGGG	444	0	A_23_P390443	SHISA7	NM_001145176	ref|Homo sapiens shisa homolog 7 (Xenopus laevis) (SHISA7), mRNA [NM_001145176]	0.0749908	0.999576	-0.21005	0.899254
A_23_P117261	3	67	1673	AAACGGCAGACCTCAGTCATCCTCATTTGCATCTGGATGGCGGGATTTTTAATAGCTGTA	446	0	A_23_P117261	RXFP2	NM_130806	ref|Homo sapiens relaxin/insulin-like family peptide receptor 2 (RXFP2), transcript variant 1, mRNA [NM_130806]	0.000527439	0.999767	-0.0261894	0.986094
A_24_P50801	3	68	2235	AGCCCGGTGAGGAGTGGCTTCAGGTAGATCTGGGAACACCCAAGACAGTGAAAGGTGTCA	448	0	A_24_P50801	NRP2	NM_201264	ref|Homo sapiens neuropilin 2 (NRP2), transcript variant 6, mRNA [NM_201264]	-0.232214	0.992837	-0.0351442	0.981555
A_24_P272515	3	69	0	CCTGGCGGACAGCAAAGGCTTTGATGCATACATGAAGAAACTAGGAGTGGGAATATCTTT	450	0	A_24_P272515	A_24_P272515	A_24_P272515	Unknown	-0.269901	0.991712	1.08921	0.13345
A_23_P167269	3	70	1227	ATGGACAGTAACCTGTTTCCTGAAAGATTCCTGTGGGTACTTTTTGAGCTGTGATAATAG	452	0	A_23_P167269	C4orf43	NM_018352	ref|Homo sapiens chromosome 4 open reading frame 43 (C4orf43), mRNA [NM_018352]	0.306285	0.951523	0.387317	0.629578
A_33_P3280681	3	71	2592	AGGCCATGATCAAAACGTATGTGGTGCCAAGCTCCCTTCTGCCTTTGCTCTTCCCATCCT	454	0	A_33_P3280681	LENG8	ENST00000301196	ens|leukocyte receptor cluster (LRC) member 8 [Source:HGNC Symbol;Acc:15500] [ENST00000301196]	-0.581831	0.840441	-0.149325	0.920921
A_21_P0004430	3	72	171	ATTCTTCTGGAGATCAGAAGTTCTGGAGTGACACTTGTGAGCAGCATTCATGAGTTGCCT	456	0	A_21_P0004430	XLOC_004954	TCONS_00010438	linc|BROAD Institute lincRNA (XLOC_004954), lincRNA [TCONS_00010438]	0.208961	0.999576	0.084388	0.965485
A_23_P75071	3	73	5664	GGAAAGAGGCTGTTATTCTCATTTATTTTGCTATACAGGATGTAATAGGTCAGGTATTTG	458	0	A_23_P75071	KIF20B	NM_016195	ref|Homo sapiens kinesin family member 20B (KIF20B), mRNA [NM_016195]	0.15677	0.999576	0.530493	0.610954
A_33_P3323559	3	74	144	TTTTTCGGCGAGGGCCTTTTTGAGTATGACCTGCTGCCCTTCCTGTCGTCCACCATCAGC	460	0	A_33_P3323559	CRYAA	NM_000394	ref|Homo sapiens crystallin, alpha A (CRYAA), mRNA [NM_000394]	0.0648805	0.999576	-0.123612	0.934957
A_24_P343233	3	75	799	TTCGTGCTGGGCCTGCTCTTCCTTGGGGCCGGGCTGTTCATCTACTTCAGGAATCAGAAA	462	0	A_24_P343233	HLA-DRB1	NM_002124	ref|Homo sapiens major histocompatibility complex, class II, DR beta 1 (HLA-DRB1), transcript variant 1, mRNA [NM_002124]	0.0763462	0.999576	-0.0899743	0.9526
A_19_P00315892	3	76	0	AGTGTGTTGCAGAGGTCTGCGTGGAGCCCATTGTCTGTTCTTCTTTGCTGCCCTCACTCC	464	0	A_19_P00315892	lincRNA:chr22:25851762-25916821_R	lincRNA:chr22:25851762-25916821_R	lincRNA:chr22:25851762-25916821 reverse strand	-0.281451	0.999576	0.147633	0.941222
A_33_P3354404	3	77	273	TGAGCTGCCAGTCTTCTGTGTGTGTGCCTGTGAGCTGCAGGCCCATTGTGTGTGCAGCCC	466	0	A_33_P3354404	KRTAP12-2	NM_181684	ref|Homo sapiens keratin associated protein 12-2 (KRTAP12-2), mRNA [NM_181684]	-0.178603	0.999576	-0.115959	0.971035
A_21_P0001955	3	78	506	CAGACATTAGATACAGCTCACACATGGAGAAACTGAAGTACACTCCATCATTTCTGAGCA	468	0	A_21_P0001955	XLOC_001821	ENST00000415029	gb|DA152592 BRAMY2 Homo sapiens cDNA clone BRAMY2010878 5', mRNA sequence [DA152592]	-0.18801	0.999576	0.199927	0.907062
A_24_P19228	3	79	490	ACTCTCGGAGGAGACCTGGCACACACACCAGTTCAACTTCATCAAGAACCACGCCTTTCG	470	0	A_24_P19228	GAMT	NM_138924	ref|Homo sapiens guanidinoacetate N-methyltransferase (GAMT), transcript variant 2, mRNA [NM_138924]	-0.295807	0.969478	0.0220936	0.988701
A_19_P00806800	3	80	0	GACAGGAGAAAAACAAACCCTTCACTCTTATTCAAGGGAAGATGAAGAAAGCTGACAGTG	472	0	A_19_P00806800	lincRNA:chr8:50114647-50229147_F	lincRNA:chr8:50114647-50229147_F	lincRNA:chr8:50114647-50229147 forward strand	0.242675	0.999576	0.14373	0.956284
A_33_P3230588	3	81	0	GCAGTATCATTTCGTCAGCAAGGCCATCCATTGAATAAATGAAAGCATTTAGCTTTTTTA	474	0	A_33_P3230588	A_33_P3230588	A_33_P3230588	Unknown	0.489604	0.907138	-0.0781205	0.967086
A_23_P100141	3	82	1984	AGCAGAGGGGATCCAACGTCAGAGCTTTTAGAATTACTTTTTTAAGCAGCTGTCTTCTGG	476	0	A_23_P100141	UNKL	NM_023076	ref|Homo sapiens unkempt homolog (Drosophila)-like (UNKL), transcript variant 3, mRNA [NM_023076]	-0.0619221	0.999576	-0.0341135	0.981555
A_21_P0009784	3	83	5477	AAAGATCATCGCTTCGGTGCCAGCTTCTTTTTATTCAGATCGAGCCAGAAAACCTTTTTT	478	0	A_21_P0009784	XLOC_013037	THC2615013	tc|AY558543 YKL031W {Saccharomyces cerevisiae} (exp=-1; wgp=0; cg=0), partial (17%) [THC2615013]	0.40617	0.907138	-0.502297	0.51855
A_21_P0010876	3	84	1222	ACCTCTGACTTTTCCATGGAATGGACAAGTAGTAGTCTCTGTCAGAGCAATGTTTTAAAG	480	0	A_21_P0010876	XLOC_l2_001971	ENST00000532854	linc|BROAD Institute lincRNA (XLOC_l2_001971), lincRNA [TCONS_l2_00003557]	0.329594	0.970203	-0.132937	0.931787
A_23_P116602	3	85	4228	TGCTGTAGCCCCCTTCTAACTTCTAACCGAAGACAAGACAGACACCCATGTTCTTAAATA	482	0	A_23_P116602	USP35	NM_020798	ref|Homo sapiens ubiquitin specific peptidase 35 (USP35), mRNA [NM_020798]	-0.101118	0.999576	-0.517719	0.45696
A_23_P116249	3	86	2424	TTTGTGGTTCTTATTTGTGGCTTAATCGTGGCCATTTTTATGGCTATGTTGGAGTTTTTA	484	0	A_23_P116249	GRIK4	NM_014619	ref|Homo sapiens glutamate receptor, ionotropic, kainate 4 (GRIK4), mRNA [NM_014619]	-0.142139	0.999576	0.0281848	0.990891
A_23_P24433	3	87	1946	CCTCTCCATGTCCAGGAAACTTGTAACCACCCTTTTCTAACAGCAATAAAGAGGTGTCCT	486	0	A_23_P24433	CTSF	NM_003793	ref|Homo sapiens cathepsin F (CTSF), mRNA [NM_003793]	-0.367928	0.913137	-0.200337	0.849823
A_23_P8797	3	88	1302	AGAAAACTTCGAAGGCTTAATGATGTCACCATTTCTACCTGCCACGTATCGGCGAAGGTT	488	0	A_23_P8797	DTX2P1-UPK3BP1-PMS2P11	NR_023383	ref|Homo sapiens DTX2P1-UPK3BP1-PMS2P11 readthrough (non-protein coding) (DTX2P1-UPK3BP1-PMS2P11), non-coding RNA [NR_023383]	0.0884362	0.999576	0.117028	0.938282
A_21_P0003778	3	89	21	TAGAGGCAGTGTTATGCTAGAGCTGTCCCTTAGCGAGCTGATTTTAAAGCTTGAAATCGG	490	0	A_21_P0003778	XLOC_004104	ENST00000508388	linc|BROAD Institute lincRNA (XLOC_004104), lincRNA [TCONS_00008600]	-0.234326	0.999576	-0.668102	0.492358
A_33_P3576797	3	90	1839	CTTTTTATGAATGCCTTAGTAGTACTTTGGCTTCTTGAAGAGGAGCTAATGCCATAACCC	492	0	A_33_P3576797	LOC158863	AL110203	gb|Homo sapiens mRNA; cDNA DKFZp586J1922 (from clone DKFZp586J1922) [AL110203]	0.559313	0.746426	0.279384	0.766981
A_23_P252740	3	91	1312	CTTAAAAGAACAACAGTCTTTTCTTCAGGACTCAAGTTGCTTTATAAAGTTGCTGGATAC	494	0	A_23_P252740	DSCC1	NM_024094	ref|Homo sapiens defective in sister chromatid cohesion 1 homolog (S. cerevisiae) (DSCC1), mRNA [NM_024094]	0.142068	0.999576	-0.276724	0.773529
A_19_P00805232	3	92	0	TAAAGTCTTGTCTCTCCTCAGTGGAACTCAAGTTCAATCTGGACCAGTACGTCAACAAGC	496	0	A_19_P00805232	lincRNA:chr12:132832202-132857482_R	lincRNA:chr12:132832202-132857482_R	lincRNA:chr12:132832202-132857482 reverse strand	0.358633	0.999576	0.0448173	0.986717
A_33_P3406816	3	94	523	ATTTACCTCTGCAGGATTCGAGAATGAGCAACCATGCCAGCAAAATGCCTTATGGCTATG	499	0	A_33_P3406816	LOC728316	XM_001127163	ref|PREDICTED: Homo sapiens hypothetical protein LOC728316 (LOC728316), mRNA [XM_001127163]	0.0141578	0.999576	-0.0658157	0.973615
A_23_P77437	3	95	1661	AGAAAAATCTTCAAGGCTAACCACTTGGAAGATAAAATTAACATCATAGAGAAACGGCCG	501	0	A_23_P77437	PRMT7	NM_019023	ref|Homo sapiens protein arginine methyltransferase 7 (PRMT7), transcript variant 1, mRNA [NM_019023]	0.0932309	0.999576	-0.295635	0.900529
A_33_P3216714	3	96	4998	GCATTCCTTTTAAATAACTGGTTGTGACAAAGCTTGTTGTTGATCAGATTCACTGTTTCA	503	0	A_33_P3216714	DNAJC6	NM_014787	ref|Homo sapiens DnaJ (Hsp40) homolog, subfamily C, member 6 (DNAJC6), mRNA [NM_014787]	-0.430413	0.907138	-0.550047	0.498012
A_23_P11070	3	97	576	CAGTCCGTTGTTATGATGACCATTGGCGAGTTGATTGGGTTTGTAACTCCGCTTCTGATT	505	0	A_23_P11070	GPR174	NM_032553	ref|Homo sapiens G protein-coupled receptor 174 (GPR174), mRNA [NM_032553]	0.0275008	0.999576	-0.115695	0.960121
A_32_P86739	3	98	1924	CTGACTTTTCCCAGCTAAGTTTCCCCTCAATAAAAAGCCCGCTTTCTGGGAAAGACAGAA	507	0	A_32_P86739	C10orf114	NM_001010911	ref|Homo sapiens chromosome 10 open reading frame 114 (C10orf114), mRNA [NM_001010911]	-0.827498	0.571888	-0.926906	0.205022
A_33_P3344127	3	99	88	ATGTCTGGACGTGGTAAGCAAGGAGGCAAAGCTCGCGCCAAAGCGAAATCCCGCTCTTCT	509	0	A_33_P3344127	HIST1H2AC	NM_003512	ref|Homo sapiens histone cluster 1, H2ac (HIST1H2AC), mRNA [NM_003512]	-0.00615966	0.999576	0.877109	0.252753
A_23_P111273	3	100	886	TTCAAGAGGTGCTTTGCGGGATGTTTGCCTGAATCCAGTTTACAGAGGGTTTGGGATAAA	511	0	A_23_P111273	TBC1D7	NM_016495	ref|Homo sapiens TBC1 domain family, member 7 (TBC1D7), transcript variant 1, mRNA [NM_016495]	-0.0490743	0.999576	0.0854749	0.947292
A_23_P129174	3	101	2632	TTGGTTCTTGCTTTGATTGGTGCCCTGCTATAGCCCAAAGCACGTAGTATTTGCTGATGA	513	0	A_23_P129174	LRRC49	NM_017691	ref|Homo sapiens leucine rich repeat containing 49 (LRRC49), transcript variant 2, mRNA [NM_017691]	0.0585845	0.999576	-0.441996	0.6254
A_33_P3218625	3	102	2790	TCCTCCTTGTTTGTTCCTCTGTGTTCTGTGTGCGTCTTAAGCAATAAAGCGTGGCCGTGG	515	0	A_33_P3218625	C9orf7	NM_001242369	ref|Homo sapiens chromosome 9 open reading frame 7 (C9orf7), transcript variant 3, mRNA [NM_001242369]	-0.257176	0.996057	-0.371593	0.741759
A_19_P00807518	3	103	0	TAGTGTCAGCCCAGTAGAGCTTCTTCTCCCCCAGGTCGATGGTCAGTCTATTGGGCCAGT	517	0	A_19_P00807518	lincRNA:chr22:25764825-25777600_F	lincRNA:chr22:25764825-25777600_F	lincRNA:chr22:25764825-25777600 forward strand	-0.122963	0.999576	-0.173921	0.931749
A_23_P302207	3	104	2636	GAATCAAGACGTGGTGAGACACACGTGGAAAATCTTCGATCCTGGTGAAAATGATCGCAA	518	0	A_23_P302207	ZNF853	NM_017560	ref|Homo sapiens zinc finger protein 853 (ZNF853), mRNA [NM_017560]	0.113601	0.999576	0.146601	0.931346
A_21_P0002039	3	105	440	GGGCAGAGTAGATGCTACTTTGTTTTAAAACTTGATTTGCTTTCAAGACTTGTACGTAAA	520	0	A_21_P0002039	XLOC_002058	TCONS_00003259	linc|BROAD Institute lincRNA (XLOC_002058), lincRNA [TCONS_00003259]	-0.0181656	0.999576	-0.327569	0.787743
A_33_P3370310	3	106	394	TACCCTAGAGGTCATCTCCATTTCATCCAGATAAATGAGTATGCAAGGAACGTTTTTATA	522	0	A_33_P3370310	C8orf83	NM_001171796	ref|Homo sapiens chromosome 8 open reading frame 83 (C8orf83), transcript variant 1, mRNA [NM_001171796]	0.257967	0.999576	-0.0178636	0.994228
A_23_P21706	3	107	3045	TTTCTTCCAGGATGGTGTTACTGCAGTTGAAGGGCAATATGAAGTTACTTTCTTAATGTG	524	0	A_23_P21706	CTPS	NM_001905	ref|Homo sapiens CTP synthase (CTPS), mRNA [NM_001905]	0.199647	0.997157	0.0547308	0.970581
A_24_P98047	3	108	1944	CATGTCTGAAAGTCACATATTGTGAAAATTTGAAGCTATCTCAGTAAAAAGCAGCTTTGG	526	0	A_24_P98047	SLC16A10	NM_018593	ref|Homo sapiens solute carrier family 16, member 10 (aromatic amino acid transporter) (SLC16A10), mRNA [NM_018593]	0.0207925	0.999576	0.34172	0.821663
A_33_P3389713	3	109	863	GATCTACAGTTTGCGGAACAAGGATGTGAAAGCTGCTTTCAAAAAGCTAATTGGAAAAAA	528	0	A_33_P3389713	OR5AR1	NM_001004730	ref|Homo sapiens olfactory receptor, family 5, subfamily AR, member 1 (OR5AR1), mRNA [NM_001004730]	-0.218894	0.999576	0.054155	0.985075
A_19_P00327303	3	110	0	TTCCAGCATTCTAACTCATCTGGGGGCTTCTTGAAAGAGTGTGTTTCACTTAACAGAGGG	530	0	A_19_P00327303	lincRNA:chr10:74758344-74765569_R	lincRNA:chr10:74758344-74765569_R	lincRNA:chr10:74758344-74765569 reverse strand	0.425643	0.94283	0.028528	0.986916
A_23_P152995	3	111	2908	TGCTGGAATCTACTAGAACCTTCTAATCCATGTGCTGCTGTGGCATCAGGAAAGGAAGAT	532	0	A_23_P152995	SLC6A4	NM_001045	ref|Homo sapiens solute carrier family 6 (neurotransmitter transporter, serotonin), member 4 (SLC6A4), mRNA [NM_001045]	-0.140722	0.999576	-0.266775	0.799078
A_23_P55373	3	112	1908	CCCTGGATAAGGAAATTGAGATCCGGAATGCAAAGCTGGACATGCCCTACGAGTACCTGC	534	0	A_23_P55373	ALOX15	NM_001140	ref|Homo sapiens arachidonate 15-lipoxygenase (ALOX15), mRNA [NM_001140]	-0.0470443	0.999576	0.0348541	0.984268
A_24_P781615	3	113	1742	TGGCAGAGGCAAAAGTGCTGGAGGGGTGAGCTGAAGTCTCCATGCCTAGCTTTAAAAGTT	536	0	A_24_P781615	AOC4	NR_002773	ref|Homo sapiens AOC3 pseudogene (AOC4), non-coding RNA [NR_002773]	-0.255967	0.996057	-0.499198	0.611035
A_21_P0005041	3	114	260	ATATCATAGCCAGAGAAGCAAGGCTTTATCTATGACCAGAGATTGAAAGGTGAGGCAATC	538	0	A_21_P0005041	XLOC_005783	TCONS_00012225	linc|BROAD Institute lincRNA (XLOC_005783), lincRNA [TCONS_00012225]	0.364976	0.998748	0.184314	0.939964
A_21_P0001352	3	115	679	GGAACTGTGTGAGAATTACTTTGAACTCTATGTGCAAGAGCAAAATTGCTGTTAATAAAG	540	0	A_21_P0001352	XLOC_000316	THC2666602	tc|Q5LK20_DROME (Q5LK20) CG41056-PA.3, partial (5%) [THC2666602]	0.212985	0.999576	-0.281401	0.845064
A_33_P3379606	3	116	3733	TTAAATCAGTCAGTGGCTGGGCCCAAAGGCACTTTTGGGTAAGATAAGTGAAGAAATGCC	542	0	A_33_P3379606	RGS7BP	NM_001029875	ref|Homo sapiens regulator of G-protein signaling 7 binding protein (RGS7BP), mRNA [NM_001029875]	-0.124971	0.999576	-0.0439334	0.980334
A_23_P53267	3	117	1734	AGGTGGGGATAAAATCTCATACATGGATTTTTTCGTGTCCGCTGTCTTGTGTACTTTTGT	544	0	A_23_P53267	RSRC2	NM_023012	ref|Homo sapiens arginine/serine-rich coiled-coil 2 (RSRC2), transcript variant 1, mRNA [NM_023012]	-0.0232353	0.999576	0.299778	0.776183
A_24_P391431	3	118	2207	GCCAAGGATCCTCAAAACAGAAGTTTCATCTTAGGATAGTGTTTGATATATCTAAGAAAG	546	0	A_24_P391431	TAF9B	NM_015975	ref|Homo sapiens TAF9B RNA polymerase II, TATA box binding protein (TBP)-associated factor, 31kDa (TAF9B), mRNA [NM_015975]	0.0546807	0.999576	-0.034582	0.986056
A_33_P3367761	3	119	2909	TTTTTCCCCACTGTCTTTTTGCAAAGCCTTCTATACTTTACCGCTCACTTCCATTTTCCC	548	0	A_33_P3367761	AK128101	AK128101	gb|Homo sapiens cDNA FLJ46222 fis, clone TESTI4013960. [AK128101]	0.590602	0.907138	0.0740956	0.974425
A_23_P120414	3	120	2897	TATTCTGCCTAACGTTTGCTTCTGTGATGGTTATATTGCCTAGCAAGCACACCCGTGGTT	550	0	A_23_P120414	YWHAB	NM_003404	ref|Homo sapiens tyrosine 3-monooxygenase/tryptophan 5-monooxygenase activation protein, beta polypeptide (YWHAB), transcript variant 1, mRNA [NM_003404]	-0.0170579	0.999576	0.0894373	0.9578
A_23_P39814	3	122	1362	CATGGCACAGACTTGTATAGAGGAGAAAAAATGTACAGAGAGCACCCAGGAGGTACACAT	554	0	A_23_P39814	CIR1	NM_004882	ref|Homo sapiens corepressor interacting with RBPJ, 1 (CIR1), mRNA [NM_004882]	-0.114668	0.999576	0.251246	0.820967
A_33_P3323989	3	123	0	GTACTTGTGGTATGTGTGCATGTGTTTTATTTGATCCCATTAGATACTTGGAATTCTTAC	556	0	A_33_P3323989	A_33_P3323989	A_33_P3323989	Unknown	0.36016	0.951523	0.684419	0.399339
A_33_P3332337	3	124	1217	TTGGTCTTCCAAGTATTCCTGTTCATCCAATTGGATACTATGATGCAGAGAAGCTCCTAG	558	0	A_33_P3332337	FOLH1	NM_001193472	ref|Homo sapiens folate hydrolase (prostate-specific membrane antigen) 1 (FOLH1), transcript variant 4, mRNA [NM_001193472]	0.0539664	0.999576	0.215836	0.874505
A_21_P0002951	3	125	40	CTGGAGGATGGGACACACAACGTGGGAACCGGCAAGTCACCAGAGTCATCTCAGCCAAGA	560	0	A_21_P0002951	XLOC_002623	TCONS_00005997	linc|BROAD Institute lincRNA (XLOC_002623), lincRNA [TCONS_00005997]	0.0689019	0.999576	0.325455	0.80778
A_24_P212074	3	126	704	TTTAGATAAATTCAAGCAAGTTTTTGACACAACACTGTTGGCTGAATATCCAGAGTCATC	562	0	A_24_P212074	METTL21C	NM_001010977	ref|Homo sapiens methyltransferase like 21C (METTL21C), mRNA [NM_001010977]	0.165172	0.999576	0.179722	0.923352
A_32_P224666	3	127	1564	AATGCTGTTTTGAGATTCTGAAATTAAATGAAAATACTTATTTCAGAAATGCATTTAATG	564	0	A_32_P224666	CAPZA2	NM_006136	ref|Homo sapiens capping protein (actin filament) muscle Z-line, alpha 2 (CAPZA2), mRNA [NM_006136]	0.0600707	0.999576	0.441927	0.681638
A_33_P3265024	3	128	1212	AGGAGAGCTCAGCAGTGCTGAGCCGGATCCAGAAAATTGAACAGGTCCTGAAGGAGCAGC	566	0	A_33_P3265024	ST5	NM_005418	ref|Homo sapiens suppression of tumorigenicity 5 (ST5), transcript variant 1, mRNA [NM_005418]	0.28076	0.999576	0.00324374	0.998794
A_21_P0013483	3	129	181	CTGCTCAAGAGTAAAGGACCGGTCTGAAACCTACAAGAACAGATTCTCACACTAGACGAG	568	0	A_21_P0013483	XLOC_l2_014217	ENST00000518556	linc|BROAD Institute lincRNA (XLOC_l2_014217), lincRNA [TCONS_l2_00027776]	0.487676	0.931786	0.170608	0.925023
A_21_P0003552	3	130	1625	CAGGAATTAACAGAAACTGAACAGCTTCTATAATCCTGCAGGAAGTAACCTCTGGATGGC	570	0	A_21_P0003552	XLOC_004227	BC033535	linc|BROAD Institute lincRNA (XLOC_004227), lincRNA [TCONS_00009205]	0.0669743	0.999576	0.0947916	0.960995
A_19_P00319386	3	131	0	CAGAAGTGAACTTAGCTGACAGCATCCAAATGTATTATGGAAGCATCACACTTAACACCT	572	0	A_19_P00319386	lincRNA:chr16:54952774-54959127_F	lincRNA:chr16:54952774-54959127_F	lincRNA:chr16:54952774-54959127 forward strand	0.534963	0.923248	0.168379	0.931346
A_19_P00808366	3	132	0	AAACTCTGAGAATACTCCACAGACTTATTAATGGTTTCCACCCCCGTCTCTGCAAATCTA	574	0	A_19_P00808366	lincRNA:chr1:144527318-144551393_R	lincRNA:chr1:144527318-144551393_R	lincRNA:chr1:144527318-144551393 reverse strand	-0.0545952	0.999576	-0.267164	0.81835
A_21_P0008974	3	133	339	GAGGGTCCAGCATCGGGATTTAGGGCTATTTTTTACAATGTTACTGAATGAATAAATTCC	576	0	A_21_P0008974	XLOC_011795	THC2674875	linc|BROAD Institute lincRNA (XLOC_011795), lincRNA [TCONS_00024474]	0.350029	0.964508	-0.400053	0.710152
A_21_P0003408	3	134	198	CTAGTCGTCCTTACCTGAACAACTATGGGAGAAATAAACTCCTAGACTATTTGGATCAAA	578	0	A_21_P0003408	XLOC_003705	ENST00000506420	gb|BX110323 Soares_NFL_T_GBC_S1 Homo sapiens cDNA clone IMAGp998P024505, mRNA sequence [BX110323]	-0.195655	0.999576	-0.202358	0.889441
A_24_P293530	3	135	1935	CACAGTGTGTCAGCTAGATCTGTTTCTATATAACTTTGGGAGATTTTCAGATCTTTTCTG	580	0	A_24_P293530	CYP4X1	NM_178033	ref|Homo sapiens cytochrome P450, family 4, subfamily X, polypeptide 1 (CYP4X1), mRNA [NM_178033]	-0.17854	0.999576	0.197361	0.871323
A_33_P3368506	3	136	1101	CTCAGCGAGATCGTCAGCATCATCGGAGGCATCAGTTCCTTCTTCATCTTCATCTTCCCA	582	0	A_33_P3368506	SLC38A8	NM_001080442	ref|Homo sapiens solute carrier family 38, member 8 (SLC38A8), mRNA [NM_001080442]	0.173999	0.999576	-0.430025	0.780347
A_21_P0011686	3	138	451	CTTTGGCCAGAGCAAGGCATAAAAGATTATTTCCAAGAAGTCATACTGAGACAATATAAA	585	0	A_21_P0011686	ZNF730	ENST00000327867	ref|PREDICTED: Homo sapiens zinc finger protein 730 (ZNF730), mRNA [XM_001719792]	0.428999	0.971326	-0.24004	0.897461
A_21_P0006577	3	139	936	TGTTAGGAAACTCGGGAAACCTGGAGCAAACAGTTGCCTCTGAAAGGATTTCACTGCTTT	587	0	A_21_P0006577	XLOC_008118	TCONS_00017489	linc|BROAD Institute lincRNA (XLOC_008118), lincRNA [TCONS_00017489]	0.444539	0.954696	0.100524	0.962096
A_24_P222655	3	140	717	GGGTGACCAGGTCTGGGTTGAAAAAGACCCCAAAAAGGGTCACATTTACCAGGGCTCTGA	589	0	A_24_P222655	C1QA	NM_015991	ref|Homo sapiens complement component 1, q subcomponent, A chain (C1QA), mRNA [NM_015991]	0.527501	0.858864	-0.0693419	0.967917
A_19_P00328690	3	141	0	ATGGCTACAACTGATCCCCAAATCCTGAGTAAACACCCTTGCTATTTAATAAGCACAAGC	591	0	A_19_P00328690	lincRNA:chr8:28912381-28922959_R	lincRNA:chr8:28912381-28922959_R	lincRNA:chr8:28912381-28922959 reverse strand	-0.121874	0.999576	-0.229754	0.832947
A_23_P19624	3	142	2538	TGGTTCTCTGCCTTTTTACTATACAGCATACCACGCCACAGGGTTAGAACCAACGAAGAA	593	0	A_23_P19624	BMP6	NM_001718	ref|Homo sapiens bone morphogenetic protein 6 (BMP6), mRNA [NM_001718]	-0.211004	0.999576	-0.303044	0.817183
A_33_P3228773	3	143	657	GCACTCAGCTGAATGAATGATGAACACAACTCATGAAAAGACCTGAATTAATCATATATC	594	0	A_33_P3228773	CYYR1	ENST00000400043	ens|cysteine/tyrosine-rich 1 [Source:HGNC Symbol;Acc:16274] [ENST00000400043]	-0.109645	0.999576	0.246664	0.849005
A_21_P0008923	3	144	698	ATTTTGCTTCTGACTGTCCAGGGGAAAGCACACTCTTCCTGAGAAAATATCAAATGAGTG	596	0	A_21_P0008923	XLOC_011697	TCONS_00024373	linc|BROAD Institute lincRNA (XLOC_011697), lincRNA [TCONS_00024373]	-0.0668329	0.999576	-0.161396	0.925833
A_33_P3422035	3	145	13	TGTAGATGTGGGAGAGGGGTTTCTTCCAGATGCAGACTCTCAGTAATATCCCTTGTTTCT	598	0	A_33_P3422035	FXYD5	ENST00000392217	ens|FXYD domain containing ion transport regulator 5 [Source:HGNC Symbol;Acc:4029] [ENST00000392217]	0.0341261	0.999576	0.0257852	0.990205
A_21_P0005478	3	146	573	TGAGGGAAAGCAGCAGTAAACACAGAACATACTGGTCATTATTCTAAGTATTTCTACATT	600	0	A_21_P0005478	XLOC_006383	TCONS_00013738	linc|BROAD Institute lincRNA (XLOC_006383), lincRNA [TCONS_00013738]	0.235278	0.999576	-0.205931	0.914562
A_23_P149892	3	147	2799	CATGGTGGTTCAGAATAGATGAGCATAGCATGGTTTTGTTTGTTTTTGCTTTCAATTTTC	602	0	A_23_P149892	CSGALNACT2	NM_018590	ref|Homo sapiens chondroitin sulfate N-acetylgalactosaminyltransferase 2 (CSGALNACT2), mRNA [NM_018590]	0.0395787	0.999576	-0.37623	0.766981
A_21_P0009782	3	148	336	AATAACAATAATAGTAACAGCTCCCACATGCTGAGTGTGCGCTGCTAGGACACAGCATGT	604	0	A_21_P0009782	XLOC_012984	BX118437	gb|BX118437 Soares_NFL_T_GBC_S1 Homo sapiens cDNA clone IMAGp998B125861, mRNA sequence [BX118437]	0.0848804	0.999576	-0.198329	0.929888
A_23_P312999	3	149	284	AGCAAAAGACGCTAACAAGTGCTGGTAAAGACCTACAAGATAATTTTCTGACGGCCCTGG	606	0	A_23_P312999	C4orf22	NM_152770	ref|Homo sapiens chromosome 4 open reading frame 22 (C4orf22), transcript variant 2, mRNA [NM_152770]	0.156646	0.999576	0.199907	0.930462
A_33_P3362981	3	150	864	ATTTTTCTAGAGATCTGGGTGTGAATCCTTTTGTGCTTCTGAGGTGGGTGGTGAGAGACA	608	0	A_33_P3362981	KCTD5	NM_018992	ref|Homo sapiens potassium channel tetramerisation domain containing 5 (KCTD5), mRNA [NM_018992]	-0.0932464	0.999576	-0.119252	0.934101
A_21_P0010800	3	151	247	TTTTAGAAAGAAAGATACTGATATGCCACTGATGTGGTTTGGATGTGCGTCCCTCCACCC	610	0	A_21_P0010800	XLOC_l2_001421	ENST00000435531	linc|BROAD Institute lincRNA (XLOC_l2_001421), lincRNA [TCONS_l2_00003862]	-0.0534552	0.999576	0.124689	0.934957
A_23_P93389	3	152	1243	ACTTCCAATAATTTGTCCTATAATGTGCTGTACAGTTCAGTAGAGTGGTCACTTTCACTG	612	0	A_23_P93389	NUDT3	NM_006703	ref|Homo sapiens nudix (nucleoside diphosphate linked moiety X)-type motif 3 (NUDT3), mRNA [NM_006703]	-0.0335444	0.999576	0.479126	0.765325
A_21_P0002876	3	153	478	CTCTCGCCGCCCTGTAGCCGTAGAACACATTTCTGGAAGATGAAGAAAAACCTGCTTCTC	614	0	A_21_P0002876	XLOC_003245	ENST00000503572	linc|BROAD Institute lincRNA (XLOC_003245), lincRNA [TCONS_00005826]	0.0780592	0.999576	0.211253	0.931678
A_33_P3324505	3	154	3406	TCCTCAAACCTTCGGTGGATTGTTGAATGCATCTGTTGTCAGAAAGACAGAGATTCCGTC	616	0	A_33_P3324505	THC2492293	THC2492293	Unknown	-0.154177	0.999576	-0.155835	0.940564
A_23_P6293	3	155	2144	TTTCCAGAGGCGTCTTAGTCTCACCCAATGTGATTTGTAGAAGCACGAGACGCACTTTTA	618	0	A_23_P6293	UBASH3A	NM_018961	ref|Homo sapiens ubiquitin associated and SH3 domain containing A (UBASH3A), transcript variant 1, mRNA [NM_018961]	0.0417303	0.999576	0.198347	0.879603
A_19_P00804965	3	156	0	GTAGAGTTTTTCCCAATTTATCTAATTTCATTCCCCCTAACAAACACCTGCCCTGTCTTT	620	0	A_19_P00804965	lincRNA:chr6:56709666-56716191_F	lincRNA:chr6:56709666-56716191_F	lincRNA:chr6:56709666-56716191 forward strand	-0.0108459	0.999576	-0.237466	0.909163
A_19_P00320986	3	157	543	GAATTGAGAGATCAAATGGTTTTGGCTGTTTTCCCACTGGAGAATATAAAAAATACACAG	622	0	A_19_P00320986	LOC100506661	ENST00000380331	ref|PREDICTED: Homo sapiens hypothetical LOC100506661 (LOC100506661), miscRNA [XR_110931]	0.127883	0.999576	0.0735259	0.970123
A_21_P0003243	3	158	561	GGGGTTAGTCCTTGCTGTATTATGCTTGGTTATAATTTTTCATCTTTCCCTTGCGGTACT	624	0	A_21_P0003243	XLOC_002730	THC2496390	tc|Q8IZQ1_HUMAN (Q8IZQ1) ALFY, complete [THC2496390]	0.0236045	0.999576	0.207745	0.922662
A_23_P169470	3	159	1675	TTCTTCAACAGGAGAATTTTACTGTGTTTCTTTTGGTTCCATTGTTTGGAGACATTCCTG	626	0	A_23_P169470	CDK9	NM_001261	ref|Homo sapiens cyclin-dependent kinase 9 (CDK9), mRNA [NM_001261]	0.133201	0.999576	-0.0463066	0.974666
A_21_P0012316	3	160	901	ACTGTGTGACGGGCAGCTTCGCGGAGTGCAGTACAGCACCGAGTCGCTCATGGAGGAGAT	628	0	A_21_P0012316	TMEM191B	NM_001242313	ref|Homo sapiens transmembrane protein 191B (TMEM191B), mRNA [NM_001242313]	-0.0171173	0.999576	0.0590265	0.976699
A_19_P00803984	3	161	0	CTCCAGTTTTAGCAATCATATCAAAGTGTGCCTGGTGATGATTGTTTGGGGTTCGCTCAA	630	0	A_19_P00803984	lincRNA:chr10:17250419-17261819_F	lincRNA:chr10:17250419-17261819_F	lincRNA:chr10:17250419-17261819 forward strand	0.0876474	0.999576	0.177238	0.914141
A_23_P214046	3	162	4066	AGTTCCCCTCGTTCCTTGGGAGATGATGGCCTTTGAATATGCAGACAACCTTTGAATTGT	632	0	A_23_P214046	FBXW11	NM_012300	ref|Homo sapiens F-box and WD repeat domain containing 11 (FBXW11), transcript variant 3, mRNA [NM_012300]	-0.0112044	0.999576	-0.133938	0.925463
A_23_P42331	4	2	1746	GGTTCCATTTTTCCTCTGTTCACAAACTACCTCTGGACAGTTGTGTTGTTTTTTGTTCAA	319	0	A_23_P42331	HMGA1	NM_145901	ref|Homo sapiens high mobility group AT-hook 1 (HMGA1), transcript variant 3, mRNA [NM_145901]	-0.0389391	0.999576	-0.0564112	0.971038
A_23_P103414	4	4	2755	CAAGGTTGTGTCTTTAAGGGTGGTTCATTTTCTCTGACCTTTTGTTACTCAAAGTAAAGT	322	0	A_23_P103414	YTHDF2	NM_016258	ref|Homo sapiens YTH domain family, member 2 (YTHDF2), transcript variant 1, mRNA [NM_016258]	0.0795206	0.999576	-0.0252993	0.988701
A_21_P0006198	4	5	713	TCAGTTAAAAGGATTGTGTGGAAGGAAGGATAAAAGGCTCTTGCACGCAGACCAGCTATT	324	0	A_21_P0006198	XLOC_007499	TCONS_00016111	linc|BROAD Institute lincRNA (XLOC_007499), lincRNA [TCONS_00016111]	-0.221316	0.999576	-0.123894	0.938536
A_33_P3311653	4	6	3984	ATTTGAGTTTCTTCTAGGGAAGAGTCCCAGATTTGATCAGCTCAGGATACCCCCACTATC	326	0	A_33_P3311653	PDS5A	ENST00000507766	ens|PDS5, regulator of cohesion maintenance, homolog A (S. cerevisiae) [Source:HGNC Symbol;Acc:29088] [ENST00000507766]	-0.189809	0.999576	-0.364174	0.736399
A_21_P0004863	4	7	605	ATGGCTCCCTCTTGGCATTCAGTATAGTGTAGATCTACCATGTAATTAATTCTCTGTTTC	328	0	A_21_P0004863	LOC100507100	XR_108691	ref|PREDICTED: Homo sapiens hypothetical LOC100507100 (LOC100507100), miscRNA [XR_108691]	0.0643741	0.999576	0.0178302	0.992567
A_21_P0013463	4	8	308	TTGTCACTGTGTTCAAAGGCACTGCTGCACAGACGTGATTCTTCTTTCAACGAACATCTC	330	0	A_21_P0013463	C8orf68	BC038783	tc|Q9NYE4_HUMAN (Q9NYE4) Cervical mucin MUC5B (Fragment), partial (3%) [THC2611833]	-0.618663	0.778298	-0.0629316	0.971035
A_19_P00330413	4	9	0	TAGTTTAAGGGGAGGCTGTGCTTTTTGCTGTGGTCGCTGCTCTGATTGGGGATGCCCCTG	332	0	A_19_P00330413	lincRNA:chr13:106751024-106760449_R	lincRNA:chr13:106751024-106760449_R	lincRNA:chr13:106751024-106760449 reverse strand	-0.224025	0.999576	-0.148855	0.94028
A_33_P3299921	4	10	1569	TCACTGCATTGTAACCCCATTCCCGATCAGCGGGTGGGAGCCATCATCGAATCCCAAGAG	334	0	A_33_P3299921	LOC100128869	XM_001719518	ref|PREDICTED: Homo sapiens hypothetical protein LOC100128869 (LOC100128869), mRNA [XM_001719518]	0.139654	0.999576	-0.101877	0.961225
A_19_P00327541	4	11	0	AACACATGATTAGGTTTCTCAGCTTTTGTCCTGTTACTCGGAGCAATTCTCAGGCCCTGA	336	0	A_19_P00327541	lincRNA:chr3:14401946-14414421_F	lincRNA:chr3:14401946-14414421_F	lincRNA:chr3:14401946-14414421 forward strand	0.312541	0.964508	-0.0493379	0.97558
A_23_P128215	4	12	2030	CCAAGTTGTCCTTGAATTGTCTAACCATGGACATAAACAGTTGTCTCCCTTCTACTGTGT	338	0	A_23_P128215	SOCS2	NM_003877	ref|Homo sapiens suppressor of cytokine signaling 2 (SOCS2), mRNA [NM_003877]	-0.169202	0.999576	-0.4955	0.520681
A_21_P0003035	4	13	513	CTCCGAAGAAATTCTCAGACTGATTTTTCACTGTATTGTCAGGTGAGCAAAACTTTAAAA	340	0	A_21_P0003035	XLOC_002840	TCONS_00006247	linc|BROAD Institute lincRNA (XLOC_002840), lincRNA [TCONS_00006247]	-0.0420755	0.999576	-0.331373	0.876331
A_21_P0009132	4	14	2440	TAAATCCCATACTACTTGTATATTCCATGCAAAAGGGACACGCGCCAATCCACATTTTTT	342	0	A_21_P0009132	XLOC_012004	TCONS_00025047	linc|BROAD Institute lincRNA (XLOC_012004), lincRNA [TCONS_00025047]	0.406322	0.964508	0.33257	0.817183
A_23_P252700	4	15	431	GTGTCCACTATAGGATTTGGCTTTGTGCTGGACATGGGATTCTTTGAGACAATAAAGCTT	344	0	A_23_P252700	UNC50	NM_014044	ref|Homo sapiens unc-50 homolog (C. elegans) (UNC50), mRNA [NM_014044]	-0.0598004	0.999576	-0.291698	0.790525
A_21_P0014021	4	16	2463	AAGTGCGTGCTGGCCCTTGGAGCTTGTTGGCTTAAGAACAGCAAACTGCTGGGACTTTGA	346	0	A_21_P0014021	TTLL8	XM_003403494	ref|PREDICTED: Homo sapiens tubulin tyrosine ligase-like family, member 8 (TTLL8), mRNA [XM_003403494]	0.0284106	0.999576	0.0360942	0.981636
A_21_P0002746	4	18	502	AGACAAGAAAAGAGAAGGTAAAGAGTCAGTGAGGACTGGTGGACGTATTTTCCCCAGATT	350	0	A_21_P0002746	XLOC_002685	ENST00000487097	linc|BROAD Institute lincRNA (XLOC_002685), lincRNA [TCONS_00005531]	-0.333868	0.968046	-0.0780683	0.965008
A_21_P0005719	4	19	312	GCTCTGTTTTCTGATAAACCAATTTCTCCCCCTAAAAACTCTGTGTACTGATATTTTAGA	352	0	A_21_P0005719	XLOC_006843	TCONS_00014758	linc|BROAD Institute lincRNA (XLOC_006843), lincRNA [TCONS_00014758]	0.280393	0.996057	0.308125	0.824469
A_23_P403284	4	21	2078	TTAGTTGCTGTTGGTTGGTTGAACTGAACATATCTTGTCTTAGCACCCAGGAAACAGAAC	355	0	A_23_P403284	OTX1	NM_014562	ref|Homo sapiens orthodenticle homeobox 1 (OTX1), transcript variant 1, mRNA [NM_014562]	0.415182	0.946989	0.476785	0.653982
A_23_P202117	4	22	713	GTTGACCTCAGGATACATTAAAGCTACTTAGTGGTGACTGGTTTCTGCCTACCACTTCCT	357	0	A_23_P202117	PCGF5	ENST00000490164	ens|polycomb group ring finger 5 [Source:HGNC Symbol;Acc:28264] [ENST00000490164]	-0.150225	0.999576	-0.300716	0.799078
A_32_P55860	4	23	384	TCAGCAAGTGAGAAAAATCCAGTTACACTCTTAAAGGAATTGTCAGTGATAAAGTCTCGA	359	0	A_32_P55860	SKA2	NM_182620	ref|Homo sapiens spindle and kinetochore associated complex subunit 2 (SKA2), transcript variant 1, mRNA [NM_182620]	0.299303	0.965567	0.332261	0.724231
A_23_P81103	4	24	847	ATAACCTACATCAACCGAGATACCAAAATCATCCTGGAGACCAAGAGCAAGACCATTTAC	361	0	A_23_P81103	SFRP2	NM_003013	ref|Homo sapiens secreted frizzled-related protein 2 (SFRP2), mRNA [NM_003013]	0.0739367	0.999576	-0.276708	0.870925
A_19_P00806730	4	25	0	GTCTGCAACTCACCTCCTCTTGGAGGCCTTCTTTGGTTACCCACTCTCCATCTCAGATAG	363	0	A_19_P00806730	lincRNA:chr6:44006347-44063172_R	lincRNA:chr6:44006347-44063172_R	lincRNA:chr6:44006347-44063172 reverse strand	0.019882	0.999576	-0.23098	0.861276
A_23_P70318	4	26	4325	TGTTTTTGGGTGTCTCCTTCTTGTGCCCATATCTGATAAGCTTTATGGATTATTGCATTT	365	0	A_23_P70318	ENPP4	NM_014936	ref|Homo sapiens ectonucleotide pyrophosphatase/phosphodiesterase 4 (putative) (ENPP4), mRNA [NM_014936]	-0.296266	0.998495	-0.0295368	0.989658
A_19_P00325359	4	27	0	TTTAGCAGATCAAAATGAAGACTGGGAAAAGGATGACAGTGCTTCACAGCCCTAAGAGGC	367	0	A_19_P00325359	lincRNA:chr7:96292589-96310764_F	lincRNA:chr7:96292589-96310764_F	lincRNA:chr7:96292589-96310764 forward strand	0.096766	0.999576	0.552543	0.489751
A_33_P3212769	4	28	577	TTCTTTTACGCCTGTCATTTCAGCATCTGCTGTTTGAAGAAAGCCATTGAGAAGATGTGA	369	0	A_33_P3212769	LOC100132686	BC020894	gb|Homo sapiens hypothetical LOC100132686, mRNA (cDNA clone MGC:24147 IMAGE:4702473), complete cds. [BC020894]	0.0222555	0.999576	-0.414176	0.658348
A_21_P0005125	4	29	279	GCTTGATTTTTGTCTGTTGAACTTTGGCAAGACAGCAAGGGTTGGATTAATTAATGATTA	371	0	A_21_P0005125	XLOC_005397	TCONS_00012549	linc|BROAD Institute lincRNA (XLOC_005397), lincRNA [TCONS_00012549]	0.221291	0.999576	-0.127674	0.938538
A_33_P3290532	4	30	532	AGATCGCAACTAGATTTGAGAATCCTCGTTCTTTTCCCCAATCGTTCGGGCAGTAAACTC	373	0	A_33_P3290532	LOC255480	NR_038440	ref|Homo sapiens uncharacterized LOC255480 (LOC255480), non-coding RNA [NR_038440]	0.378933	0.980114	0.127858	0.950796
A_21_P0001379	4	31	137	CCACCTAGCCATTTGGGGCTTTATATGACACTGAACAAAAAAGCCAAACAAAAGGATTAT	375	0	A_21_P0001379	XLOC_000440	TCONS_00001179	linc|BROAD Institute lincRNA (XLOC_000440), lincRNA [TCONS_00001179]	-0.0326163	0.999576	-0.0312618	0.989622
A_33_P3258472	4	32	10160	GTTCCCCTGGATACATTGTTTTATCAGTCGGAATTCTTAAATAAAGACATACTTCCCTTC	377	0	A_33_P3258472	SPTBN1	NM_003128	ref|Homo sapiens spectrin, beta, non-erythrocytic 1 (SPTBN1), transcript variant 1, mRNA [NM_003128]	-0.168876	0.999576	-0.173126	0.954912
A_21_P0006812	4	33	201	TTAATGATCTTGACACTGCTGACCAGGGACAAAATGTCCCATTGACAGTCATGCTCTGGA	379	0	A_21_P0006812	XLOC_008342	ENST00000438753	gb|603078567F1 NIH_MGC_119 Homo sapiens cDNA clone IMAGE:5170193 5', mRNA sequence [BI828657]	0.204664	0.999576	0.0239318	0.992567
A_19_P00328419	4	34	0	TAGACAATTTTGCTCCAGATCATGGCTTCCCTTCCTGTTTGTTTGCCAGTGTCTCCATGT	381	0	A_19_P00328419	lincRNA:chr12:96804844-96821287_F	lincRNA:chr12:96804844-96821287_F	lincRNA:chr12:96804844-96821287 forward strand	0.45507	0.976432	-0.233894	0.915008
A_23_P130689	4	35	249	GTATCTGTCAGAACCCGTGGATGTGTACAGTGATTGGATAGACGCCTGCGAGGCGGCCAA	383	0	A_23_P130689	ELOF1	NM_032377	ref|Homo sapiens elongation factor 1 homolog (S. cerevisiae) (ELOF1), mRNA [NM_032377]	0.0536985	0.999576	0.00466063	0.998027
A_33_P3364884	4	36	1397	GTATGGATGTGGCAGAGTCCTCATGAAAGATGTATCCAAACAAGATAACTTATATGTATA	385	0	A_33_P3364884	PDHB	NM_000925	ref|Homo sapiens pyruvate dehydrogenase (lipoamide) beta (PDHB), nuclear gene encoding mitochondrial protein, transcript variant 1, mRNA [NM_000925]	-0.0129241	0.999576	0.353298	0.766981
A_21_P0013068	4	37	438	CATCCTTCAAGGCCTTTTTAAAAATAGCACAGCCTCTGTCAAGCCTTCTTGAAAAATTAA	387	0	A_21_P0013068	XLOC_l2_012919	THC2668742	linc|BROAD Institute lincRNA (XLOC_l2_012919), lincRNA [TCONS_l2_00024658]	-0.0561873	0.999576	0.433979	0.614318
A_21_P0007748	4	38	309	AATTCAAGCCTCATCCTTCATGAATTCAACAAACATTTATTGAACTCCAGTGTGGTAGCA	389	0	A_21_P0007748	XLOC_010170	TCONS_00020893	linc|BROAD Institute lincRNA (XLOC_010170), lincRNA [TCONS_00020893]	0.230255	0.996099	-0.445706	0.622241
A_24_P917759	4	39	0	GAAGGCCAATGCCAGTGTCATGACACTGCTCTTCACAAACAACTGAGGACTTCTAGAAAT	391	0	A_24_P917759	A_24_P917759	A_24_P917759	Unknown	-0.0528506	0.999576	0.340862	0.883733
A_23_P119337	4	40	1835	ACAGAGAAGCAGCTGGGAGCTTGGAAACCTGGTCTCTTGAATTTCAAACCTGGTTTCTTA	393	0	A_23_P119337	ATF5	NM_012068	ref|Homo sapiens activating transcription factor 5 (ATF5), transcript variant 1, mRNA [NM_012068]	0.224612	0.994819	-0.187789	0.872059
A_21_P0011337	4	41	953	GACTCAACATCTGATTGTTTTCCACCTCAGCCTGGAGCTGTCTTCCCACACTCTCTAGCT	395	0	A_21_P0011337	XLOC_l2_004771	AK129775	linc|BROAD Institute lincRNA (XLOC_l2_004771), lincRNA [TCONS_l2_00008795]	-0.048496	0.999576	0.18993	0.886502
A_33_P3259153	4	42	1492	TTTAGTTAAGAGTCCTGTTGGCTGCAGGACTCAGAGCATGGACAGGTGGATAGTAAATCA	397	0	A_33_P3259153	PLAC2	NR_027064	ref|Homo sapiens placenta-specific 2 (non-protein coding) (PLAC2), non-coding RNA [NR_027064]	-0.0174936	0.999576	-0.0870905	0.954912
A_19_P00327772	4	43	689	CTGATCATACCCTTTTAAATGCCTTGTCATCATTTTTCATAGTTCCTGCATCCTAGAAAA	399	0	A_19_P00327772	XLOC_l2_000864	TCONS_l2_00001143	linc|BROAD Institute lincRNA (XLOC_l2_000864), lincRNA [TCONS_l2_00001143]	0.268346	0.994819	0.0469224	0.979373
A_33_P3255587	4	44	1766	TGAACATGGGTTGCATGAAGACGTAAGTTTATGAATTGCCTCTGCACACCTAGAGTCCCA	401	0	A_33_P3255587	LOC144817	NR_038433	ref|Homo sapiens uncharacterized LOC144817 (LOC144817), non-coding RNA [NR_038433]	0.456705	0.907138	0.103506	0.949658
A_21_P0013537	4	45	985	AATGTAAGGTAATATGTATCCTGTGATATAGTCGTCTAGTTCTGGTGTAAGAAAGACCCC	403	0	A_21_P0013537	XLOC_l2_014182	ENST00000497773	tc|Q28483_MACFA (Q28483) TMDC II protein, partial (15%) [THC2625729]	-0.0834781	0.999576	0.227912	0.90434
A_21_P0007586	4	46	970	CAGCAAAGTATCTTCTGTGGCCCCATGACTAATTTCGTTGTTTAAACTCATTATAAAAAC	405	0	A_21_P0007586	XLOC_009810	ENST00000553247	linc|BROAD Institute lincRNA (XLOC_009810), lincRNA [TCONS_00020478]	-0.251858	0.974908	0.0294108	0.983211
A_24_P262407	4	47	1626	ACTACGTCAACCACCGCAAACACAACATTCCGCACTTCTGGCCCAAGCTGCTGATGAAGG	407	0	A_24_P262407	THRA	NM_199334	ref|Homo sapiens thyroid hormone receptor, alpha (THRA), transcript variant 1, mRNA [NM_199334]	-0.0879047	0.999576	-0.0759034	0.960121
A_21_P0011745	4	48	222	GCGCTGATGTAGTTTCCTGACCTCTGACCCGTATTGTCTCCAGATTAAAGGTACGACATT	409	0	A_21_P0011745	LOC100506930	NR_038279	ref|Homo sapiens uncharacterized LOC100506930 (LOC100506930), transcript variant 2, non-coding RNA [NR_038279]	0.223121	0.997157	0.81606	0.261382
A_21_P0002561	4	49	264	TTGCGACTGTTCCCAGTCACCTGAGCATCCTGAGCATCGATGGTGAGAAGCTACAGGAGG	411	0	A_21_P0002561	XLOC_001306	TCONS_00004655	linc|BROAD Institute lincRNA (XLOC_001306), lincRNA [TCONS_00004655]	-0.267225	0.999576	0.0840396	0.970449
A_23_P80278	4	50	4147	CTGGGCTGTCGGGGAGGCCTCAGGCCACCTCCAGGAACAGAACACAGTTTTAAGTTTGAT	413	0	A_23_P80278	SFI1	NM_001007467	ref|Homo sapiens Sfi1 homolog, spindle assembly associated (yeast) (SFI1), transcript variant 1, mRNA [NM_001007467]	-0.171647	0.999576	-0.0294721	0.986056
A_23_P23765	4	51	464	AGTATACAGGCTTTGGAGGGCAGTAGAGAGCTTGAAAATCTCATTGGAATCTCCTGTGCA	415	0	A_23_P23765	ITGB3BP	NM_014288	ref|Homo sapiens integrin beta 3 binding protein (beta3-endonexin) (ITGB3BP), transcript variant 2, mRNA [NM_014288]	0.138407	0.999576	0.154533	0.915008
A_19_P00800792	4	52	0	CCCAAATCCTCAAATATCACAGCACACCATCCAAATAAAACATGTATTAGGAATGAGAAA	417	0	A_19_P00800792	lincRNA:chr8:55303672-55311247_R	lincRNA:chr8:55303672-55311247_R	lincRNA:chr8:55303672-55311247 reverse strand	-0.200653	0.999576	0.338807	0.850459
A_23_P101131	4	53	762	TTTTTTATATCTAGGCTACCTGTTGGTTAGATTCAAGGCCCCGAGCTGTTACCATTCACA	419	0	A_23_P101131	GRP	NM_002091	ref|Homo sapiens gastrin-releasing peptide (GRP), transcript variant 1, mRNA [NM_002091]	-0.0144288	0.999576	0.0591725	0.969782
A_21_P0008728	4	54	130	ACTAGGGTATAATGAAGCATGATGGAAGTATTTGACCCAGCGGCTCTTCTATACCCAGGA	421	0	A_21_P0008728	XLOC_011437	TCONS_00024081	linc|BROAD Institute lincRNA (XLOC_011437), lincRNA [TCONS_00024081]	-0.0455023	0.999576	-0.20833	0.843501
A_21_P0001277	4	55	14	TTCGGATCAGAACATCTAGATCCATCAAAACAAGAGGATATGAAAAGACACATGAGACAA	423	0	A_21_P0001277	XLOC_000114	TCONS_00000876	linc|BROAD Institute lincRNA (XLOC_000114), lincRNA [TCONS_00000876]	0.272151	0.999576	0.100481	0.967846
A_21_P0009241	4	56	242	TTCATCCACTCACAGGTCACTCCCTTCTTAGCTGGAACCTGGACCCTGGCTCAACTTGAA	425	0	A_21_P0009241	XLOC_012183	TCONS_00025369	linc|BROAD Institute lincRNA (XLOC_012183), lincRNA [TCONS_00025369]	0.0759013	0.999576	-0.0783119	0.965067
A_33_P3776564	4	57	2373	GGGAAAGACCAATATCCAGAGTCAGTAGAATATATTATCTAAAATGTCCAGTTTCTCACA	427	0	A_33_P3776564	LOC158434	AK055173	gb|Homo sapiens cDNA FLJ30611 fis, clone CTONG2000771. [AK055173]	-0.435849	0.999576	-0.121431	0.973615
A_23_P40354	4	58	1049	TTCATAAGCAAAAAGTACCTCTTCTTAAAGTGCACTTTGCAGACGTTTCACTCCTTTTCC	429	0	A_23_P40354	MAPRE1	NM_012325	ref|Homo sapiens microtubule-associated protein, RP/EB family, member 1 (MAPRE1), mRNA [NM_012325]	0.1255	0.999576	0.154453	0.908666
A_24_P203106	4	59	1138	TAAATATCGCTACCGCTATCCCAAGGGAGAGTCCTATGAGGATCTGGTTCAGCGTCTGGA	431	0	A_24_P203106	PFKFB1	NM_002625	ref|Homo sapiens 6-phosphofructo-2-kinase/fructose-2,6-biphosphatase 1 (PFKFB1), mRNA [NM_002625]	0.469537	0.978988	-0.103462	0.970581
A_23_P103837	4	60	2979	TGGATATGGGTCTCATGGATACAACACTGGAAGAAAATATCCACCCCCTTACAAGCATTT	433	0	A_23_P103837	UBAP2L	NM_001127320	ref|Homo sapiens ubiquitin associated protein 2-like (UBAP2L), transcript variant 2, mRNA [NM_001127320]	0.0604927	0.999576	-0.250377	0.8084
A_33_P3287952	4	61	2857	CCTCATCTGAATCTATCCAAATACTCTCTAGCAAATGGTTCAGATCAAATAAAACTCAAC	435	0	A_33_P3287952	LOC401410	BX648692	gb|Homo sapiens mRNA; cDNA DKFZp686N1338 (from clone DKFZp686N1338). [BX648692]	0.0311591	0.999576	0.332537	0.810019
A_19_P00811114	4	62	0	ACACTCTCACAATACATCTTTTCCTATGTATATGCTAAGCTTGATACACAACACACAGGG	437	0	A_19_P00811114	lincRNA:chr6:151713007-151721132_R	lincRNA:chr6:151713007-151721132_R	lincRNA:chr6:151713007-151721132 reverse strand	-0.228522	0.999576	-0.284705	0.87438
A_23_P409623	4	63	3242	GGAGGAAAGACACTTAAAGACACTTTTACATGTCTAGTAATTCTTGATGTTCATCTTCAG	439	0	A_23_P409623	PPFIBP2	NM_003621	ref|Homo sapiens PTPRF interacting protein, binding protein 2 (liprin beta 2) (PPFIBP2), mRNA [NM_003621]	-0.483329	0.841082	-0.160069	0.892741
A_21_P0007866	4	64	118	AGAGACACTCTCTGGTGGGAACGTCTCCTAGAAACAAGGCCTAAGATGGGGCGACCACAG	441	0	A_21_P0007866	LOC116437	NR_026670	ref|Homo sapiens uncharacterized LOC116437 (LOC116437), non-coding RNA [NR_026670]	0.0529763	0.999576	-0.172381	0.925833
A_23_P7941	4	65	967	CTGGCCGAAAGATTCGGCCACTACCCCCCATGAAGAGTTACGTGAAGCTGCCTTCTGCTT	443	0	A_23_P7941	MRPL2	NM_015950	ref|Homo sapiens mitochondrial ribosomal protein L2 (MRPL2), nuclear gene encoding mitochondrial protein, mRNA [NM_015950]	0.0662467	0.999576	0.29634	0.822569
A_23_P117734	4	66	2666	AATCTCTGCAATAGGAAATGTTTCGATCATGCAAGTGCTTTCCCAGCCAAATGTCTGTGC	445	0	A_23_P117734	LYSMD4	NM_152449	ref|Homo sapiens LysM, putative peptidoglycan-binding, domain containing 4 (LYSMD4), mRNA [NM_152449]	-0.0897615	0.999576	-0.161481	0.899254
A_19_P00317996	4	67	0	ATGAACAGCATTGGCCCTCCCATTTCCAACCATGTGAACACCTGCGGCCCCTATGTGGAG	447	0	A_19_P00317996	lincRNA:chr6:43817854-43820048_F	lincRNA:chr6:43817854-43820048_F	lincRNA:chr6:43817854-43820048 forward strand	0.0107289	0.999576	-0.144323	0.940927
A_23_P127911	4	68	2260	ATGCTCATGCACTCCTTGAGAAGTGTTTCTGTATATCCGTCTGTACGTGTGTCATTGCGT	449	0	A_23_P127911	PAMR1	NM_015430	ref|Homo sapiens peptidase domain containing associated with muscle regeneration 1 (PAMR1), transcript variant 1, mRNA [NM_015430]	-0.47615	0.935993	-0.434147	0.734301
A_23_P114061	4	69	5905	AGTTCTACCTAACGTCCCACATCCTTCTCATGCCAACACTTCTGTAATTGATCATTATAA	451	0	A_23_P114061	TRPM3	NM_001007471	ref|Homo sapiens transient receptor potential cation channel, subfamily M, member 3 (TRPM3), transcript variant 9, mRNA [NM_001007471]	-0.193734	0.999576	-0.185679	0.870979
A_23_P109345	4	70	2390	AACCTGTACCCAGTTCTTCAGGCTGATTTCCCTGACCTCTTGGGCATTTGTATTTGTAGT	453	0	A_23_P109345	PTTG1IP	NM_004339	ref|Homo sapiens pituitary tumor-transforming 1 interacting protein (PTTG1IP), mRNA [NM_004339]	-0.230212	0.995728	-0.328038	0.742738
A_23_P139558	4	71	2101	CAACACAGATACCAGTGTCCTCAGATGTCTGCAGATTAACACCTGCATGATCACTGTTCT	455	0	A_23_P139558	TBC1D15	NM_022771	ref|Homo sapiens TBC1 domain family, member 15 (TBC1D15), transcript variant 1, mRNA [NM_022771]	0.0325669	0.999576	-0.175558	0.882351
A_19_P00800667	4	72	668	GGCCTCCTCATTGCTGCTGGAGTTTTCCATCCTCATTCCACAACAAGCCAAGTCAGCAAG	457	0	A_19_P00800667	FLAP	ENST00000414407	tc|HSFLAP five-lipoxygenase activating protein (FLAP) {Homo sapiens} (exp=-1; wgp=0; cg=0), partial (66%) [THC2628030]	-0.165765	0.999576	-0.325892	0.86439
A_23_P111724	4	73	1908	TGAAATTTTATATTGTTCTGGTACATGTCTGAAATTCTATTGCTTGGAGAGAATCCCCTC	459	0	A_23_P111724	RUNDC3B	NM_138290	ref|Homo sapiens RUN domain containing 3B (RUNDC3B), transcript variant 1, mRNA [NM_138290]	-0.097755	0.999576	0.227037	0.859503
A_19_P00802496	4	74	0	ATTCAATCTGTGTGTGTGTTTCTTCTCATAAGCCACTAAATAAGCTGCAAATTTCAGCAG	461	0	A_19_P00802496	lincRNA:chr8:16347304-16355399_R	lincRNA:chr8:16347304-16355399_R	lincRNA:chr8:16347304-16355399 reverse strand	0.0791785	0.999576	-0.0273399	0.988415
A_33_P3320077	4	75	73	GTTGGGGCGACAAAACTTAAATGCTAGAACCAATAAAAGAAGATTACAAAGCAACTCGCA	463	0	A_33_P3320077	NFIB	ENST00000380924	ens|nuclear factor I/B [Source:HGNC Symbol;Acc:7785] [ENST00000380924]	-0.200668	0.999576	-0.138526	0.97095
A_21_P0011722	4	76	195	TCTGGGCCACCCTTCTTCTTTCCACTGGGTGGGCCATGGATGCATGGACTTCAGATAGCT	465	0	A_21_P0011722	XLOC_l2_006926	THC2641264	tc|Q4SVH2_TETNG (Q4SVH2) Chromosome 18 SCAF13757, whole genome shotgun sequence, partial (24%) [THC2641264]	0.0813163	0.999576	-0.0787839	0.970796
A_23_P128993	4	77	826	TCTGGGACAGAGGCAAGAATCCCCAAGGGGTGGGCAGTCAGGGTTGCAGGACTGTAATAA	467	0	A_23_P128993	GZMH	NM_033423	ref|Homo sapiens granzyme H (cathepsin G-like 2, protein h-CCPX) (GZMH), mRNA [NM_033423]	0.0625654	0.999576	0.0412787	0.980001
A_33_P3384078	4	78	2430	CACAAAACTGATACAAACAAACTCGCAGCACAACTCCTGAGATGTTTGATGAATAAAAAA	469	0	A_33_P3384078	AKD1	AK131244	gb|Homo sapiens cDNA FLJ16163 fis, clone BRCAN2014229. [AK131244]	-0.497444	0.943559	-0.301154	0.847565
A_21_P0014092	4	79	361	GATACGTGTTCTACCTGGCCATACCACACATTACATAAAATGTATTCAACTACTTTACTG	471	0	A_21_P0014092	LOC100506923	XR_108408	ref|PREDICTED: Homo sapiens hypothetical LOC100506923 (LOC100506923), miscRNA [XR_108408]	-0.312792	0.961721	-0.140636	0.915266
A_19_P00322802	4	80	0	TTGAAACTCTTCAATTAAACTAAGAATTGATAGAAAACAGTTCATATTTTATATTGAGTT	473	0	A_19_P00322802	lincRNA:chr13:56148020-56148249_R	lincRNA:chr13:56148020-56148249_R	lincRNA:chr13:56148020-56148249 reverse strand	0.0362739	0.999576	0.087171	0.962096
A_33_P3382041	4	81	0	TACGATCTTTTATCAAAAATAAAGGGAGATTACTTCCAGTACCTTTGTTGCACGTGGTGA	475	0	A_33_P3382041	A_33_P3382041	A_33_P3382041	Unknown	-0.0591402	0.999576	0.344746	0.709243
A_19_P00322215	4	82	0	GATGACCCTATCATTTTTGTTTTGTCTCAGGGTGCAACGTCTTTCTTTTCTGATGGTGAT	477	0	A_19_P00322215	lincRNA:chr6:111597396-111599952_F	lincRNA:chr6:111597396-111599952_F	lincRNA:chr6:111597396-111599952 forward strand	-0.356984	0.982018	0.206615	0.906234
A_23_P30784	4	83	2144	ATGATCTGTGTTTTATAGGGTAGAGTGGATTTGTCTACTTTGGCTGTAAAATACCCTAAT	479	0	A_23_P30784	ABT1	NM_013375	ref|Homo sapiens activator of basal transcription 1 (ABT1), mRNA [NM_013375]	0.0126	0.999576	-0.239239	0.843501
A_24_P81965	4	84	3549	TTCTTTTGATGTTGCAACTTTTGGGTTCTTTTAAACTGTGATAGTGATGGTAACTGATGC	481	0	A_24_P81965	RAP2A	NM_021033	ref|Homo sapiens RAP2A, member of RAS oncogene family (RAP2A), mRNA [NM_021033]	0.0949564	0.999576	0.0220502	0.988512
A_19_P00318580	4	85	1785	AGTCCCTCACATGTTGGGGTTCACTAATATCTTCTTCTCTTCTTTCTTATGAGTCTTCCC	483	0	A_19_P00318580	Q88AI3	BC040858	tc|Q88AI3_PSESM (Q88AI3) Drug resistance transporter, EmrB/QacA family, partial (4%) [THC2611420]	0.127145	0.999576	0.0797611	0.975994
A_24_P31421	4	86	4555	CGCCGCCCAAGGCACCGGGGACCCCGACTGGGAGGCGCCCGGGCTGCCCCCTGCCAAGCG	485	0	A_24_P31421	GLTSCR1	NM_015711	ref|Homo sapiens glioma tumor suppressor candidate region gene 1 (GLTSCR1), mRNA [NM_015711]	0.355458	0.946989	-0.0207378	0.990205
A_24_P290770	4	87	938	GTCCACCAGGTTTGAGGAGTTCCTACAGCGGAAGTGGTCCTCTGAGAAGCGCTTTGGTCT	487	0	A_24_P290770	OGDH	NM_001003941	ref|Homo sapiens oxoglutarate (alpha-ketoglutarate) dehydrogenase (lipoamide) (OGDH), nuclear gene encoding mitochondrial protein, transcript variant 2, mRNA [NM_001003941]	0.106214	0.999576	0.109852	0.948377
A_33_P3358905	4	88	0	TAACCTGGGGGCCAGCTGCTGTGTGAGTACAGCATCTTCAGCCTGTTCTTCAGTCAGTCC	489	0	A_33_P3358905	A_33_P3358905	A_33_P3358905	Unknown	0.00359295	0.999576	-0.0072854	0.997261
A_33_P3222867	4	89	2356	TATCAGGACTCAAGCCTCACCCTATTGTTTGGTACATGGGCTCCTAAAGCACCTTATAAG	491	0	A_33_P3222867	THBS3	CR933610	gb|Homo sapiens mRNA; cDNA DKFZp686J1738 (from clone DKFZp686J1738). [CR933610]	0.199199	0.999576	0.307754	0.757558
A_23_P121676	4	90	595	TCCGATGGTTCTTTTAAAGCAGTAGTATATCTTATTTTCAAGGCATTTGGAAATGAAGGG	493	0	A_23_P121676	CXXC4	NM_025212	ref|Homo sapiens CXXC finger protein 4 (CXXC4), mRNA [NM_025212]	0.0986135	0.999576	-0.0538741	0.975463
A_19_P00800124	4	91	0	AGCAACAAGTATCCATGTTGGTGATGGTGCTTGACTTTCAACCTAAAAGAAATGAAAAAA	495	0	A_19_P00800124	lincRNA:chrX:37320554-37332754_F	lincRNA:chrX:37320554-37332754_F	lincRNA:chrX:37320554-37332754 forward strand	0.929065	0.47139	-0.199655	0.883498
A_23_P8763	4	92	3022	ACAGTCTAATTGTTCATCCTAATTGTTCCTGTTTTCATCTAGTCAGAGATTCAGTAAGTG	497	0	A_23_P8763	PTPN12	NM_002835	ref|Homo sapiens protein tyrosine phosphatase, non-receptor type 12 (PTPN12), transcript variant 1, mRNA [NM_002835]	-0.0535101	0.999576	0.0140312	0.993131
A_33_P3329088	4	93	1880	TGGCGCTTGGATCTGGGGTGGGAGTAACAGGGCAGAAATGATTAAAATGTTTGAGCACAA	498	0	A_33_P3329088	PRSS8	NM_002773	ref|Homo sapiens protease, serine, 8 (PRSS8), mRNA [NM_002773]	-0.313343	0.982033	-0.569575	0.565524
A_21_P0006956	4	94	6646	GGGGATCATATATGGTAGATGTGTTAAAACTACAAAGAAATTGTCATATGGCCAGGTCTG	500	0	A_21_P0006956	XLOC_008700	TCONS_00018416	linc|BROAD Institute lincRNA (XLOC_008700), lincRNA [TCONS_00018416]	0.368454	0.97477	0.417695	0.747106
A_21_P0004825	4	95	141	AAGGAGATGTCGATGTTTCCAGACATTTTGTGATGTGAAGAGAGCGCCTGAAGGTTTTTG	502	0	A_21_P0004825	XLOC_005140	TCONS_00011658	linc|BROAD Institute lincRNA (XLOC_005140), lincRNA [TCONS_00011658]	0.017021	0.999576	-0.0698996	0.971038
A_19_P00322282	4	96	0	GAATGCCACAATACATATTGACTCATGTTTTTGTCCATTAATGGTCCGTGGGTTTCTTTA	504	0	A_19_P00322282	lincRNA:chr3:185003349-185009534_R	lincRNA:chr3:185003349-185009534_R	lincRNA:chr3:185003349-185009534 reverse strand	0.0961384	0.999576	0.125217	0.929191
A_23_P424269	4	97	1221	TACCGAATCAGCATGAGTGTCCTTCCAGTTTAAAAAAGCTTTGCTTCGCTCTCCTAATGG	506	0	A_23_P424269	C9orf102	AK095025	gb|Homo sapiens cDNA FLJ37706 fis, clone BRHIP2017542, moderately similar to Mus musculus mRNA for stretch responsive protein 278 (sr278 gene). [AK095025]	0.17495	0.999576	-0.145369	0.912535
A_19_P00802607	4	98	5201	CTGTAGATGTTCTTGAGAGAGTGAGTGTTTCATGAGAATTTTCAAATTTTCTGCTTTCGT	508	0	A_19_P00802607	XLOC_001537	TCONS_00003738	linc|BROAD Institute lincRNA (XLOC_001537), lincRNA [TCONS_00003738]	-0.0159676	0.999576	0.341853	0.8084
A_21_P0002655	4	99	570	TTAAACCAAAGTCTACATTTGCCCTCTAGATAAATGTGTGTGTTCAGCAGCAACCACAAC	510	0	A_21_P0002655	XLOC_002035	ENST00000452212	ref|PREDICTED: Homo sapiens hypothetical LOC100505774 (LOC100505774), miscRNA [XR_109967]	0.024762	0.999576	0.0773197	0.97095
A_19_P00809503	4	100	0	TGACTTTAAATTTCCAGATAGACCAGACAACATCACGAATCTCCTGAGGAATCATTAATC	512	0	A_19_P00809503	lincRNA:chr8:42877093-42885518_R	lincRNA:chr8:42877093-42885518_R	lincRNA:chr8:42877093-42885518 reverse strand	0.169775	0.999576	0.0474314	0.981555
A_23_P142421	4	101	7853	GAAGTTCTACGATGGGAAGGGCATCGGGTGCTATATGTTCCGCATGGATGACTTTGATGT	514	0	A_23_P142421	MLL4	NM_014727	ref|Homo sapiens myeloid/lymphoid or mixed-lineage leukemia 4 (MLL4), mRNA [NM_014727]	-0.00859483	0.999576	-0.242742	0.892657
A_33_P3271800	4	102	1188	TCCTGGGGATGATTATGGGCCTCGGAGGAGGCATGGACTTTGACTCCAAGAAGGCCTACA	516	0	A_33_P3271800	SIRT2	NM_012237	ref|Homo sapiens sirtuin 2 (SIRT2), transcript variant 1, mRNA [NM_012237]	-0.287071	0.999576	-0.185772	0.952083
A_33_P3364293	4	104	1708	AAAGGTGCCTCCTCCATCTCACCACCTACAAACTCTCACACGTCCTGGAAGATGGGGGGA	519	0	A_33_P3364293	LOC389834	NR_027420	ref|Homo sapiens ankyrin repeat domain 57 pseudogene (LOC389834), non-coding RNA [NR_027420]	-0.0695267	0.999576	0.0048954	0.998069
A_24_P118231	4	105	1199	GGCATCATTGCTTTGCGTCATTTAAGAAACCTCAAATATTTGTTGTTAAGTGATCTTCCT	521	0	A_24_P118231	ATP5S	NM_001003803	ref|Homo sapiens ATP synthase, H+ transporting, mitochondrial Fo complex, subunit s (factor B) (ATP5S), nuclear gene encoding mitochondrial protein, transcript variant 1, mRNA [NM_001003803]	0.0261395	0.999576	-0.0794882	0.954594
A_24_P69538	4	106	2740	ATGGTAAATCATGGAATCCAGAAGGAACAGTGGGTACAGGATGCAATTGGCAGGAAGCAA	523	0	A_24_P69538	TLR4	NM_138554	ref|Homo sapiens toll-like receptor 4 (TLR4), transcript variant 1, mRNA [NM_138554]	0.0745683	0.999576	-0.0192277	0.993854
A_33_P3299982	4	107	1595	CTCCCCTTTGGGGGTGTGTGTGTGTGTTTTAATTTTCTTTATGGAAAAATTGACAAAAAA	525	0	A_33_P3299982	USF2	NM_003367	ref|Homo sapiens upstream transcription factor 2, c-fos interacting (USF2), transcript variant 1, mRNA [NM_003367]	-0.0276184	0.999576	-0.127793	0.9578
A_21_P0006193	4	108	186	TCACAGGTAGAAAGTCACTGCCCTTTGGAGAATAGATGTTTACCTTTTCCAGAAACAGTC	527	0	A_21_P0006193	XLOC_007489	TCONS_00016098	linc|BROAD Institute lincRNA (XLOC_007489), lincRNA [TCONS_00016098]	0.145826	0.999576	-0.241686	0.905411
A_19_P00806698	4	109	0	AATCTTGGAGAAGCTGGAAGAGAACTGACCCAAAGAATCCAAGAGACTAAGACTGTGCAG	529	0	A_19_P00806698	lincRNA:chr3:8611800-8617600_F	lincRNA:chr3:8611800-8617600_F	lincRNA:chr3:8611800-8617600 forward strand	0.0744058	0.999576	0.0885937	0.97087
A_33_P3335984	4	110	834	CCTCGATTTCCCGTGTGCCAGCTTCGGGACTCAGCTGTGCTTTTGTGTCTCTTTGATTAG	531	0	A_33_P3335984	FLJ39653	BC132927	gb|Homo sapiens hypothetical FLJ39653, mRNA (cDNA clone IMAGE:40146949). [BC132927]	0.0994671	0.999576	-0.134124	0.935096
A_33_P3332302	4	111	72	AAATGTGAAAGGTCATGAGCTCATCCAGGACTTGCTATCCTCCCTGCATTTAGACAGTTC	533	0	A_33_P3332302	MTVR2	NR_027025	ref|Homo sapiens mouse mammary tumor virus receptor homolog 2 (MTVR2), non-coding RNA [NR_027025]	-0.268876	0.995728	-0.252974	0.851321
A_23_P252855	4	112	783	TATGAAAATCCTCACTACCAGTCACCAAACATGCATCGGCGTGTCATAAGATCCATCACA	535	0	A_23_P252855	BRIX1	NM_018321	ref|Homo sapiens BRX1, biogenesis of ribosomes, homolog (S. cerevisiae) (BRIX1), mRNA [NM_018321]	0.548962	0.837117	0.499976	0.554551
A_21_P0013770	4	113	2878	CAGTTGTGAGAAAATTGAAGGGGAAACGGAGAATGTCAGTGTTAAAGATATTTGAACTTT	537	0	A_21_P0013770	XLOC_l2_015561	TCONS_l2_00030251	linc|BROAD Institute lincRNA (XLOC_l2_015561), lincRNA [TCONS_l2_00030251]	-0.263418	0.978959	0.132673	0.918666
A_24_P935986	4	114	8118	ATGCTCTGAAGGTTTTGTAGAAGCACAATTAAACATCTAAAATGGCTTTGTTACACCAGA	539	0	A_24_P935986	BCAT1	NM_005504	ref|Homo sapiens branched chain amino-acid transaminase 1, cytosolic (BCAT1), transcript variant 1, mRNA [NM_005504]	0.530862	0.847245	0.0500945	0.975991
A_23_P120048	4	115	7649	TATTTTCGTCTGAAGGTAATGATAGCTATACAGTCTGTACAGTAATTATCCTCTACCAAC	541	0	A_23_P120048	BAZ2B	NM_013450	ref|Homo sapiens bromodomain adjacent to zinc finger domain, 2B (BAZ2B), mRNA [NM_013450]	0.112436	0.999576	0.0343475	0.988579
A_23_P167872	4	116	1459	TTTGCTTGTCCATTGAGGTCCTAGTCTGGAGCCAAGTGACAAAGACAGAGATCACCTATT	543	0	A_23_P167872	GPR111	NM_153839	ref|Homo sapiens G protein-coupled receptor 111 (GPR111), mRNA [NM_153839]	0.271269	0.9952	0.188034	0.900995
A_19_P00808547	4	117	0	GCCCCTTTATCAACTATGCAGTGTTTTTAGTGTGTGTTTAGTATTTTCATCTGGAATCTT	545	0	A_19_P00808547	lincRNA:chr4:40157905-40166455_R	lincRNA:chr4:40157905-40166455_R	lincRNA:chr4:40157905-40166455 reverse strand	0.369389	0.990225	-0.176404	0.932036
A_23_P24365	4	118	1661	GGGCACTGCTTGTATAGTCTCTCAAGTTCACAGGAAATGTTGATTTTCTAAGGTCCTCAT	547	0	A_23_P24365	ANKRD49	NM_017704	ref|Homo sapiens ankyrin repeat domain 49 (ANKRD49), mRNA [NM_017704]	-0.152621	0.999576	-0.0583655	0.97336
A_19_P00806377	4	119	0	GTAGTATCACCCCTCCACTTCCAGTTTACTCCCTATAGCTTACTTACCAAAATATTTAAT	549	0	A_19_P00806377	lincRNA:chr8:52809004-52810047_F	lincRNA:chr8:52809004-52810047_F	lincRNA:chr8:52809004-52810047 forward strand	0.145318	0.999576	-0.320353	0.824853
A_21_P0012721	4	120	95	ACACGAATTCTTCATCTGAATGGATGAGCTTTTCACAGTGTCTATGTGAATTCACGCCAA	551	0	A_21_P0012721	XLOC_l2_010636	ENST00000508199	linc|BROAD Institute lincRNA (XLOC_l2_010636), lincRNA [TCONS_l2_00021571]	0.373844	0.99649	0.127765	0.961763
A_33_P3861385	4	121	1971	ATGTGGAAACTTCAAACTGTTAAATGCACCCAGGTTAGTTTTGGTAATAGGTCTGAATAA	553	0	A_33_P3861385	AK096159	AK096159	gb|Homo sapiens cDNA FLJ38840 fis, clone MESAN2003490. [AK096159]	-0.168447	0.999576	0.190446	0.877748
A_21_P0002045	4	122	401	TCTTCTCTTTTGGGGGCAAACACTATGTCCTTTTCTTTTTCTAGATACAGTTAATTCCTG	555	0	A_21_P0002045	XLOC_002075	ENST00000444871	linc|BROAD Institute lincRNA (XLOC_002075), lincRNA [TCONS_00003270]	0.157005	0.999576	1.00373	0.191401
A_23_P100676	4	123	5507	AGCTGGTACCTCAGTGGGGAGGCTTCCTTACCAAGAATGAGTTCCTGAAACCCAGGGCCA	557	0	A_23_P100676	SMG6	NM_017575	ref|Homo sapiens smg-6 homolog, nonsense mediated mRNA decay factor (C. elegans) (SMG6), transcript variant 1, mRNA [NM_017575]	-0.113139	0.999576	0.0276208	0.986717
A_24_P382026	4	124	388	GTTCAGCAAGGAAGCAGGACGCATGTGCTACGCCATCATTCAGGCAGAGAGTAAACAAGC	559	0	A_24_P382026	MIF4GD	NM_020679	ref|Homo sapiens MIF4G domain containing (MIF4GD), transcript variant 2, mRNA [NM_020679]	-0.276531	0.980114	-0.209302	0.864866
A_21_P0005520	4	125	65	GCTATGAGAGTGAATGTAATGTGTGAGTTACAAAAGCTAGTTGTATTTTTATGCACCAGA	561	0	A_21_P0005520	XLOC_006551	TCONS_00013910	linc|BROAD Institute lincRNA (XLOC_006551), lincRNA [TCONS_00013910]	0.338159	0.940593	0.228403	0.826049
A_33_P3387956	4	126	1090	AGATCAACCTGACCTTCGCCAGCAACAATGTGACCGATATGTTCCCGGACCTGCCCTTCA	563	0	A_33_P3387956	DPP7	NM_013379	ref|Homo sapiens dipeptidyl-peptidase 7 (DPP7), mRNA [NM_013379]	-0.0897848	0.999576	-0.00616789	0.99756
A_24_P79855	4	127	197	AAACCATTGGTCCCTTTTACCCAGGGAAGGACTCAAGAAGCCGAACGTGATAGGAGATGG	565	0	A_24_P79855	BC104430	BC104430	gb|Homo sapiens hypothetical LOC54744, mRNA (cDNA clone IMAGE:40021976). [BC104430]	-0.0592083	0.999576	-0.156795	0.919612
A_23_P205818	4	128	5290	TTCAGAGCAACTACTTAAAATGCTCTAGAGGATTCTTAGCCAGTCTGTGAAAGTGGGCCT	567	0	A_23_P205818	PPIP5K1	NM_001130858	ref|Homo sapiens diphosphoinositol pentakisphosphate kinase 1 (PPIP5K1), transcript variant 5, mRNA [NM_001130858]	-0.00563322	0.999576	-0.0774615	0.960839
A_21_P0014030	4	129	3148	TTGATCTTCAGTCTCTGAAGGGGAGTCCTGATGAGGAGAATGAAGAGATTGAGGACCTAT	569	0	A_21_P0014030	KIAA1267	NM_001193466	ref|Homo sapiens KIAA1267 (KIAA1267), transcript variant 1, mRNA [NM_001193466]	0.587124	0.854073	0.108319	0.950625
A_33_P3333337	4	130	2267	GTGGGCATTACCATTCAAGCATTACTAGACATCACCGTAACGAAGGCTCTGTTCACATGA	571	0	A_33_P3333337	LRCH1	NM_001164213	ref|Homo sapiens leucine-rich repeats and calponin homology (CH) domain containing 1 (LRCH1), transcript variant 3, mRNA [NM_001164213]	0.154721	0.999576	0.122032	0.925833
A_23_P213908	4	131	1159	GACATGCAGAAGCCAAGTTGGAGGCAGAGGAAGCCATTGAAGTTGATCATTCTCATGATT	573	0	A_23_P213908	PHAX	NM_032177	ref|Homo sapiens phosphorylated adaptor for RNA export (PHAX), mRNA [NM_032177]	0.219871	0.994819	0.0426383	0.976741
A_33_P3399755	4	132	0	GATCAGCTGCTTGCTGCTGCCATCTTATCCGCTTCTGCCTGTTCTGAGTAAATGTATACA	575	0	A_33_P3399755	A_33_P3399755	A_33_P3399755	Unknown	0.0634004	0.999576	0.19731	0.94669
A_33_P3391345	4	133	573	AACCACAGAGCCCTGGAACTCACCTGGCAGCCTCGCGGCGCTAAAGCCGGCGGAGCCTGA	577	0	A_33_P3391345	ENST00000383146	ENST00000383146	ens|Uncharacterized protein [Source:UniProtKB/TrEMBL;Acc:B5MBW5] [ENST00000383146]	-0.0708324	0.999576	-0.344245	0.82324
A_33_P3329149	4	134	984	CACAGCCACAGCGGCGAGGAACGGGCCGAGGTCGCCAAGAGCGGCAGCAGCAGCAGCAGC	579	0	A_33_P3329149	CDK13	NM_031267	ref|Homo sapiens cyclin-dependent kinase 13 (CDK13), transcript variant 2, mRNA [NM_031267]	0.0209756	0.999576	-0.179187	0.946416
A_33_P3329352	4	135	0	ACCCACCACAATCTCCGACACCATGCCCAAGAAGAAAGGCTAAAGGGGATGCTAAAGGAG	581	0	A_33_P3329352	A_33_P3329352	A_33_P3329352	Unknown	0.262562	0.999576	-0.0440253	0.983234
A_21_P0007095	4	136	351	CATATGTGAAGCTGTGAATCCACCATCCCAGGGCTTGAATTTTTCTTCATTGGTCATGAT	583	0	A_21_P0007095	XLOC_008701	TCONS_00018874	linc|BROAD Institute lincRNA (XLOC_008701), lincRNA [TCONS_00018874]	-0.102062	0.999576	-0.501257	0.476949
A_33_P3283992	4	137	1431	AGAATTCACAGCAGTGATTATGAGTGTAGCAGATGTGGTAAAGCTTTCAGCTGCATCTCC	584	0	A_33_P3283992	ZNF671	NM_024833	ref|Homo sapiens zinc finger protein 671 (ZNF671), mRNA [NM_024833]	-0.0618139	0.999576	0.0289117	0.987072
A_23_P121106	4	138	640	TTGAGTTGGTATAGAGGCCGAAGACCAAGAACTGCTTTTACTCAAAACCAGATTGAAGTG	586	0	A_23_P121106	HESX1	NM_003865	ref|Homo sapiens HESX homeobox 1 (HESX1), mRNA [NM_003865]	-0.216749	0.999576	0.0191844	0.991057
A_24_P169634	4	139	1224	ATGAGCCAAATGACCACGGCTCAGGGGAGGACTGCGTTATTCTCCTGAACAACGGGCTCT	588	0	A_24_P169634	MBL1P	NR_002724	ref|Homo sapiens mannose-binding lectin (protein A) 1, pseudogene (MBL1P), non-coding RNA [NR_002724]	0.511989	0.918941	-0.0843491	0.967148
A_33_P3885084	4	140	1930	TGAATGTAACTTCCTCACTCAGGAGTTGATATGGAACCACTCACTCCTATTGGCTCAGTG	590	0	A_33_P3885084	LOC147004	AK057317	gb|Homo sapiens cDNA FLJ32755 fis, clone TESTI2001725. [AK057317]	0.2016	0.999576	0.618916	0.489172
A_23_P115444	4	141	442	ACTCTAACAAACAAATCTAAAATCCAAAATGTAGGAGGGACTTATGAATTGCATGTTGGG	592	0	A_23_P115444	TNFSF18	NM_005092	ref|Homo sapiens tumor necrosis factor (ligand) superfamily, member 18 (TNFSF18), mRNA [NM_005092]	0.0956375	0.999576	-0.0649328	0.967015
A_33_P3245908	4	143	324	CACAGGTGATTGAGCTGTAGGTGAGCAGTGACGTGAAGAGGGGTTCTAGCCCCGTGGAAA	595	0	A_33_P3245908	C10orf128	NM_001010863	ref|Homo sapiens chromosome 10 open reading frame 128 (C10orf128), mRNA [NM_001010863]	-0.00797446	0.999576	-0.270821	0.883659
A_33_P3300975	4	144	2240	TAGTGTCGATGTGAAATGCCCCGTGATCAATAATAAACCAGTGGATGTGAATTAGTTTTA	597	0	A_33_P3300975	HOXC4	NM_014620	ref|Homo sapiens homeobox C4 (HOXC4), transcript variant 1, mRNA [NM_014620]	0.333955	0.978694	-0.262656	0.85097
A_23_P105276	4	145	2889	CACAGCAAAGAAGAATCCTGTGAATGTCCAAAAGCCTTCCAGAAGTCAAGTCTCTTAAGC	599	0	A_23_P105276	ZNF84	NM_003428	ref|Homo sapiens zinc finger protein 84 (ZNF84), transcript variant 1, mRNA [NM_003428]	0.0906198	0.999576	0.0778005	0.962144
A_21_P0011496	4	146	1550	CTTTAAAAGAGGGTGCCTCAGAAGAGGAGATCAGACTTAGCAAGATGGTGATGAAATTCT	601	0	A_21_P0011496	CES1	NM_001025195	ref|Homo sapiens carboxylesterase 1 (CES1), transcript variant 1, mRNA [NM_001025195]	0.0780955	0.999576	0.486293	0.650353
A_23_P215341	4	147	1250	TCTGCTTGAGGACCAGAGGAAAATGGTTGTTGGACCTGACTTGTTAATGGCTACTGCTTT	603	0	A_23_P215341	FKBP14	NM_017946	ref|Homo sapiens FK506 binding protein 14, 22 kDa (FKBP14), mRNA [NM_017946]	0.385418	0.907138	0.18736	0.865336
A_23_P120194	4	148	907	TGGGCAGGCCCAGCTTATAAGTTAAAGGGCATCACAGTGAGGGTGTAGTAGATAAATTCA	605	0	A_23_P120194	ORMDL1	NM_016467	ref|Homo sapiens ORM1-like 1 (S. cerevisiae) (ORMDL1), transcript variant 1, mRNA [NM_016467]	0.220004	0.995728	-0.187189	0.87424
A_33_P3228622	4	149	876	AAGGAGATTAAAACAGCCATGTGGAGACTCTTTGTGAAGATATATTTTCTGCAAAAGTAG	607	0	A_33_P3228622	OR14I1	NM_001004734	ref|Homo sapiens olfactory receptor, family 14, subfamily I, member 1 (OR14I1), mRNA [NM_001004734]	0.120064	0.999576	0.411475	0.776183
A_21_P0001403	4	150	355	TTAACTTCAAGAAAGATTGGGCAACATAGTTTATAGCGGGGAGGATTTATGCCCTGAAAT	609	0	A_21_P0001403	XLOC_000508	TCONS_00001231	linc|BROAD Institute lincRNA (XLOC_000508), lincRNA [TCONS_00001231]	0.665145	0.694848	-0.039337	0.979818
A_19_P00315504	4	151	0	TCTCTGTGTTGTGTTCTGCTGCCTAAATCCACCAGATAAATATTTGGTTTACTTTGCTTG	611	0	A_19_P00315504	lincRNA:chr5:127395508-127395983_R	lincRNA:chr5:127395508-127395983_R	lincRNA:chr5:127395508-127395983 reverse strand	0.300031	0.999576	0.0685827	0.981636
A_21_P0006270	4	152	53	TTTTCACGAAGCAAGCAAAGACCGCGGTCCCGGATCCTGCAACATATACCTCATTTTCTC	613	0	A_21_P0006270	XLOC_007698	ENST00000377547	linc|BROAD Institute lincRNA (XLOC_007698), lincRNA [TCONS_00016324]	-0.0778698	0.999576	0.194204	0.888701
A_19_P00315682	4	153	0	GTGCAAATGAACTTGGCCTCTTAGATCCAGGTCCTCTGCTACCAACAGTGAATTTGTTAC	615	0	A_19_P00315682	lincRNA:chr21:39601874-39613891_F	lincRNA:chr21:39601874-39613891_F	lincRNA:chr21:39601874-39613891 forward strand	-0.104268	0.999576	-0.00916084	0.996359
A_21_P0001839	4	154	308	AAATTATCTGTTCATGTGCGTATTTCCTCCAGTAGACAATAAACTCCTTAACTCCAGGAA	617	0	A_21_P0001839	XLOC_001375	ENST00000431697	linc|BROAD Institute lincRNA (XLOC_001375), lincRNA [TCONS_00002841]	0.0951288	0.999576	-0.631699	0.498012
A_21_P0004546	4	155	250	AAGAGACCTGAAAGGGGTACTTTGAGGCTGTACTGCCTTTCTTGGCAGGAGGCCTGAGGC	619	0	A_21_P0004546	XLOC_004672	TCONS_00010855	linc|BROAD Institute lincRNA (XLOC_004672), lincRNA [TCONS_00010855]	0.0503643	0.999576	0.126271	0.924529
A_21_P0002523	4	156	464	TAAAGCAACAGCTGCTATTGAGGATCCGTGGATAATTGTTAATGGATGGGGGCTTCCTGT	621	0	A_21_P0002523	XLOC_002401	TCONS_00004502	linc|BROAD Institute lincRNA (XLOC_002401), lincRNA [TCONS_00004502]	0.0427273	0.999576	-0.0502916	0.976718
A_19_P00801130	4	157	0	CTCCTCCTCACTTTCCTTATTTCTCTTCCTCAATGAAGATAGGAGAATCTGAATATTCTA	623	0	A_19_P00801130	lincRNA:chr8:105607224-105688174_R	lincRNA:chr8:105607224-105688174_R	lincRNA:chr8:105607224-105688174 reverse strand	-0.0288323	0.999576	0.289056	0.826077
A_32_P6344	4	159	3674	AGTGTTTATGTAATAGTTCTATCCTTTTGCCTGCAGGTCAGTTGTAATAAATCTAGGATG	627	0	A_32_P6344	MAP2K4	NM_003010	ref|Homo sapiens mitogen-activated protein kinase kinase 4 (MAP2K4), mRNA [NM_003010]	0.0236774	0.999576	-0.242854	0.873527
A_23_P167509	4	160	6319	ACATTACCTTCAGGAGACTTGATCCCAGTAGACTGAGGTCTTCCCTTTCAGCAGAAAGAT	629	0	A_23_P167509	CYFIP2	NM_001037332	ref|Homo sapiens cytoplasmic FMR1 interacting protein 2 (CYFIP2), transcript variant 2, mRNA [NM_001037332]	-0.352946	0.940412	-0.781834	0.247655
A_33_P3441021	4	161	768	CACACACCCCAAAGGAGTTTCTAAGGAATGGATCCTTGACTTCAGACTGTGAGATCTTTT	631	0	A_33_P3441021	TMEM233	NM_001136534	ref|Homo sapiens transmembrane protein 233 (TMEM233), mRNA [NM_001136534]	-0.127428	0.999576	0.0976123	0.97095
A_33_P3351416	4	162	1416	TGTGAAGAAGTTTGTTGAATACTGTGACGTGAATAATGACAAATCCATCTCCGTACAAGA	633	0	A_33_P3351416	SMOC2	NM_022138	ref|Homo sapiens SPARC related modular calcium binding 2 (SMOC2), transcript variant 1, mRNA [NM_022138]	0.0749511	0.999576	-0.573051	0.720551
A_23_P402176	5	2	1116	AAGACCGGTCGGACATCTGGGCAGAGGTGAAAAAGAAGGAACAACAGCGAGTCCGGATTT	635	0	A_23_P402176	CCDC42	NM_144681	ref|Homo sapiens coiled-coil domain containing 42 (CCDC42), transcript variant 1, mRNA [NM_144681]	-0.551718	0.778298	0.296441	0.764994
A_24_P335901	5	3	3061	AAGACCCTGCATCAGGGAATGTGGAAATGACTTTGCTGAATTCTCAAGCCTTACCAAACA	637	0	A_24_P335901	ZNF266	NM_006631	ref|Homo sapiens zinc finger protein 266 (ZNF266), mRNA [NM_006631]	-0.346867	0.971326	-0.0477511	0.979818
A_21_P0005603	5	4	349	TCTCTGCTTTGGATGGAATGCTCATCACCTACAGCAGTCAGGGATGTAACTAAACTTGCT	639	0	A_21_P0005603	XLOC_006469	TCONS_00014311	linc|BROAD Institute lincRNA (XLOC_006469), lincRNA [TCONS_00014311]	-0.163688	0.999576	0.0320241	0.991177
A_24_P944973	5	5	2104	GATCAAGAAAATGAGTGTCAACATGAAGCTGTTTGTAAAGATGAAATTAATAGACCCAGG	641	0	A_24_P944973	EYS	NM_198283	ref|Homo sapiens eyes shut homolog (Drosophila) (EYS), transcript variant 3, mRNA [NM_198283]	-0.350148	0.999576	0.224468	0.935096
A_23_P110624	5	6	4244	TCTAGGCTTCAGGTTGCATTGGGGTTCCTCTGTACAGCAAGATGTTTCTTGCCTTTTGTT	643	0	A_23_P110624	CTNND2	NM_001332	ref|Homo sapiens catenin (cadherin-associated protein), delta 2 (neural plakophilin-related arm-repeat protein) (CTNND2), mRNA [NM_001332]	0.037928	0.999576	-0.286662	0.857979
A_21_P0002683	5	7	337	AAAGAAATCTGAAAGGGATAGAGCAGCTTAGTAAAAAGAAAGCTGGAATCTGAAGCCACC	645	0	A_21_P0002683	XLOC_002392	TCONS_00005278	linc|BROAD Institute lincRNA (XLOC_002392), lincRNA [TCONS_00005278]	-0.164787	0.999576	-0.0316399	0.992098
A_33_P3270581	5	8	323	AAACAGTTCCCAGTTTTTCATCTGCACTGCCAAGACTGAGTGGTTGGATGGCAAGCATAT	647	0	A_33_P3270581	ENST00000308739	ENST00000308739	ref|PREDICTED: Homo sapiens peptidyl-prolyl cis-trans isomerase A-like (LOC256374), mRNA [XM_001717840]	-0.0619892	0.999576	-0.0929057	0.950902
A_23_P56673	5	9	322	GGACAAGTCCTGGGGACCAAGAGTGTTCCTACCTTCACTGTGATCCCAGAGGGGCCTCGC	649	0	A_23_P56673	INO80B	NM_031288	ref|Homo sapiens INO80 complex subunit B (INO80B), mRNA [NM_031288]	-0.166875	0.999576	0.0979086	0.971266
A_21_P0000244	5	10	40	GACAGTTGCCTGCTGTCAGTAAGCTGGTACAGAAGGTTGACGAAAATTCTTACTGAGCAA	651	0	A_21_P0000244	SNORD16	NR_002440	ref|Homo sapiens small nucleolar RNA, C/D box 16 (SNORD16), small nucleolar RNA [NR_002440]	0.326775	0.971326	0.286004	0.817321
A_21_P0011684	5	11	8	CTCTCCTGCCTGAGCCCTGCATAAATTGTATATTTTGACATAGCACTGCATTCAACATAT	653	0	A_21_P0011684	XLOC_l2_006665	TCONS_l2_00012419	linc|BROAD Institute lincRNA (XLOC_l2_006665), lincRNA [TCONS_l2_00012419]	-0.321368	0.980114	0.474787	0.666155
A_23_P213754	5	12	1053	CAAGTATGTCATATTACTGAGGCTACAAGTTAGTCAGCAGATGAGTGCCAGTCCAGCCTT	655	0	A_23_P213754	PAIP2	NM_001033112	ref|Homo sapiens poly(A) binding protein interacting protein 2 (PAIP2), transcript variant 1, mRNA [NM_001033112]	0.0662007	0.999576	-0.0285341	0.986056
A_33_P3388641	5	13	775	TTTTGCACACTAATTAATAAACTACTGCAACGGAAAAAGAGAAAGCAGGCAGAATGCAAA	657	0	A_33_P3388641	ENST00000452501	ENST00000452501	Unknown	0.0285784	0.999576	-0.1048	0.971689
A_33_P3265920	5	14	3882	ATCTCTGTTATACACCTGTATCATGAAAGCAAAAAGAAGTAAACATCAGGAGTCAGCTCT	659	0	A_33_P3265920	PTPN4	NM_002830	ref|Homo sapiens protein tyrosine phosphatase, non-receptor type 4 (megakaryocyte) (PTPN4), mRNA [NM_002830]	0.00562047	0.999576	0.0196472	0.991251
A_23_P64499	5	15	960	CCTGTCGGATGGATGCGTGCCGTTTGTAGAGAAGAGCCTTTGGGCCCATTCACTCGTTCA	661	0	A_23_P64499	MOB2	NM_053005	ref|Homo sapiens MOB kinase activator 2 (MOB2), transcript variant 2, mRNA [NM_053005]	0.295629	0.994819	-0.114837	0.950902
A_19_P00322318	5	16	0	AAATGGAAGAGCAAGGGGTGAAGAAATGAGTGAGGTGCCCACGCAGCCCTCATAATGCCG	663	0	A_19_P00322318	lincRNA:chr16:88268390-88336117_F	lincRNA:chr16:88268390-88336117_F	lincRNA:chr16:88268390-88336117 forward strand	-0.351336	0.991712	0.373103	0.80846
A_21_P0014055	5	17	2409	TTTAAGGATCGAAGTGAGAACGAAGTGGAGAAGGTGAAGAGTGCTCTGATCCTGTGCTAT	665	0	A_21_P0014055	HEATR7A	NM_032450	ref|Homo sapiens HEAT repeat containing 7A (HEATR7A), transcript variant 1, mRNA [NM_032450]	-0.264411	0.982895	0.291862	0.788747
A_19_P00325060	5	18	0	GAAAAAGAAGGGAATTCCCCTTGTGATTCTGTAGACTTGGCTGTGCCTGCAGTTTTCCAA	667	0	A_19_P00325060	lincRNA:chr16:51197849-51212449_F	lincRNA:chr16:51197849-51212449_F	lincRNA:chr16:51197849-51212449 forward strand	0.0603674	0.999576	-0.0359043	0.983723
A_33_P3242373	5	19	2791	GAAGCACAGCTCTGAGAAGAGGAGCTCAGACAGCTCAAGCAAGTTGGCCAAAAAGAGAAA	669	0	A_33_P3242373	AFF1	NM_005935	ref|Homo sapiens AF4/FMR2 family, member 1 (AFF1), transcript variant 2, mRNA [NM_005935]	0.158005	0.999576	-0.170297	0.918853
A_19_P00804134	5	20	0	CCCCGCAATGCCATATTCCTAGAAGGCATTTTCAATGTTCACAGAATAAAAATATTTGAA	671	0	A_19_P00804134	lincRNA:chr3:37218471-37224846_F	lincRNA:chr3:37218471-37224846_F	lincRNA:chr3:37218471-37224846 forward strand	-0.164383	0.999576	-0.151269	0.917775
A_33_P3247609	5	21	1781	GGAGAAACCTGTCAACAGGGGTGCCCTGGCAGAAACCCGCGTGGACCAGCAGAAGATTAA	673	0	A_33_P3247609	ZNF835	NM_001005850	ref|Homo sapiens zinc finger protein 835 (ZNF835), mRNA [NM_001005850]	-0.127214	0.999576	0.00719049	0.998069
A_23_P360167	5	22	1462	ACACTGGGGGCAAGGGTTCTTCTTGCATGTGGGGTTTATACCCCTCCCCTGATGAATACA	675	0	A_23_P360167	DCTN2	NM_006400	ref|Homo sapiens dynactin 2 (p50) (DCTN2), mRNA [NM_006400]	-0.0811267	0.999576	-0.0574175	0.969826
A_33_P3401407	5	23	417	TGCCGGCAAGCATTGTGGACGAATCTGCTGTTGCTAAATAACTTTGTGTCGGACAAGAAT	677	0	A_33_P3401407	LOC390858	NR_024021	ref|Homo sapiens ACYL3 pseudogene (LOC390858), non-coding RNA [NR_024021]	-0.315905	0.999576	0.0120254	0.996539
A_23_P56553	5	24	1475	CCTGCCGTTTTGTCATAGGTGAGCTCCTTTGTGCATTTTAAGCACATGTAAGTGGTTCAG	679	0	A_23_P56553	METTL8	NM_024770	ref|Homo sapiens methyltransferase like 8 (METTL8), mRNA [NM_024770]	0.173125	0.999576	0.433498	0.657848
A_21_P0000910	5	25	672	TTCTGGGACTTCCCCTTCTCCTTTGGTGCAAAGTTACACTAACTGTCATGATGTTGTTGA	681	0	A_21_P0000910	LOC284628	AK094692	linc|BROAD Institute lincRNA (XLOC_000019), lincRNA [TCONS_00000805]	-0.0299988	0.999576	0.249574	0.876639
A_19_P00811755	5	26	0	GAAAATTCCCATGAAATTTTGTTAAGTTCTTTGAATTATTACGGCAATTTGACAAAATTT	683	0	A_19_P00811755	lincRNA:chr8:50114647-50229147_R	lincRNA:chr8:50114647-50229147_R	lincRNA:chr8:50114647-50229147 reverse strand	-0.16828	0.999576	0.0749769	0.973979
A_23_P100883	5	27	3955	CTTGATTGGTAAGCTCTCCAAATGATGAGTTCTAGTAAACTCTGATTTTTGCCTCTGGAT	685	0	A_23_P100883	SUZ12	NM_015355	ref|Homo sapiens suppressor of zeste 12 homolog (Drosophila) (SUZ12), mRNA [NM_015355]	0.334376	0.929406	-0.0479458	0.973451
A_32_P930685	5	28	1430	CCCTTACTGTACACCAGAGAATTCAGACAGGTGAGAAACATAGTTGATAACATAGTTGAA	687	0	A_32_P930685	ZNF876P	NR_027481	ref|Homo sapiens zinc finger protein 876, pseudogene (ZNF876P), non-coding RNA [NR_027481]	0.0565787	0.999576	0.0419792	0.986361
A_33_P3242878	5	29	1135	ATCTGAAGATATCTGGAGAAACTACTCCTTGGATGAAATTGAGAGGAACTTTTGTCTACA	689	0	A_33_P3242878	EFCAB6	NM_022785	ref|Homo sapiens EF-hand calcium binding domain 6 (EFCAB6), transcript variant 1, mRNA [NM_022785]	-0.327967	0.969478	0.24304	0.84432
A_33_P3499692	5	30	1821	TCGTACACCCCTCCCCTTTTGAAATCCATAATAAAAACTTGCTGGTTTTGTGGCTCAGGG	691	0	A_33_P3499692	LOC645261	AF258587	gb|Homo sapiens PP565 mRNA, complete cds. [AF258587]	-0.0262357	0.999576	-0.325585	0.781489
A_21_P0007005	5	31	392	TTTGAGAGAGTCTATTGCACAACAATTGCTGATTGGCATAGATCCTGAACACTTAAAAAC	693	0	A_21_P0007005	XLOC_008874	TCONS_00018557	linc|BROAD Institute lincRNA (XLOC_008874), lincRNA [TCONS_00018557]	-0.178353	0.999576	-0.0350285	0.990316
A_33_P3320415	5	32	0	TAAGTACCAGTGGCCTGAAGGGATACAGGTTCCCAGCAAGAGAAGATCCAAGGAAGGAAG	695	0	A_33_P3320415	A_33_P3320415	A_33_P3320415	Unknown	0.200489	0.999576	0.242748	0.896046
A_19_P00807411	5	33	4561	CCTTGGAATCTTGCTCCTAAGTTAGCTCTGTGGCATAACAAAATTCCAGTTAATAAAATT	697	0	A_19_P00807411	RNF180	NM_001113561	ref|Homo sapiens ring finger protein 180 (RNF180), transcript variant 1, mRNA [NM_001113561]	0.197208	0.999576	-0.0266299	0.990316
A_33_P3375785	5	34	322	TAAGAAGCATTCCTATATCAATTCTTGGAAATCACATAAAATAAAAGCTGTCAGAATCAA	699	0	A_33_P3375785	ENST00000423410	ENST00000423410	gb|BX417179 Homo sapiens PLACENTA Homo sapiens cDNA clone CS0DE005YN07 5-PRIME, mRNA sequence [BX417179]	-0.336921	0.999576	0.309569	0.877167
A_33_P3305810	5	35	983	CGCGCCGCAGCGCCAGAGCTGAGCTACCGAGTGTGCGTGGGCTCAGACGTCACCTCCATC	701	0	A_33_P3305810	KIAA1161	NM_020702	ref|Homo sapiens KIAA1161 (KIAA1161), mRNA [NM_020702]	-0.0178087	0.999576	0.161901	0.938576
A_24_P16559	5	36	1351	ACCAATAACTCATCATTCCATAGTGAATGGACAGTCTTCAGTTCTAAGTGCAAGACGAGA	703	0	A_24_P16559	FOXP2	NM_148900	ref|Homo sapiens forkhead box P2 (FOXP2), transcript variant 4, mRNA [NM_148900]	-0.313181	0.999576	0.378919	0.869466
A_21_P0002112	5	37	286	TTTTGCCAGAGGTACAAAGAAGGAAACAGACAAACAGGAAATTTAAATCTCTCAAATGGT	705	0	A_21_P0002112	XLOC_002348	ENST00000418416	linc|BROAD Institute lincRNA (XLOC_002348), lincRNA [TCONS_00003416]	0.164492	0.999576	0.189846	0.936097
A_21_P0006225	5	38	108	AGAAGTAATACTGACACTATCAACGGAGGGGGACTGCAGTTTCGCTGGTGGCCCCACAGC	707	0	A_21_P0006225	XLOC_007562	TCONS_00016155	linc|BROAD Institute lincRNA (XLOC_007562), lincRNA [TCONS_00016155]	-0.0014209	0.999682	-0.379614	0.781489
A_33_P3402414	5	39	1715	CTAGGGTGTTCTGTACTTAGAAAGTAACAGCTCTAAGTAGCTTTCCTACATTTTCTTTTT	709	0	A_33_P3402414	2007-09-01	NM_001788	ref|Homo sapiens septin 7 (SEPT7), transcript variant 1, mRNA [NM_001788]	0.227991	0.994819	0.0639771	0.967148
A_33_P3229869	5	40	462	TTACTGGGTCTTGCTCTCTGACAAAGGGGCTACAGCGCTCCTTCCTGGTACACATGCAGC	711	0	A_33_P3229869	LOC100128714	NR_040082	ref|Homo sapiens uncharacterized LOC100128714 (LOC100128714), non-coding RNA [NR_040082]	-0.0478777	0.999576	-0.337621	0.781784
A_33_P3390723	5	41	641	GACTTTCATTCTGTAGATGATAGAACTTCCAGATTCCCACTTGATTTTCCACAAGAATAA	713	0	A_33_P3390723	TMEM2	ENST00000377055	ens|transmembrane protein 2 [Source:HGNC Symbol;Acc:11869] [ENST00000377055]	0.251838	0.999576	0.359506	0.827776
A_33_P3321034	5	42	5477	ACATGATCAAGAACCCGCAGTTTGTGTTTGACATCCATAAGAACAGCATCACAGACGCCT	715	0	A_33_P3321034	PLXNA4	NM_020911	ref|Homo sapiens plexin A4 (PLXNA4), transcript variant 1, mRNA [NM_020911]	0.0569632	0.999576	-0.268076	0.858714
A_19_P00316594	5	43	0	CTGAATTAAGAGCAGGGTTTTTCCTCTTAAAGTAACAGGATTTTCTATTACCTGAGAGAA	717	0	A_19_P00316594	lincRNA:chr6:139017504-139018425_R	lincRNA:chr6:139017504-139018425_R	lincRNA:chr6:139017504-139018425 reverse strand	-0.13634	0.999576	0.115685	0.950902
A_19_P00332187	5	44	0	AGTTTACGCTGGTTTCAAAGAAGTGAGAGCGCCCCGCCGCCATGTCATGGAGGGTCCCGC	719	0	A_19_P00332187	lincRNA:chr4:769425-775573_F	lincRNA:chr4:769425-775573_F	lincRNA:chr4:769425-775573 forward strand	0.0151892	0.999576	0.0237984	0.990316
A_32_P12994	5	45	582	TCATGGGTTTCTAGAAGACAAGTTTTCAACTGCAGATACAAACATCAGGACGTCAATGTA	721	0	A_32_P12994	LOC440900	NR_034128	ref|Homo sapiens uncharacterized LOC440900 (LOC440900), non-coding RNA [NR_034128]	0.064477	0.999576	-0.104319	0.97329
A_19_P00812282	5	46	0	CAGCGGGCGGGTCGGTCTCGGCTGCTTCACCGGGTTATTTTATAAAAGAGGAAGAAAAAA	723	0	A_19_P00812282	lincRNA:chr3:154957056-155055681_F	lincRNA:chr3:154957056-155055681_F	lincRNA:chr3:154957056-155055681 forward strand	0.00657091	0.999576	0.361992	0.714251
A_23_P408249	5	47	2201	GAACACTGGGTAGTAGCTAATGAAATTGAGAAGGGAAATCTTAGCATGCCTCCAAAAATT	725	0	A_23_P408249	PCK1	NM_002591	ref|Homo sapiens phosphoenolpyruvate carboxykinase 1 (soluble) (PCK1), mRNA [NM_002591]	0.0147741	0.999576	-0.267454	0.864973
A_19_P00315788	5	48	0	TGATAATGGAACTAAAAATGTACGTTGACTGACTTAACTCCAACTGCTTCTTCCCTCAAT	727	0	A_19_P00315788	lincRNA:chr9:21930388-21932738_F	lincRNA:chr9:21930388-21932738_F	lincRNA:chr9:21930388-21932738 forward strand	0.0330773	0.999576	-0.123055	0.964531
A_21_P0000184	5	49	2308	CTTCAAGCTCTCACTTCATTTCACTCTTGTGAAATATTATATAAAAGTGTAGGAAGGGCT	729	0	A_21_P0000184	ZNF790	NM_001242802	ref|Homo sapiens zinc finger protein 790 (ZNF790), transcript variant 4, mRNA [NM_001242802]	-0.576804	0.866939	-0.116854	0.948707
A_23_P109184	5	50	2358	TGTTTCACGTAAGACTTTTTGGTTTGATCATCTTTGTTGAGGTAGGACTATCAGTTCCCT	731	0	A_23_P109184	INSM1	NM_002196	ref|Homo sapiens insulinoma-associated 1 (INSM1), mRNA [NM_002196]	-0.112811	0.999576	-0.167257	0.936097
A_23_P45365	5	51	6249	CAGAACTGGGAAACAACACTTGGTTAGTCTCTTTTAAGTTACAAAAAGCCAATTGATGTT	733	0	A_23_P45365	COL4A5	NM_033380	ref|Homo sapiens collagen, type IV, alpha 5 (COL4A5), transcript variant 2, mRNA [NM_033380]	-0.147266	0.999576	0.00530075	0.997811
A_21_P0012786	5	52	680	TTTCCAACCCACAGCTGTTTTGGCTGAGGCTCCAAAGACTGAGAATAAATCAGTATCTGC	735	0	A_21_P0012786	XLOC_l2_011218	TCONS_l2_00021944	linc|BROAD Institute lincRNA (XLOC_l2_011218), lincRNA [TCONS_l2_00021944]	0.078141	0.999576	0.32651	0.853067
A_33_P3734384	5	53	1613	TTATCTAATTTTAGAACATTTTCATCACCCCAAAACGAAACCCATACCCATCAGCAGTCA	737	0	A_33_P3734384	LOC285957	AK097526	gb|Homo sapiens cDNA FLJ40207 fis, clone TESTI2020946. [AK097526]	0.125944	0.999576	-0.2555	0.834865
A_21_P0002761	5	54	347	TGTGAAGAATCAAGTGACATTGTACCCTAGGGACTCAATAAGGCTACTCCATCTTGCAAA	739	0	A_21_P0002761	XLOC_002737	ENST00000471993	gb|DB522991 RIKEN full-length enriched human cDNA library, testis Homo sapiens cDNA clone H013077P16 3', mRNA sequence [DB522991]	-0.0547159	0.999576	0.424472	0.795841
A_33_P3370612	5	55	0	TCTACCTTTAACTGTCGGACATGTCTGAAATTTGGGCAAGTTGTGGGAGATGGTGCTAAG	741	0	A_33_P3370612	A_33_P3370612	A_33_P3370612	Unknown	0.348369	0.964508	0.638937	0.465058
A_33_P3271455	5	56	6730	GACCATTGTATTCAGTTCATTACCAAAGAAATGTTTGCACTTTGTAATGATGCCTTTCAG	743	0	A_33_P3271455	PXDN	NM_012293	ref|Homo sapiens peroxidasin homolog (Drosophila) (PXDN), mRNA [NM_012293]	-0.00752723	0.999576	-0.743987	0.244355
A_23_P215318	5	57	4604	AATTTCAGTGAAGTCATTTTGCTTCAGGGGTAAATTATCCTAGTTACCAAGTCCTATTTG	745	0	A_23_P215318	VPS41	NM_014396	ref|Homo sapiens vacuolar protein sorting 41 homolog (S. cerevisiae) (VPS41), transcript variant 1, mRNA [NM_014396]	0.0336193	0.999576	0.444538	0.63576
A_21_P0008649	5	58	477	GTTGTTATTCATTTCCTGCTTTTCACAGAAAACAATTTTGTTGCATGGAAGATCGGTGAG	747	0	A_21_P0008649	XLOC_011294	TCONS_00023449	linc|BROAD Institute lincRNA (XLOC_011294), lincRNA [TCONS_00023449]	-0.204017	0.999576	0.288466	0.828775
A_21_P0008089	5	59	207	GTTACTGAAATTGGAAAACATTTCTAAAGCTTGCAGCATGTCAAGCCCTGTGATTTTGAA	749	0	A_21_P0008089	XLOC_010448	TCONS_00021854	linc|BROAD Institute lincRNA (XLOC_010448), lincRNA [TCONS_00021854]	-0.154471	0.999576	0.0793075	0.973615
A_23_P9582	5	60	1255	TTTGTGTCCCACTTCATGCCTGTCATGTTCTCCCTGACTTGGAACATGGCCTGTCGGATT	751	0	A_23_P9582	TUFM	NM_003321	ref|Homo sapiens Tu translation elongation factor, mitochondrial (TUFM), nuclear gene encoding mitochondrial protein, mRNA [NM_003321]	-0.0727368	0.999576	0.191392	0.87615
A_33_P3291976	5	61	369	AGTCCGAGGCTCCGGGCTGAACTTTGTTCGAATCCCGGTTCGCCCGTTGTCAGCACCTGA	753	0	A_33_P3291976	TERF1	ENST00000518695	ens|telomeric repeat binding factor (NIMA-interacting) 1 [Source:HGNC Symbol;Acc:11728] [ENST00000518695]	-0.464884	0.923966	0.342917	0.789351
A_21_P0011475	5	62	1836	CCGTGGTTTGAACATGAAAGAAATGTACCTTCTTTCACTCTGTCATCTTTCTTTTCTTTG	755	0	A_21_P0011475	CHEK2	NM_001005735	ref|Homo sapiens CHK2 checkpoint homolog (S. pombe) (CHEK2), transcript variant 3, mRNA [NM_001005735]	-0.0409983	0.999576	0.169519	0.921476
A_21_P0014076	5	63	376	TGGCATTGCTTCTCCTCAGCTACTTCTCAGTTACTGGTCCTCATTTGGAGAGATGGATAT	757	0	A_21_P0014076	LOC100505623	ENST00000420695	ref|PREDICTED: Homo sapiens hypothetical LOC100505623 (LOC100505623), miscRNA [XR_108353]	0.224388	0.999576	-0.0537008	0.979698
A_21_P0004900	5	64	168	TTTCATGGGAGACAGCTCAGGATTGTTGCTTCATAGTCCCAAATGGCTGCTACAGTTTTG	759	0	A_21_P0004900	XLOC_005355	TCONS_00011863	linc|BROAD Institute lincRNA (XLOC_005355), lincRNA [TCONS_00011863]	0.160439	0.999576	0.485541	0.792216
A_23_P122001	5	66	3472	AAACTAGCAGATGTTCCTGGAGAAATTTTGAAGAAAGCAGCTCACAAGTCAAAAGAGCTG	763	0	A_23_P122001	MSH3	NM_002439	ref|Homo sapiens mutS homolog 3 (E. coli) (MSH3), mRNA [NM_002439]	0.338299	0.946989	0.60999	0.404625
A_33_P3214491	5	67	4608	CAAAAAATGGACTAGAAGAGAAGCTGGCTGAGGAGCTGAGATCAGCCTCGTGGCCTGGGT	765	0	A_33_P3214491	PDE4DIP	NM_001198832	ref|Homo sapiens phosphodiesterase 4D interacting protein (PDE4DIP), transcript variant 8, mRNA [NM_001198832]	0.165221	0.999576	0.291991	0.862669
A_19_P00809378	5	68	0	TTTCAAAACGATTTTGTTGTTTGAATGGATTAGGGACATGCTGATTTCTTTTAGACAATT	767	0	A_19_P00809378	lincRNA:chr2:186713330-187337205_R	lincRNA:chr2:186713330-187337205_R	lincRNA:chr2:186713330-187337205 reverse strand	0.172942	0.999576	-0.362856	0.813998
A_21_P0002857	5	69	519	TTTTTCTGAAGCGAGAGACAACCCTGGAGCTGATTTTCTGTGTGTGTAACAATGGTGTCT	769	0	A_21_P0002857	XLOC_003141	ENST00000486137	gb|AGENCOURT_15667970 NICHD_Hs_Ov1 Homo sapiens cDNA clone IMAGE:30704932 5', mRNA sequence [CF596893]	0.215578	0.999576	0.179065	0.903929
A_23_P24135	5	70	1588	AAGGAAGATAAGCTCGAGCTGACTCCCACGACCTCCCTCTCCACGAGAGTCAACAGGTGT	771	0	A_23_P24135	TACR2	NM_001057	ref|Homo sapiens tachykinin receptor 2 (TACR2), mRNA [NM_001057]	-0.00494318	0.999576	-0.0398589	0.977817
A_23_P111311	5	71	5323	CACAGGAGGAGTTACAGAAACAAGAGAGAGAATCTGCAAAGTCAGAACTTACAGAATCTT	773	0	A_23_P111311	AKAP12	NM_144497	ref|Homo sapiens A kinase (PRKA) anchor protein 12 (AKAP12), transcript variant 2, mRNA [NM_144497]	-0.00190127	0.999576	-0.0867923	0.963807
A_21_P0013443	5	72	529	AGGCAGAGTGTGAATTTGCCTGAGAGTGAGAGACCTGGTATTTGGTGATTACAGCATACA	775	0	A_21_P0013443	XLOC_l2_013886	ENST00000435148	linc|BROAD Institute lincRNA (XLOC_l2_013886), lincRNA [TCONS_l2_00027412]	0.0955577	0.999576	-0.320919	0.777311
A_24_P374634	5	73	2737	TGGGTTTTGAGCTCCATATACTCTTAGCAAGTAAGGGGGCGTCTTGCCCCTATATATCAT	777	0	A_24_P374634	STAU2	NM_001164380	ref|Homo sapiens staufen, RNA binding protein, homolog 2 (Drosophila) (STAU2), transcript variant 1, mRNA [NM_001164380]	-0.0141463	0.999576	-0.200302	0.848799
A_23_P209269	5	74	2819	TTATTTTTAGAAGTTGTGAGATATTGGATGTGTGGCTATTTTTCCTTTCTCTGTATTCTT	779	0	A_23_P209269	PPM1B	NM_001033557	ref|Homo sapiens protein phosphatase, Mg2+/Mn2+ dependent, 1B (PPM1B), transcript variant 5, mRNA [NM_001033557]	-0.290957	0.982895	-0.439837	0.665016
A_33_P3416797	5	75	1771	GATGGGGGACCTAAGAGCAAGCGAGGGGAAGACGGGCTGGCTCCGGTAGATTGTAAATGA	781	0	A_33_P3416797	OVOS2	AL831947	gb|Homo sapiens mRNA; cDNA DKFZp434C0631 (from clone DKFZp434C0631). [AL831947]	0.426501	0.94251	0.362679	0.766981
A_32_P68746	5	76	1491	GAGGACTTTGTGCTCTACTGTTTCAGTACAGCCACTGGCAAACTGGAAAGAACTTTGACA	783	0	A_32_P68746	SMU1	NM_018225	ref|Homo sapiens smu-1 suppressor of mec-8 and unc-52 homolog (C. elegans) (SMU1), mRNA [NM_018225]	-0.142827	0.999576	0.00139308	0.999023
A_21_P0004895	5	77	285	AGTGGATCTTAGCAACATAAGAATCAACTATGGTAGTACCTGTGATGCCCCCTCCTGAAA	785	0	A_21_P0004895	XLOC_005338	BX360095	gb|BX360095 Homo sapiens PLACENTA COT 25-NORMALIZED Homo sapiens cDNA clone CS0DI065YP01 5-PRIME, mRNA sequence [BX360095]	0.088665	0.999576	0.185741	0.900833
A_19_P00330145	5	78	0	TAGGAATGACGACTTGCCAGATAGGAGGGAGTTGATGTGGGGTTGGGGTCACAGACACCA	787	0	A_19_P00330145	lincRNA:chr2:192556480-192568755_F	lincRNA:chr2:192556480-192568755_F	lincRNA:chr2:192556480-192568755 forward strand	-0.265048	0.999576	0.114086	0.954668
A_21_P0003527	5	79	363	CCAAGTATGGGTCACCTTCCTTATGTAAATTTCCTCTTGGGACTGTATTTTCTTTTAAAT	789	0	A_21_P0003527	XLOC_004127	ENST00000504785	linc|BROAD Institute lincRNA (XLOC_004127), lincRNA [TCONS_00007883]	0.021592	0.999576	0.0156682	0.993146
A_21_P0012497	5	80	384	TACTTGTTCATCAACTACTTCAGTGCTATGGGACATGGAAAGGTGAAGCAGCAGGACTCT	790	0	A_21_P0012497	XLOC_l2_009833	ENST00000477805	linc|BROAD Institute lincRNA (XLOC_l2_009833), lincRNA [TCONS_l2_00019864]	-0.310094	0.982895	0.875335	0.307748
A_33_P3380346	5	81	4454	TCCTACTGCTGTGAGCATGACTTAGGGGCGGCATCGGTCAGAAGCACCAAGACTGAGAAG	792	0	A_33_P3380346	WHSC1	NM_133330	ref|Homo sapiens Wolf-Hirschhorn syndrome candidate 1 (WHSC1), transcript variant 1, mRNA [NM_133330]	0.168699	0.999576	-0.108691	0.943455
A_21_P0014600	5	82	1599	CTCTGTTACTTTACCATCTTTAAATTTGGCACCTTCAAAAGGTTGTTCTGTGCGTTTAAA	794	0	A_21_P0014600	LOC100506051	XR_110482	ref|PREDICTED: Homo sapiens hypothetical LOC100506051 (LOC100506051), miscRNA [XR_110482]	0.223923	0.999576	0.332916	0.765325
A_21_P0014923	5	84	772	AAAGATCTTAGGACAGACGCCTCAACCACCTCAGGCACATGTTAGAAACCTATAGGAATG	798	0	A_21_P0014923	LOC100505703	XR_133207	ref|PREDICTED: Homo sapiens hypothetical LOC100505703 (LOC100505703), miscRNA [XR_133207]	0.365454	0.992622	0.0380369	0.986336
A_33_P3402350	5	85	0	ATCCTGCCAAAAATGATGACATCAAGAAAGTGTTGAAGCAGCATCGGAGTTCCCCTTCGA	800	0	A_33_P3402350	A_33_P3402350	A_33_P3402350	Unknown	0.176412	0.999576	-0.330406	0.919245
A_23_P90933	5	86	1021	GTTCATGAGTTGCATTGTAGCAGACAATGGACAACTGTAGTTTCTGAATGACTTCTATAG	802	0	A_23_P90933	DUSP19	NM_080876	ref|Homo sapiens dual specificity phosphatase 19 (DUSP19), transcript variant 1, mRNA [NM_080876]	-0.250441	0.995728	0.213955	0.873251
A_24_P295379	5	87	6641	ATTGCATTTGCCTAGTCGTGTGACCTCAAAAGAAGTCAGACATATTTAATCCAGAAATAG	804	0	A_24_P295379	GPR107	NM_020960	ref|Homo sapiens G protein-coupled receptor 107 (GPR107), transcript variant 3, mRNA [NM_020960]	-0.228595	0.992622	-0.175475	0.876639
A_32_P70927	5	88	236	TGCTTTTCAAGGGCCTGACATGGAAGCTTTTCAACAGGAACTGGCTCTGCTTAAGATAGA	806	0	A_32_P70927	PAGE2	NM_207339	ref|Homo sapiens P antigen family, member 2 (prostate associated) (PAGE2), mRNA [NM_207339]	0.0442453	0.999576	-0.0709458	0.975144
A_24_P273203	5	89	63	AAGGCCAATAAGGCAGTGTTGAAAGGTGTCCACAGCCACATGCAAAAAGAAGATCCACAT	808	0	A_24_P273203	LOC100287195	XR_132905	ref|PREDICTED: Homo sapiens 60S ribosomal protein L23a-like (LOC100287195), miscRNA [XR_132905]	-0.0396185	0.999576	0.0974873	0.954912
A_23_P204967	5	90	2779	TTTGTCTGTAAACCTCTTGCAGTTAAGCCTGTTGTCTGTTGTAGTCTGTAAGATGCGACA	810	0	A_23_P204967	MPHOSPH8	NM_017520	ref|Homo sapiens M-phase phosphoprotein 8 (MPHOSPH8), mRNA [NM_017520]	0.276027	0.999576	-0.133301	0.9526
A_21_P0005880	5	91	321	CAAAAAGGTGGACGGTGGCAGATCTAGAAATGTGCTGCTTAGAATTTCTTCAAAAGAACT	812	0	A_21_P0005880	XLOC_007176	TCONS_00015127	linc|BROAD Institute lincRNA (XLOC_007176), lincRNA [TCONS_00015127]	0.116677	0.999576	-0.219117	0.87438
A_19_P00315627	5	92	1979	AATCACTTAGGATCCCACCCTCGGTTTAGTCTAGAATACTCTGCGAATCAGCTTTTTGGC	814	0	A_19_P00315627	XLOC_l2_015098	BC090887	linc|BROAD Institute lincRNA (XLOC_l2_015098), lincRNA [TCONS_l2_00029171]	-0.00534674	0.999576	-0.0927556	0.961734
A_23_P357929	5	93	1281	GGAATGGTCTTTGGTGGAGATTATATTTTCACGTGGACAAACTTCATTGGTTTAAATATC	816	0	A_23_P357929	SLC35D1	NM_015139	ref|Homo sapiens solute carrier family 35 (UDP-glucuronic acid/UDP-N-acetylgalactosamine dual transporter), member D1 (SLC35D1), mRNA [NM_015139]	0.0752274	0.999576	-0.154277	0.908126
A_23_P103919	5	94	2087	TGTAGGGCTTATGACTGTGAATCCTTGATGTCATGATTTTATGTGACGATTCCTAGGAGT	818	0	A_23_P103919	B4GALT3	NM_003779	ref|Homo sapiens UDP-Gal:betaGlcNAc beta 1,4- galactosyltransferase, polypeptide 3 (B4GALT3), transcript variant 2, mRNA [NM_003779]	0.0144085	0.999576	0.178825	0.868933
A_23_P101342	5	95	1526	GGACTTTGTGTTTTTATAAAGGGAGGGGATGAGGGGAAAGATACAACACTATTTATTTTT	820	0	A_23_P101342	ATG4D	NM_032885	ref|Homo sapiens ATG4 autophagy related 4 homolog D (S. cerevisiae) (ATG4D), mRNA [NM_032885]	-0.091262	0.999576	0.0889416	0.954555
A_19_P00323509	5	96	0	AAATGACTATTCTAACCATTCTCCCTGCAGCCCTTCAAGACAGAGGAGATTATGGGGCTA	822	0	A_19_P00323509	lincRNA:chr14:61762697-61774172_R	lincRNA:chr14:61762697-61774172_R	lincRNA:chr14:61762697-61774172 reverse strand	0.0736418	0.999576	0.341884	0.760197
A_32_P325823	5	97	1447	CCAAATTGGCAAATTTAGTTTTTACACAAAGGAAGCCATTCTTAAGCTTTTGCTGCATTC	824	0	A_32_P325823	ENST00000453496	ENST00000453496	ref|PREDICTED: Homo sapiens hypothetical protein FLJ37396 (FLJ37396), mRNA [XM_003403516]	0.383253	0.973502	0.0888792	0.966268
A_33_P3343120	5	98	2501	GCTGAAGTGTTCATAAGATAACAATAGGCTTGAATCTCCAATTCAAATGAATGTCAAAGC	825	0	A_33_P3343120	IRF8	NM_002163	ref|Homo sapiens interferon regulatory factor 8 (IRF8), mRNA [NM_002163]	-0.119655	0.999576	0.0438403	0.986739
A_21_P0011885	5	99	1171	TCCCAGATCACTTCCTCTCCTGGTTTGAGGTTTTGGGGACAAGGGAGCCTGACTAGCCCT	827	0	A_21_P0011885	XLOC_l2_007829	TCONS_l2_00014323	linc|BROAD Institute lincRNA (XLOC_l2_007829), lincRNA [TCONS_l2_00014323]	-0.122424	0.999576	-0.39306	0.818505
A_23_P139682	5	100	4206	CTGGTTTTATTCCCCTGAAACCAACAGTAAAAATGCTTGAAAGATCTAGCTCTGTGAGCC	829	0	A_23_P139682	PZP	NM_002864	ref|Homo sapiens pregnancy-zone protein (PZP), mRNA [NM_002864]	-0.151436	0.999576	-0.293423	0.846154
A_19_P00802733	5	101	0	GGTGCTAGCTCTATGACTAGGTTTAGAAAGTCAAATAAGCTCGGTAGGTAACACTTCAGA	831	0	A_19_P00802733	lincRNA:chr9:3526975-3532270_F	lincRNA:chr9:3526975-3532270_F	lincRNA:chr9:3526975-3532270 forward strand	-0.143619	0.999576	0.460276	0.667382
A_33_P3720733	5	102	3943	CGCTTTGGTGAACACAAGCGTACAAAACTAGGATAACCCAAATATTATTCTGAATTCTTT	833	0	A_33_P3720733	FLJ46320	AK128193	gb|Homo sapiens cDNA FLJ46320 fis, clone TESTI4042846. [AK128193]	0.139598	0.999576	0.156613	0.934472
A_21_P0003879	5	103	182	TCATGGCTAAGAAAGCAACTCCAACCCACACACTGCAAATATGAAGGACCACAAAAGGCA	835	0	A_21_P0003879	MGC39584	NR_038377	ref|Homo sapiens uncharacterized LOC441058 (MGC39584), non-coding RNA [NR_038377]	-0.143612	0.999576	-0.142778	0.939964
A_24_P216681	5	104	313	CCAAAGTCACCTACACGGACCGTTGGGGGCATCAGGTCAAGCTGGATGACCTCTTTGTGA	837	0	A_24_P216681	LSM10	NM_032881	ref|Homo sapiens LSM10, U7 small nuclear RNA associated (LSM10), mRNA [NM_032881]	-0.126904	0.999576	-0.33587	0.705551
A_33_P3326927	5	105	1934	GGAGAGCAGTAAAAGACTGAAGATAATGTTTGAACAGCCACATACACCATGCCTGAAGCT	839	0	A_33_P3326927	ZNF19	NM_006961	ref|Homo sapiens zinc finger protein 19 (ZNF19), mRNA [NM_006961]	-0.275467	0.971326	0.257082	0.798441
A_33_P3384958	5	106	1515	ATAAGAATGAAAGTCGAAAGTTGTCCTTGCAAGTTATAGAGCCTGAGCCTGGGCAGTCAC	841	0	A_33_P3384958	LPPR4	NM_014839	ref|Homo sapiens lipid phosphate phosphatase-related protein type 4 (LPPR4), transcript variant 1, mRNA [NM_014839]	0.231806	0.997157	-0.251792	0.833975
A_23_P160406	5	107	3599	TTGTAGGACTGCAGTTCTGAATTTTGGGTTAAAGGTTTTGGCTGCTGTAAGAATGTGAAT	843	0	A_23_P160406	KCTD3	NM_016121	ref|Homo sapiens potassium channel tetramerisation domain containing 3 (KCTD3), mRNA [NM_016121]	0.0654962	0.999576	0.134486	0.915715
A_23_P111604	5	108	2427	ACATTGGGATAACAACTTTCATCACCAATCATTGGACTTTTGTGAAGTCGACACCAGCTA	845	0	A_23_P111604	NXPH1	NM_152745	ref|Homo sapiens neurexophilin 1 (NXPH1), mRNA [NM_152745]	-0.0930792	0.999576	0.0418246	0.977817
A_19_P00324897	5	109	0	TATCTTAATTGGGAGCTACAGACCTGGGATTCTGTACTGAACTTATACAGAATAAGTAAT	847	0	A_19_P00324897	lincRNA:chr11:82783427-82803502_F	lincRNA:chr11:82783427-82803502_F	lincRNA:chr11:82783427-82803502 forward strand	-0.264994	0.97102	-0.298854	0.736399
A_19_P00315970	5	110	0	ATTTCCTAGTTTTGTTGATGATCTGAAAACCTCCCCTGCCACTTCGGCTGTAATAAAAAA	849	0	A_19_P00315970	lincRNA:chr3:6554163-6554673_F	lincRNA:chr3:6554163-6554673_F	lincRNA:chr3:6554163-6554673 forward strand	-0.153466	0.999576	-0.148636	0.923736
A_23_P121564	5	111	2238	AAAGTTTGGCTTTTGATGTGGATGATGTGAGCTTCATGTGTCTTAAAATCTACTACAAGC	851	0	A_23_P121564	GUCY1B3	NM_000857	ref|Homo sapiens guanylate cyclase 1, soluble, beta 3 (GUCY1B3), mRNA [NM_000857]	0.060508	0.999576	0.136653	0.916267
A_19_P00803943	5	112	0	TCATCCATCTTCTCCCTTGCAGCATACTTCTTGTTCCTCATTTACAGAAAGCCAATAGGT	853	0	A_19_P00803943	lincRNA:chr19:56880613-56886438_R	lincRNA:chr19:56880613-56886438_R	lincRNA:chr19:56880613-56886438 reverse strand	0.273754	0.994819	-0.120236	0.944546
A_21_P0007799	5	113	33	AATCAAGATTCACAACAGTTCCCTTTGGGTCTGATCCTAGAGTTGTACCCTTCCCCATTC	855	0	A_21_P0007799	XLOC_010257	TCONS_00020993	linc|BROAD Institute lincRNA (XLOC_010257), lincRNA [TCONS_00020993]	0.0784344	0.999576	0.0528084	0.977817
A_23_P156880	5	114	3017	CATTGATCAAGTTCGGGGGAATAAAGACAGACCACACCTAAAACTGCCTTTCTGCTTCTC	857	0	A_23_P156880	ENPP1	NM_006208	ref|Homo sapiens ectonucleotide pyrophosphatase/phosphodiesterase 1 (ENPP1), mRNA [NM_006208]	0.048229	0.999576	0.108528	0.94669
A_21_P0010823	5	115	1657	CGAGACCCCATAGAACCCCACAAACATGATTGGGGTTGACATGGATTTTGAATATTAAAG	859	0	A_21_P0010823	LOC100505906	XM_003118994	ref|PREDICTED: Homo sapiens hypothetical protein LOC100505906 (LOC100505906), mRNA [XM_003118994]	0.0474533	0.999576	-0.288484	0.87049
A_23_P155931	5	116	1267	AAAGGCAGTACCAGAAAGGGTGTAGATCATTCTAATAGGAACCAAGCAACCTTAAATGAA	861	0	A_23_P155931	MEPE	NM_020203	ref|Homo sapiens matrix extracellular phosphoglycoprotein (MEPE), transcript variant 2, mRNA [NM_020203]	0.217544	0.999576	0.202625	0.929514
A_21_P0001105	5	117	555	ATGCCGCTTGAGTCCCAGAGCAACTCCAATTTCATAGGCACATAAATTTATGTGAAAGTA	863	0	A_21_P0001105	XLOC_000732	ENST00000455966	tc|ALU7_HUMAN (P39194) Alu subfamily SQ sequence contamination warning entry, partial (15%) [THC2654324]	0.0807926	0.999576	-0.0748936	0.964357
A_21_P0011664	5	118	1342	TGGGTCCTAACTGCGGTTTTTTATTTGAATAAAAAACCTTTGGAGAGGAATTCACTGTAT	865	0	A_21_P0011664	LOC644669	NR_027417	ref|Homo sapiens ankyrin repeat domain 30B pseudogene (LOC644669), non-coding RNA [NR_027417]	0.213824	0.999576	0.121396	0.96283
A_23_P163027	5	119	1725	GGTCCGTATGCGGTACCTTTTAAAGGTTCAGTTTAATTTCCTTCAGCTGTGGTGAATGTT	867	0	A_23_P163027	PARP2	NM_005484	ref|Homo sapiens poly (ADP-ribose) polymerase 2 (PARP2), transcript variant 1, mRNA [NM_005484]	-0.0397696	0.999576	0.307113	0.831479
A_21_P0000569	5	120	523	CCAACCATTCCAATAAATGTGATCAAGATACAGAATTTTTTCAGGAGATCATTTGCTCCA	869	0	A_21_P0000569	LOC100303749	NR_028474	ref|Homo sapiens LSM3 homolog, U6 small nuclear RNA associated (S. cerevisiae) pseudogene (LOC100303749), non-coding RNA [NR_028474]	-0.241188	0.999576	-0.0909328	0.967419
A_21_P0007508	5	122	937	GAGCGGGCGGGGGAAAGTGAAAGCAATTACTATAATTCTTTTGATTATCTAATTTGTTCT	873	0	A_21_P0007508	XLOC_010211	TCONS_00020258	linc|BROAD Institute lincRNA (XLOC_010211), lincRNA [TCONS_00020258]	0.127978	0.999576	0.339773	0.731115
A_33_P3303146	5	123	1772	AAAGAGAAATGATTTAATGAATCTTGCTTTCTAATAAATAAATTGAGTGATTCTGGTTGC	875	0	A_33_P3303146	ATG4C	NM_032852	ref|Homo sapiens ATG4 autophagy related 4 homolog C (S. cerevisiae) (ATG4C), transcript variant 1, mRNA [NM_032852]	0.426579	0.963138	0.417567	0.766981
A_33_P3334923	5	124	2755	TCTCCCACAGGCTTAGTACTAAAGCATCCCTCACACATATTTTTCAATGTAAAAATCAAG	877	0	A_33_P3334923	LOC338758	NR_028138	ref|Homo sapiens uncharacterized LOC338758 (LOC338758), non-coding RNA [NR_028138]	0.52232	0.959653	0.187049	0.935096
A_33_P3368776	5	125	965	CACTCCTGTTTCATTAATCACTTAACAGTAGTTGTTAGGACTAATTTGATACACTTGTGG	879	0	A_33_P3368776	TMIGD1	NM_206832	ref|Homo sapiens transmembrane and immunoglobulin domain containing 1 (TMIGD1), mRNA [NM_206832]	-0.0110376	0.999576	-0.186665	0.935682
A_33_P3408983	5	126	595	TTCCAAGAAGAGGGTTTGTAAATGGAAGCAGAGAAAGTACTGGATATTTAGAAGAACTTG	881	0	A_33_P3408983	APC	NM_001127511	ref|Homo sapiens adenomatous polyposis coli (APC), transcript variant 1, mRNA [NM_001127511]	0.452681	0.907138	0.0591594	0.973451
A_23_P82868	5	127	2537	TGAACAACTAGGCTTCAGCATATTTATAGCAATCCATGTTAGTTTTTACTTTCTGTTGCC	883	0	A_23_P82868	PLAT	NM_000930	ref|Homo sapiens plasminogen activator, tissue (PLAT), transcript variant 1, mRNA [NM_000930]	0.609905	0.721727	0.290912	0.757507
A_23_P35791	5	128	2803	CCCTCAACTGTCACTTTATGGACTGTCTGTGCAATTACGTCCACCAAAGACCCGTGTTGG	885	0	A_23_P35791	RPS6KA4	NM_003942	ref|Homo sapiens ribosomal protein S6 kinase, 90kDa, polypeptide 4 (RPS6KA4), transcript variant 1, mRNA [NM_003942]	0.0148529	0.999576	-0.298794	0.779039
A_23_P19556	5	129	2451	GTATTAAATATAAGACGTTAAATATAATAAAGTGGGGATATATAGAAACACACAGTGTTA	887	0	A_23_P19556	FUT9	NM_006581	ref|Homo sapiens fucosyltransferase 9 (alpha (1,3) fucosyltransferase) (FUT9), mRNA [NM_006581]	-0.0699013	0.999576	0.599398	0.72853
A_33_P3316045	5	130	6913	GAGCGGCGGATCCCCCCGGGCATGGCCTGGGCTGGTTTTGAATGAAACGACCTGAACTGT	889	0	A_33_P3316045	INTS1	NM_001080453	ref|Homo sapiens integrator complex subunit 1 (INTS1), mRNA [NM_001080453]	-0.101523	0.999576	-0.0437402	0.982739
A_21_P0005485	5	131	85	TTCTTGGAGTTGGACACCACCTGAACCTGAGTGAAATGATTGTGCACTTCTTAATGGCCT	891	0	A_21_P0005485	XLOC_006389	TCONS_00013750	linc|BROAD Institute lincRNA (XLOC_006389), lincRNA [TCONS_00013750]	0.252032	0.9992	-0.102861	0.954912
A_21_P0001272	5	132	201	GCAGACTGTGAGCTGCAGAGTCAAATATGATGGAAAGTTTCCTTTTGAGAGGAGAAAAAA	893	0	A_21_P0001272	XLOC_000095	TCONS_00000867	linc|BROAD Institute lincRNA (XLOC_000095), lincRNA [TCONS_00000867]	0.383257	0.999576	0.339586	0.883027
A_19_P00318710	5	133	0	AACTTGCTATTTGAGGGTCAAGTCTACTCCCTGAAGGTGGAGTGCTGGATATTTTGATGG	895	0	A_19_P00318710	lincRNA:chr6:40308265-40347624_R	lincRNA:chr6:40308265-40347624_R	lincRNA:chr6:40308265-40347624 reverse strand	0.372882	0.980114	-0.435966	0.762066
A_23_P16242	5	134	1883	ACAAGAAAAGAGAGTGGTGAAAGAACCTCTGGATAACTGCTTTTTGAATTGAGGAGAGAG	897	0	A_23_P16242	ZNF20	NM_021143	ref|Homo sapiens zinc finger protein 20 (ZNF20), transcript variant 1, mRNA [NM_021143]	0.157506	0.999576	0.052333	0.976247
A_33_P3301219	5	135	378	AAGATGCTTGTATCTTTTCACGGCTCTTCTCTGAGAAATGAAGCCACACCACGATACGGT	899	0	A_33_P3301219	FAM27A	NR_024060	ref|Homo sapiens family with sequence similarity 27, member A (FAM27A), non-coding RNA [NR_024060]	-0.376493	0.907138	-0.222815	0.830553
A_19_P00801931	5	136	0	AGATTATTCTGACACTTTTTCTCCCCTCTCCCATCCCTCTAGTGAGAATATTTAAAAGAA	901	0	A_19_P00801931	lincRNA:chr5:9919325-9933625_R	lincRNA:chr5:9919325-9933625_R	lincRNA:chr5:9919325-9933625 reverse strand	-0.201833	0.999576	0.0447188	0.977505
A_33_P3371460	5	137	288	TAAGACGGACTCTGCTGCCTGCTCTTCAGAGAAGGTTTTGGTGGAGGACTCCCCTCAGGT	903	0	A_33_P3371460	POLR2F	ENST00000333418	ens|polymerase (RNA) II (DNA directed) polypeptide F [Source:HGNC Symbol;Acc:9193] [ENST00000333418]	0.226374	0.999576	0.183832	0.897772
A_32_P134209	5	138	11046	TGGCCTAAAGCAGACATCCATGTAATTACAGTTGCAAAATGAAAACATTTTGGAAAGAAC	905	0	A_32_P134209	ACVR2B	NM_001106	ref|Homo sapiens activin A receptor, type IIB (ACVR2B), mRNA [NM_001106]	-0.224054	0.998846	-0.118709	0.937
A_21_P0005542	5	139	2571	GTGTCATTTAAAGGTGGAGTTAGATTACTTAAAATGTATGTTGGAAACTCAGGCTACCAT	907	0	A_21_P0005542	XLOC_006645	TCONS_00014006	linc|BROAD Institute lincRNA (XLOC_006645), lincRNA [TCONS_00014006]	-0.0916453	0.999576	-0.23778	0.908853
A_23_P212089	5	140	2960	TAGATAAAGCAGATGGGGAGTTACGGAGTTGTTCCTTTACTGGCTGAAAGATATATTCGA	909	0	A_23_P212089	NFKBIZ	NM_031419	ref|Homo sapiens nuclear factor of kappa light polypeptide gene enhancer in B-cells inhibitor, zeta (NFKBIZ), transcript variant 1, mRNA [NM_031419]	-0.286488	0.97102	-0.264953	0.799078
A_19_P00316844	5	141	5436	TCATCCATCATAGGGATGTTGGTATCTACTGTGGGTTGGGTAGGGCCGATGTGCTGAGGA	911	0	A_19_P00316844	HCG18	NR_024052	ref|Homo sapiens HLA complex group 18 (non-protein coding) (HCG18), non-coding RNA [NR_024052]	0.426171	0.931786	0.0876862	0.961492
A_33_P3247540	5	142	1767	ACCCTCTCCACCATCACCACTTGGCTGAAGGTGGTCCAGACGTGAAGCCAAGGATTCCAA	913	0	A_33_P3247540	LOC389834	NR_027420	ref|Homo sapiens ankyrin repeat domain 57 pseudogene (LOC389834), non-coding RNA [NR_027420]	0.206885	0.999576	0.0622318	0.975463
A_33_P3303762	5	143	689	AGCTGAAAGAATTATATAAAGGAGGTGTTTGTGAATTACAAGTCTCTGAGAACGACCTAA	915	0	A_33_P3303762	TTC23L	NM_144725	ref|Homo sapiens tetratricopeptide repeat domain 23-like (TTC23L), mRNA [NM_144725]	0.262384	0.999576	-0.248952	0.874207
A_23_P101461	5	144	1554	GTGGAGTTATTTATTTGGTCCTGGTGAGGGTGTTTGTGCCTTGTGAGACTCCGTACATTA	917	0	A_23_P101461	CCDC130	NM_030818	ref|Homo sapiens coiled-coil domain containing 130 (CCDC130), mRNA [NM_030818]	-0.240411	0.982895	-0.311992	0.731579
A_21_P0003088	5	145	459	TCTTCTTGATGTTATAGGGTTGATAGAGAGGAGTGGAGTGATATCGGACACCCAGCTTCA	919	0	A_21_P0003088	XLOC_002995	TCONS_00006375	linc|BROAD Institute lincRNA (XLOC_002995), lincRNA [TCONS_00006375]	-0.00904899	0.999576	-0.257239	0.83468
A_24_P100551	5	146	5107	TGGTTTTTTGCAGACAGTAGAGGGAGATTTTGTAACAAGGGCTTGTTACACAGTGATATG	921	0	A_24_P100551	SH3RF1	NM_020870	ref|Homo sapiens SH3 domain containing ring finger 1 (SH3RF1), mRNA [NM_020870]	-0.00191921	0.999576	-0.29532	0.799078
A_23_P355364	5	147	1688	CTGCCTCATTCTTCTGCCTTCACGCCTCTTAAGAGTGATGACAGACCTAATGCTCTATTA	923	0	A_23_P355364	LRCH3	NM_032773	ref|Homo sapiens leucine-rich repeats and calponin homology (CH) domain containing 3 (LRCH3), mRNA [NM_032773]	0.177763	0.999576	-0.243541	0.832947
A_21_P0003939	5	148	1535	TGTGGGGTATTTGAGCTGCTTCCTATTTGCCTGTGTAAAGAATCCTGTGAGAAACATGTT	925	0	A_21_P0003939	XLOC_004860	AK128486	tc|ALU1_HUMAN (P39188) Alu subfamily J sequence contamination warning entry, partial (12%) [THC2634258]	0.0614405	0.999576	0.0627047	0.970435
A_23_P10385	5	149	4076	GGAAGATGTTATTTATGACCAATATCTGCCAGTAACGCTGTTTATCTCACTTGCTTTGAA	927	0	A_23_P10385	DTL	NM_016448	ref|Homo sapiens denticleless homolog (Drosophila) (DTL), mRNA [NM_016448]	0.109762	0.999576	-0.182409	0.877757
A_23_P121614	5	150	1482	ACCTATTAACAAGACAAAATGCCTCTATCCCACAAGCCAGATGCAGGTCTGGGGTTCAAA	929	0	A_23_P121614	MUC7	NM_152291	ref|Homo sapiens mucin 7, secreted (MUC7), transcript variant 3, mRNA [NM_152291]	0.100567	0.999576	-0.0648121	0.964539
A_21_P0009286	5	151	227	ATGAAGTGAAGATGGTGAATGAAGATCCTCTCATCAGCTTGCGATTGCATGACAGAGGAG	931	0	A_21_P0009286	XLOC_012333	TCONS_00025520	linc|BROAD Institute lincRNA (XLOC_012333), lincRNA [TCONS_00025520]	0.370725	0.950923	0.328348	0.773289
A_33_P3355538	5	152	1718	TTGCATCCAAGACTTATCAGTCTTTATGGAGGAAGCATGGAAGAAATGATTCCAAAGTAA	933	0	A_33_P3355538	CERKL	NM_001030311	ref|Homo sapiens ceramide kinase-like (CERKL), transcript variant 2, mRNA [NM_001030311]	0.125768	0.999576	-0.0977313	0.965067
A_19_P00319108	5	153	711	AAATTCCCTTTTCCACTGGTGTGTGGTGCAAGATGAGGCACATTTTCCATGGATGGTGAA	935	0	A_19_P00319108	LOC401320	NR_038889	ref|Homo sapiens uncharacterized LOC401320 (LOC401320), non-coding RNA [NR_038889]	0.115929	0.999576	-0.179641	0.927769
A_23_P99579	5	154	409	CTGTTGTATCCTTATTGTCACACTAGGACATTTAAGGAAGACTTATGCTCTAATTTGGAA	937	0	A_23_P99579	C14orf142	NM_032490	ref|Homo sapiens chromosome 14 open reading frame 142 (C14orf142), mRNA [NM_032490]	0.0539197	0.999576	0.055386	0.976247
A_21_P0002094	5	156	439	CTCAGAATATTAGCTTTAGAAGGGACTTTGGATCCTTTTGATTTTGGTAGGTGAAATACT	941	0	A_21_P0002094	XLOC_002296	ENST00000413991	linc|BROAD Institute lincRNA (XLOC_002296), lincRNA [TCONS_00003390]	0.106434	0.999576	-0.458615	0.626858
A_23_P374294	5	157	2081	ATGGGAGCGAAGTAAGGAGACCCCACCTGAGCAGATACATGGTATTGCTTACAATAAAGT	943	0	A_23_P374294	CCDC7	NM_145023	ref|Homo sapiens coiled-coil domain containing 7 (CCDC7), transcript variant 1, mRNA [NM_145023]	-0.0382194	0.999576	0.21687	0.858873
A_21_P0010538	5	158	207	TTATGATTCACAGGGCTGCTGATTCGTGTTTTGGTGCAGAACATTCGATGCGCAGGAATT	945	0	A_21_P0010538	XLOC_l2_000324	TCONS_l2_00000435	linc|BROAD Institute lincRNA (XLOC_l2_000324), lincRNA [TCONS_l2_00000435]	0.162418	0.999576	0.209747	0.909053
A_24_P246943	5	159	213	AAGGATTTGCTTATAAGGGTTCCTGCTTTCACAAAATTATTCCAGGTTTTATGTGTCAGG	947	0	A_24_P246943	PPIA	NM_021130	ref|Homo sapiens peptidylprolyl isomerase A (cyclophilin A) (PPIA), mRNA [NM_021130]	-0.0908424	0.999576	-0.00754498	0.996441
A_19_P00326267	5	160	0	TCGCCTGCTCGTCTACCTCCAAACTTCGGTTCTCGCCTGGCAAAAAATGTGGAGATTAGG	949	0	A_19_P00326267	lincRNA:chr6:42725472-42759772_R	lincRNA:chr6:42725472-42759772_R	lincRNA:chr6:42725472-42759772 reverse strand	0.344571	0.994819	-0.110101	0.962096
A_23_P113789	5	161	3639	CAAGCGCTTCTCCTTTCGTAGTTTTATCTGGCGTGACAAGATCAATGACTTGGTGGAGTT	951	0	A_23_P113789	USP19	NM_006677	ref|Homo sapiens ubiquitin specific peptidase 19 (USP19), transcript variant 4, mRNA [NM_006677]	-0.143933	0.999576	0.216239	0.84594
A_33_P3271925	5	162	8590	CCAAAGCTGAGTGTTTTAAAGAATGAACATATCTGGAAATCCTTGCTCTCAAAACAAAAC	953	0	A_33_P3271925	ARFGEF2	NM_006420	ref|Homo sapiens ADP-ribosylation factor guanine nucleotide-exchange factor 2 (brefeldin A-inhibited) (ARFGEF2), mRNA [NM_006420]	0.0774083	0.999576	-0.390673	0.792801
A_33_P3295096	5	163	1550	ATGAAATGGGCGGGTGTGTATGTGTCAGTGAAAACATTACCAACTGGAGGTACAGTGTTG	954	0	A_33_P3295096	NAG20	XR_108823	ref|PREDICTED: Homo sapiens NAG20 (NAG20), miscRNA [XR_108823]	-0.446835	0.969478	-0.253919	0.891298
A_33_P3412752	6	1	481	AGGCCTTTATTATCTTACCCACTAATACATCCTGCCATTATGTCCCAGAGTAGACGGTAA	634	0	A_33_P3412752	LOC100128607	AK127186	gb|Homo sapiens cDNA FLJ45251 fis, clone BRHIP2009177. [AK127186]	0.11526	0.999576	-0.020106	0.992116
A_23_P98974	6	2	2582	ACACCCAAGCTTGATGTCAATTAACTCTGATGATGTCGAAAAACAGTCCTGTGACTCAAC	636	0	A_23_P98974	LGR5	NM_003667	ref|Homo sapiens leucine-rich repeat containing G protein-coupled receptor 5 (LGR5), mRNA [NM_003667]	-0.0279628	0.999576	-0.366833	0.851321
A_23_P352435	6	3	5628	TTCAGTGAGTGTGAAGGTGAACAGGATGGCCTGGCAGCAGGGATGTTTCCGTGAGCCACA	638	0	A_23_P352435	RGS12	NM_002926	ref|Homo sapiens regulator of G-protein signaling 12 (RGS12), transcript variant 2, mRNA [NM_002926]	0.00515339	0.999576	-0.170315	0.901175
A_23_P258381	6	4	2336	CCACCCCACTGCCCCCACCTTAATGTGAATTTGACTGATGAATGAAGAGCGTTTCTAATA	640	0	A_23_P258381	SPSB4	NM_080862	ref|Homo sapiens splA/ryanodine receptor domain and SOCS box containing 4 (SPSB4), mRNA [NM_080862]	-0.0774158	0.999576	0.109447	0.962316
A_19_P00808045	6	5	0	CTAGAGTCTTATCACTGTGACATTGCTCTAATTCTTCTCAATTTTCCTGCCTCCTAACTA	642	0	A_19_P00808045	lincRNA:chr5:66985594-66997719_F	lincRNA:chr5:66985594-66997719_F	lincRNA:chr5:66985594-66997719 forward strand	0.206569	0.999576	-0.313495	0.835071
A_23_P10182	6	6	2204	GGAGATCCAAGCTATGAAATAACCAACAGTATTCAAGAAGCAACCAGCACCATCATGTGA	644	0	A_23_P10182	ACOX2	NM_003500	ref|Homo sapiens acyl-CoA oxidase 2, branched chain (ACOX2), mRNA [NM_003500]	0.0689014	0.999576	0.191576	0.887358
A_21_P0002193	6	7	483	TTCTAGTCCTTTAATGGCCAAAAGGACTCAAGGGCCTGGCATGTAATGGAAAAGGCATCA	646	0	A_21_P0002193	XLOC_001412	TCONS_00003622	linc|BROAD Institute lincRNA (XLOC_001412), lincRNA [TCONS_00003622]	-0.0342515	0.999576	-0.114405	0.974351
A_33_P3373144	6	8	1193	TTTGACAGATGCCAAGAACATACATTGGGGAAAGAACAGTCTCTTCAATAAATGGTTCTG	648	0	A_33_P3373144	ENST00000357658	ENST00000357658	ens|Protein SZT2 [Source:UniProtKB/Swiss-Prot;Acc:Q5T011] [ENST00000357658]	0.198675	0.999576	-0.620755	0.712043
A_32_P187571	6	9	4810	TGTGACTCGACTGCTGGGATGTATCTGCTTTTGGGAGCAGACTGAGTTTCTTTTGCAATT	650	0	A_32_P187571	SCN2B	NM_004588	ref|Homo sapiens sodium channel, voltage-gated, type II, beta (SCN2B), mRNA [NM_004588]	0.0391331	0.999576	-1.19765	0.0720688
A_33_P3403162	6	10	1504	CCAGTGTGTCCTACCTCATTGGCACCAACCTCTTTGGTGTGTTGGCCAACAAGATGGGTC	652	0	A_33_P3403162	SLC18A1	NM_001142325	ref|Homo sapiens solute carrier family 18 (vesicular monoamine), member 1 (SLC18A1), transcript variant 4, mRNA [NM_001142325]	0.0197878	0.999576	0.130967	0.92747
A_23_P12816	6	11	2222	TAGATGTCATAGAATTGGTCAGACAAAGCCAGTTGTTGTTTATCGCCTTGTTACAGCAAA	654	0	A_23_P12816	HELLS	NM_018063	ref|Homo sapiens helicase, lymphoid-specific (HELLS), mRNA [NM_018063]	0.212634	0.999576	-0.0796616	0.96145
A_21_P0011483	6	12	1272	AGCAAGAGTGAATTCATGCTCTTCTTCATGGAGGTGGATGTTTCTGGAAGGAGGTTTGTG	656	0	A_21_P0011483	XLOC_l2_005503	TCONS_l2_00010194	linc|BROAD Institute lincRNA (XLOC_l2_005503), lincRNA [TCONS_l2_00010194]	0.378855	0.973101	-0.258818	0.871612
A_33_P3353242	6	13	49	TCAAACACCGCCTGCTAAAAATACCCGACTGGAGGAGCATAAAAGCGCAGCCGAGCCCAG	658	0	A_33_P3353242	HSPB1	NM_001540	ref|Homo sapiens heat shock 27kDa protein 1 (HSPB1), mRNA [NM_001540]	-0.15516	0.999576	-0.380896	0.716595
A_23_P57020	6	14	276	AGCAGTGAGATACCCTGCTTCAAGAATTTCTCATGGAGCCAGAAGCCTTTGAAATTTGCC	660	0	A_23_P57020	GTSF1L	NM_001008901	ref|Homo sapiens gametocyte specific factor 1-like (GTSF1L), transcript variant 2, mRNA [NM_001008901]	0.0744468	0.999576	0.275184	0.924529
A_21_P0010744	6	15	482	ACGGGTGTGTCCAAGAAGGAATAAGTCTGTAGGCCTTGTCTGTTAATAAATAGTTTATAT	662	0	A_21_P0010744	RPS18	NM_022551	ref|Homo sapiens ribosomal protein S18 (RPS18), mRNA [NM_022551]	-0.0739744	0.999576	0.161876	0.969619
A_33_P3791552	6	16	3011	GCTTGAACCACTGTACCCAGACTGGAATTGTTTTCTTAACTTCATTTTTTATTTGCTCAT	664	0	A_33_P3791552	LOC284950	NR_038888	ref|Homo sapiens uncharacterized LOC284950 (LOC284950), non-coding RNA [NR_038888]	-0.0457625	0.999576	-0.482528	0.654282
A_21_P0004772	6	17	284	TGTCTCTACCTTTCTCGAATTGTCTAATATGGAAAGAATGAAAGACAGCTAATAAGCAAC	666	0	A_21_P0004772	XLOC_005810	ENST00000452675	linc|BROAD Institute lincRNA (XLOC_005810), lincRNA [TCONS_00011544]	-0.310216	0.997157	-0.0175698	0.99358
A_19_P00804960	6	18	0	TGATTTTTAACTCCACTGAAGTGCAGTGCTTGTGTTTCTGGAGGAGAGAGAGAGGGAGAT	668	0	A_19_P00804960	lincRNA:chr13:33888375-33923550_R	lincRNA:chr13:33888375-33923550_R	lincRNA:chr13:33888375-33923550 reverse strand	-0.314582	0.982895	0.143005	0.934101
A_33_P3412588	6	19	325	CCTGAATAGGCAACAACAATCATTATTGCCAAGTGATTGTCTTATCATTTGTCATCAGTT	670	0	A_33_P3412588	ENST00000504237	ENST00000504237	ens|Uncharacterized protein [Source:UniProtKB/TrEMBL;Acc:D6RCP0] [ENST00000504237]	-0.259083	0.999576	0.381314	0.792801
A_23_P11390	6	20	428	ATCTACTCCCCTATCTCCCTGAGCAGCAACTAAGTTTAGGCCCAGCTGCCAGACCTCAGA	672	0	A_23_P11390	VCY	NM_004679	ref|Homo sapiens variable charge, Y-linked (VCY), mRNA [NM_004679]	-0.226616	0.999576	-0.204251	0.896046
A_24_P35169	6	21	2964	CTGCTATGGACCCATAATAAGAGGCCTGTTGTATATGAAATTGTCTAGAATTCAGGTGCA	674	0	A_24_P35169	GATAD1	NM_021167	ref|Homo sapiens GATA zinc finger domain containing 1 (GATAD1), mRNA [NM_021167]	-0.0220334	0.999576	-0.0619961	0.970807
A_19_P00317585	6	22	0	AAACCCCAAAAATGACCTTCTCTGGTGTTAGCCTCCACATGCATTCTGTCTATTGTGCTG	676	0	A_19_P00317585	lincRNA:chr1:204539047-204544359_R	lincRNA:chr1:204539047-204544359_R	lincRNA:chr1:204539047-204544359 reverse strand	0.116779	0.999576	-0.300478	0.831647
A_33_P3209651	6	23	9952	GTCGCTTACTGGAAATTATTGTATTGTCTTTATTTTATTAAAGCAACTATGTTTTAAATG	678	0	A_33_P3209651	WDFY4	NM_020945	ref|Homo sapiens WDFY family member 4 (WDFY4), mRNA [NM_020945]	0.314692	0.973101	-0.402577	0.693202
A_23_P71148	6	24	981	AGGTGATGTAGCACTTCCAAGATGGCACCAGCATTTGGTTCTTCTCAAGAGTTGACCATT	680	0	A_23_P71148	BLVRA	NM_000712	ref|Homo sapiens biliverdin reductase A (BLVRA), mRNA [NM_000712]	0.0915568	0.999576	0.19338	0.849137
A_33_P3272539	6	25	3405	GGGACACCCTCTGCCCCCAGCCGCAGCCTGTCAGAGCTCTGCCTGGCTGTTCCAGCCCCA	682	0	A_33_P3272539	PLEKHG5	NM_198681	ref|Homo sapiens pleckstrin homology domain containing, family G (with RhoGef domain) member 5 (PLEKHG5), transcript variant 2, mRNA [NM_198681]	0.0838695	0.999576	0.163469	0.903635
A_21_P0009617	6	26	296	GATGACTACTAAGATGAGGAGGCTGAGGCCTAGTGCTCCTAGCGGGCTTGGTCAAGAGCA	684	0	A_21_P0009617	LOC284276	NR_015417	ref|Homo sapiens uncharacterized LOC284276 (LOC284276), non-coding RNA [NR_015417]	-0.129886	0.999576	-0.145183	0.940743
A_33_P3212102	6	27	1139	ATACGAGGAAATCGACTTCTTCCAGAGAGACCAATGCCTTCTTGGAGGTGAATGAAGAAG	686	0	A_33_P3212102	SLC10A6	NM_197965	ref|Homo sapiens solute carrier family 10 (sodium/bile acid cotransporter family), member 6 (SLC10A6), mRNA [NM_197965]	0.470339	0.894507	0.210305	0.873852
A_19_P00813600	6	28	0	ATTTCTGAGGTAGACTGGAAGAACTGTGCTAAGAATAGGTAATCTCAAATATATGACATC	688	0	A_19_P00813600	lincRNA:chr8:16386879-16489654_R	lincRNA:chr8:16386879-16489654_R	lincRNA:chr8:16386879-16489654 reverse strand	0.0896439	0.999576	-0.0784692	0.976663
A_19_P00813587	6	29	0	TGATTTTTTTTGAATAATACTAATAAAATGAGGCTGATGGTTCCATTTGCTGTCTTGTAT	690	0	A_19_P00813587	lincRNA:chr5:115694926-115767051_F	lincRNA:chr5:115694926-115767051_F	lincRNA:chr5:115694926-115767051 forward strand	0.152042	0.999576	0.105606	0.950796
A_19_P00809247	6	30	0	AGAGATGTAACAATCCTCATTGCATCTCCCCTTTGCTTGTATATAAAACAAGTATTTGTC	692	0	A_19_P00809247	lincRNA:chr13:91173499-91254624_R	lincRNA:chr13:91173499-91254624_R	lincRNA:chr13:91173499-91254624 reverse strand	0.245609	0.992837	-0.424281	0.63576
A_19_P00323272	6	31	0	ACCTCTAGTTTTTTCAATCCCCTCTCTCACCCTTTTCTAAGGTAGAAAGATGGTTAAGCA	694	0	A_19_P00323272	lincRNA:chr18:56653770-56661795_F	lincRNA:chr18:56653770-56661795_F	lincRNA:chr18:56653770-56661795 forward strand	0.155474	0.999576	0.20969	0.879563
A_21_P0006218	6	32	99	CCATTTGAATACACCCGATGGATGTACGACCTTGAGAAATTTACTTAACACTTCCAGGTC	696	0	A_21_P0006218	XLOC_007538	TCONS_00016142	linc|BROAD Institute lincRNA (XLOC_007538), lincRNA [TCONS_00016142]	0.342809	0.973514	0.0615069	0.973925
A_33_P3277140	6	33	230	TTATTCCAACTGTCAGCATGATTTCCAGGCTCCATATCTTCTACATGGAAAATATGTCAA	698	0	A_33_P3277140	MINOS1	NM_001032363	ref|Homo sapiens mitochondrial inner membrane organizing system 1 (MINOS1), nuclear gene encoding mitochondrial protein, transcript variant 1, mRNA [NM_001032363]	-0.00660563	0.999576	0.085654	0.950701
A_23_P120982	6	34	7555	AGAAACAAGGGCTGGTAGCTGTACTATTTTCACTCAGAAGCATGTTCATTTATGTAGATG	700	0	A_23_P120982	PKDREJ	NM_006071	ref|Homo sapiens polycystic kidney disease (polycystin) and REJ homolog (sperm receptor for egg jelly homolog, sea urchin) (PKDREJ), mRNA [NM_006071]	-0.103038	0.999576	0.0194266	0.991177
A_19_P00329671	6	35	0	ATTTCTAAGAAGTTCTGAAAGGCCTACCTAAACTTTCCCTCTCACTTGTCTAGCACTCCG	702	0	A_19_P00329671	lincRNA:chr10:126433310-126440710_F	lincRNA:chr10:126433310-126440710_F	lincRNA:chr10:126433310-126440710 forward strand	0.162255	0.999576	0.352844	0.8018
A_23_P3450	6	36	2165	TCAACTACTGTTACGACTAGATTATAACAAATACTATACCCAGGCTGGTGGAACTCTGGG	704	0	A_23_P3450	TUBGCP4	NM_014444	ref|Homo sapiens tubulin, gamma complex associated protein 4 (TUBGCP4), mRNA [NM_014444]	0.011066	0.999576	0.391298	0.669336
A_23_P60499	6	37	8148	ATGACGGTAGAAGACTTCTCATTGGGGAGCAACTTTTTGACGCACAACTTTTGGTGCGTT	706	0	A_23_P60499	ZNF462	NM_021224	ref|Homo sapiens zinc finger protein 462 (ZNF462), mRNA [NM_021224]	-0.0339922	0.999576	0.0451668	0.975614
A_19_P00808197	6	38	0	GCTGTGAAGGAAGCCTGAAGAACCTAGAGCCCCATGAAGCTGCCCTCTGTGAGATCTGAC	708	0	A_19_P00808197	lincRNA:chr15:25561832-25577032_F	lincRNA:chr15:25561832-25577032_F	lincRNA:chr15:25561832-25577032 forward strand	-0.0213065	0.999576	0.402685	0.740007
A_21_P0009080	6	39	159	ACACCAGGAACCCCTTCTGAATGATCCCTGAGCACCCCTTGATGGAAATCCTGAAGATGG	710	0	A_21_P0009080	XLOC_012039	TCONS_00024755	linc|BROAD Institute lincRNA (XLOC_012039), lincRNA [TCONS_00024755]	-0.386201	0.996057	-0.0156368	0.995442
A_19_P00325434	6	40	0	TAGAATTTCAGCCTCCCTAGTGGACGTTGGCCCTGCTGTCCCTCTTGGAGGAGCTGAGAT	712	0	A_19_P00325434	lincRNA:chr6:3708951-3719951_R	lincRNA:chr6:3708951-3719951_R	lincRNA:chr6:3708951-3719951 reverse strand	0.136456	0.999576	-0.0408674	0.982244
A_24_P932305	6	41	164	CAGGAAAGTGAGAGCTTCCACTCCAAAGCAGAGATCCTAGTGACACTAAGTCAGGTAATA	714	0	A_24_P932305	LOC100129033	XR_108628	ref|PREDICTED: Homo sapiens QIQN5815 (LOC100129033), miscRNA [XR_108628]	-0.107392	0.999576	0.171488	0.95964
A_33_P3391596	6	42	7220	CTGTTCATAGAGGACTTACTAAGTGCCAGCCACCATGATAAGCTAAAGTTAATTATTTTA	716	0	A_33_P3391596	LAMA4	NM_001105206	ref|Homo sapiens laminin, alpha 4 (LAMA4), transcript variant 1, mRNA [NM_001105206]	0.248086	0.991712	0.177336	0.885248
A_23_P213661	6	43	5169	GTATGTAAGTTTTCTGTTTGTGAAAATGTAGTTAATGTACTCACTGTGGAGGTCATAAGG	718	0	A_23_P213661	PPIP5K2	NM_015216	ref|Homo sapiens diphosphoinositol pentakisphosphate kinase 2 (PPIP5K2), mRNA [NM_015216]	0.418693	0.903044	0.188862	0.875584
A_21_P0013986	6	44	34	AATTTTCTCTGGGTGAAAAGTTATGTGCTGACGGGGCTGTTGGATCAGCCACAGTTGAAA	720	0	A_21_P0013986	LOC100287063	XM_003119897	ref|PREDICTED: Homo sapiens hypothetical protein LOC100287063 (LOC100287063), mRNA [XM_003119897]	0.288351	0.957104	0.132365	0.910516
A_23_P358944	6	45	3020	GGACTGGCTATCCCAAGACCTGGCAGATGTGGCTGCTCAATAAACACTTGTTGAACCATC	722	0	A_23_P358944	PML	NM_033244	ref|Homo sapiens promyelocytic leukemia (PML), transcript variant 5, mRNA [NM_033244]	-0.434908	0.868659	-0.2957	0.757694
A_23_P78170	6	46	3944	CTGGCACGGAAAAAGGCAAGGCTGTCTTTGGTCATCAGGAGTCCCAGCCTGCTTCAGAGT	724	0	A_23_P78170	MYBBP1A	NM_014520	ref|Homo sapiens MYB binding protein (P160) 1a (MYBBP1A), transcript variant 2, mRNA [NM_014520]	0.12755	0.999576	0.309485	0.776512
A_23_P65307	6	48	3033	TCCATACCTTGTAAATAAGTGCCTTACGTGAGTGTGTCATCAATCAGAACCTAAGCACAG	728	0	A_23_P65307	SLITRK6	NM_032229	ref|Homo sapiens SLIT and NTRK-like family, member 6 (SLITRK6), mRNA [NM_032229]	-0.598702	0.77751	-0.203436	0.870615
A_23_P150343	6	49	399	CAATATCTGCTATGCTGTAGTGCTAGGATTGATTATGTGTTCTCCAAAGATGCTGCTCCC	730	0	A_23_P150343	SLN	NM_003063	ref|Homo sapiens sarcolipin (SLN), mRNA [NM_003063]	-0.330155	0.997157	-0.436947	0.786586
A_23_P78888	6	50	1065	AAGGTGAAGAACTGAAGTTCAGCGCTGTCAGGATTGCGAGAGATGTGTGTTGATACTGTT	732	0	A_23_P78888	FBL	NM_001436	ref|Homo sapiens fibrillarin (FBL), mRNA [NM_001436]	0.0403314	0.999576	0.0196574	0.991251
A_21_P0003610	6	51	1424	TACTTCTTGGTAATACCCGAGCCTTAATTTGATGAAAGAGTATCACTCCCACCTAATTTC	734	0	A_21_P0003610	XLOC_003544	TCONS_00008078	linc|BROAD Institute lincRNA (XLOC_003544), lincRNA [TCONS_00008078]	0.0662222	0.999576	-0.0750884	0.981555
A_19_P00316699	6	52	893	TTGGTGGAAGTGACAGAATTCCATCACCATTAAACACAACCAGTGTTGCGGTTGACAATG	736	0	A_19_P00316699	LOC727677	NR_024393	ref|Homo sapiens uncharacterized LOC727677 (LOC727677), non-coding RNA [NR_024393]	-0.0351918	0.999576	0.822652	0.575352
A_33_P3357292	6	53	3278	GGTCTATACAGATGTGACCAGCAGTTTGATTAGTTTAGATGTATGATTTAGTAGCCAATA	738	0	A_33_P3357292	WBP2NL	ENST00000329620	ens|WBP2 N-terminal like [Source:HGNC Symbol;Acc:28389] [ENST00000329620]	0.598716	0.858864	-0.231477	0.877698
A_23_P19115	6	54	2105	AAATTGGTCCCAGAGAAGGACTAAGCAATTTTCTTGATGCCTCTGCAAGATACTGTGAGG	740	0	A_23_P19115	GSPT2	NM_018094	ref|Homo sapiens G1 to S phase transition 2 (GSPT2), mRNA [NM_018094]	-0.0191639	0.999576	0.0784656	0.960002
A_33_P3318781	6	55	0	CAGCAGCTCACTTTTAGAGCTACATATATTTTCCCACAAATGAGTCTTTCAAATCTTCAA	742	0	A_33_P3318781	A_33_P3318781	A_33_P3318781	Unknown	-0.172897	0.999576	-0.0303645	0.989778
A_21_P0003449	6	56	448	CCTCTGTTATTGAACGTACACAATATTGTAATTAATTGTTTACCTATCTGGCACTCCCAA	744	0	A_21_P0003449	XLOC_003900	ENST00000503815	gb|BX089126 Soares_testis_NHT Homo sapiens cDNA clone IMAGp998G171824 ; IMAGE:742696, mRNA sequence [BX089126]	0.0034152	0.999576	-0.164321	0.886853
A_19_P00326950	6	57	0	CCCCAACCCCACTGCCCAAATGTTGTTGACTACAAATTTGGTATCTCCGACCCATATGTC	746	0	A_19_P00326950	lincRNA:chr6:2427251-2435351_F	lincRNA:chr6:2427251-2435351_F	lincRNA:chr6:2427251-2435351 forward strand	-0.292601	0.996117	0.0501235	0.980855
A_33_P3234764	6	58	597	AAAGTGAACCAGATGGTGCCCAATCTCCCATCCTGGAGAACTCTGGATTTCATTTCATAA	748	0	A_33_P3234764	AK130920	AK130920	gb|Homo sapiens cDNA FLJ27410 fis, clone WMC04875. [AK130920]	-0.0303398	0.999576	0.445274	0.609856
A_24_P91310	6	59	889	GTTCAGAGGATCCTGCTGGAGCTGCTGAATCAGATGGATGGATTTGATCAGAATGTCAAT	750	0	A_24_P91310	PSMC4	NM_006503	ref|Homo sapiens proteasome (prosome, macropain) 26S subunit, ATPase, 4 (PSMC4), transcript variant 1, mRNA [NM_006503]	0.0125308	0.999576	-0.14773	0.913558
A_23_P72503	6	60	2686	TTTTTGATATTTAACAATGCTTAACACTTTAAATGCCACTTCTGAGGAATGGACCTGGTG	752	0	A_23_P72503	KLHL2	NM_007246	ref|Homo sapiens kelch-like 2, Mayven (Drosophila) (KLHL2), transcript variant 1, mRNA [NM_007246]	-0.201831	0.999576	0.126558	0.955261
A_33_P3308534	6	61	345	TAAGTCTAACTTGGGCTGGACACCTCTACATCTGGCATGCTATTTTGGACACAGACAAGT	754	0	A_33_P3308534	OSBPL1A	NM_080597	ref|Homo sapiens oxysterol binding protein-like 1A (OSBPL1A), transcript variant 2, mRNA [NM_080597]	0.227951	0.994819	0.483643	0.532719
A_21_P0013324	6	62	381	AAATGCAGATCTGAACCATACCCAGTTGGGATTGGGGTACACACTCTACTCCTCTGAAAA	756	0	A_21_P0013324	XLOC_l2_013873	ENST00000412091	linc|BROAD Institute lincRNA (XLOC_l2_013873), lincRNA [TCONS_l2_00026656]	0.53522	0.895697	-0.00754185	0.997303
A_21_P0007889	6	63	362	GATTTCTAATAGTAGATATTCACTCTCATGGACTCTTTAGGAAACAGCAACAAAGACAAG	758	0	A_21_P0007889	PAH	ENST00000552251	tc|BC026251 phenylalanine hydroxylase {Homo sapiens} (exp=-1; wgp=0; cg=0), partial (32%) [THC2788947]	0.254649	0.999576	-0.693817	0.696048
A_19_P00803575	6	65	10568	AAGCAGCTTGTATAATTCCAACTGGTGTTTCATTTCTGTTCTAATGCTAAGTGGTAACGC	762	0	A_19_P00803575	MPRIP	NM_201274	ref|Homo sapiens myosin phosphatase Rho interacting protein (MPRIP), transcript variant 2, mRNA [NM_201274]	-0.309468	0.994819	-0.0289973	0.989209
A_21_P0007678	6	66	351	CAGCCAGGAGCTGACTCAGAAACCTCATAAGAAGCTGAAGGCATGACGACTTCCCTGTTA	764	0	A_21_P0007678	XLOC_009981	TCONS_00020676	linc|BROAD Institute lincRNA (XLOC_009981), lincRNA [TCONS_00020676]	-0.457377	0.926009	0.0201753	0.991177
A_33_P3387756	6	67	604	GCTGTTCCTGCCGCCGCAGCTGAAGCCCGCGCGGATCCCGGACCCCCTGGACCGCCAAGA	766	0	A_33_P3387756	C20orf201	NM_001007125	ref|Homo sapiens chromosome 20 open reading frame 201 (C20orf201), mRNA [NM_001007125]	-0.0550111	0.999576	0.329974	0.790086
A_24_P73535	6	68	2289	CATTAAGAGGGACTATCGAACCTTAAAGTAGAAATAAGATCAAGATCTAAGTCTTCTAGC	768	0	A_24_P73535	C14orf119	NM_017924	ref|Homo sapiens chromosome 14 open reading frame 119 (C14orf119), mRNA [NM_017924]	0.275395	0.998416	0.0171375	0.993131
A_19_P00325046	6	69	0	TAATGGCTCCTCTCCCAAGTAAACTATGTGCTACTCTCATGGATTACACTGTTAAAATCG	770	0	A_19_P00325046	lincRNA:chr6:98722904-98766029_F	lincRNA:chr6:98722904-98766029_F	lincRNA:chr6:98722904-98766029 forward strand	0.0794562	0.999576	-0.246715	0.852542
A_23_P255653	6	70	1407	GATGGAAGAGAGACATGCAAAAGAGAAGATTCAGGACCTCTTGGTGGACTCTGGAAAGTT	772	0	A_23_P255653	TNFRSF10A	NM_003844	ref|Homo sapiens tumor necrosis factor receptor superfamily, member 10a (TNFRSF10A), mRNA [NM_003844]	0.287539	0.982895	0.368311	0.737382
A_33_P3356462	6	71	3303	GTCAATATTTCCTTGGCCCTCAAGCCAACATTCATTTTTTATGTATAACCTTCTTCATGA	774	0	A_33_P3356462	C2CD4A	NM_207322	ref|Homo sapiens C2 calcium-dependent domain containing 4A (C2CD4A), mRNA [NM_207322]	0.123194	0.999576	-0.419111	0.716942
A_24_P159227	6	72	3540	GGAGAGAAGGCGAACCACCTCCGGGTTTCCATCATGTCAAGGTCACAGGCATCCATGTGT	776	0	A_24_P159227	PAK6	NM_020168	ref|Homo sapiens p21 protein (Cdc42/Rac)-activated kinase 6 (PAK6), transcript variant 1, mRNA [NM_020168]	0.268751	0.971326	-0.224215	0.826691
A_23_P64083	6	73	2364	GGACGGAAGTGAGACACCTCAGCTCTTCACTGTGTTGCCAGAGAAGAGAACAGCCACTGT	778	0	A_23_P64083	SF3B2	NM_006842	ref|Homo sapiens splicing factor 3b, subunit 2, 145kDa (SF3B2), mRNA [NM_006842]	0.0362693	0.999576	-0.0139657	0.993131
A_19_P00318409	6	74	1940	ACTAGGAGAAGGGAATGGTGGGTACACCGGTAGTGCTCTTTTGTTCTTGCTTCGTTTTTT	780	0	A_19_P00318409	NEAT1	NR_028272	ref|Homo sapiens nuclear paraspeckle assembly transcript 1 (non-protein coding) (NEAT1), non-coding RNA [NR_028272]	-0.494658	0.840441	-1.35835	0.0343909
A_33_P3260263	6	75	0	CCTTTTATGGTCTCTCGTAGAACTAAGATCCAAGATAACTACGCTAAGCCTAGCTCCTAA	782	0	A_33_P3260263	A_33_P3260263	A_33_P3260263	Unknown	0.0392987	0.999576	-0.199242	0.925833
A_21_P0009232	6	76	644	GCTGGTATTTTTAGCTTCCAGAGGAGCCTCAAAATTACAGTTAAGTCTACAGTCAGACAG	784	0	A_21_P0009232	XLOC_012151	TCONS_00025338	linc|BROAD Institute lincRNA (XLOC_012151), lincRNA [TCONS_00025338]	0.13234	0.999576	-0.416986	0.764994
A_23_P106236	6	77	848	ATAAACACAGGGGAAACCTACATTTACTCACATGCCAAGGAAAATGGCACGGAAGACCCA	786	0	A_23_P106236	PRO1768	NR_024620	ref|Homo sapiens PRO1768 (PRO1768), non-coding RNA [NR_024620]	-0.124719	0.999576	0.0821902	0.96478
A_21_P0007561	6	80	295	ATAAGGTGGTGCACAATGATGAGAGAGAGGACTTTGAGGGTTTTCTTCCTAGGTGCTCAA	791	0	A_21_P0007561	XLOC_009764	TCONS_00020434	linc|BROAD Institute lincRNA (XLOC_009764), lincRNA [TCONS_00020434]	-0.185768	0.999576	0.00314007	0.99855
A_19_P00322036	6	81	429	TAAGCTCAAATATATATTTTCTTAGTCCCCTGGGATCCTCCATTCTGTGCCCCAACAATC	793	0	A_19_P00322036	XLOC_009868	THC2657342	linc|BROAD Institute lincRNA (XLOC_009868), lincRNA [TCONS_00020555]	-0.011398	0.999576	0.0723516	0.959193
A_19_P00801876	6	82	0	CTGCCCACTGCTTTGTTCTGAAGTAACAACTTACATTTGTATAGCATTTTACAGTTTTCA	795	0	A_19_P00801876	lincRNA:chr4:76602801-76624826_F	lincRNA:chr4:76602801-76624826_F	lincRNA:chr4:76602801-76624826 forward strand	0.30539	0.982475	-0.142372	0.930462
A_21_P0000964	6	83	1603	GACATCATCATCACCATTAACAGCTGAAATGTGTGAGGTGGTTGGGATGTACCAACAACC	797	0	A_21_P0000964	LOC284551	NR_027085	ref|Homo sapiens uncharacterized LOC284551 (LOC284551), non-coding RNA [NR_027085]	-0.0692327	0.999576	0.0797675	0.967419
A_21_P0009474	6	84	366	CATGAGGATTTTCACTGGCAAAATGCAAATATAAAAAAGTAACAACATGCCCTTCATCCA	799	0	A_21_P0009474	XLOC_012666	TCONS_00026326	linc|BROAD Institute lincRNA (XLOC_012666), lincRNA [TCONS_00026326]	0.31532	0.999576	0.065768	0.978416
A_21_P0004658	6	85	279	CAACCTCACAGAGTCTTTTCTTTGGGATCAACAGAGAAAATGAGCTAAATGAATACAATT	801	0	A_21_P0004658	XLOC_005340	ENST00000449928	linc|BROAD Institute lincRNA (XLOC_005340), lincRNA [TCONS_00011321]	-0.319267	0.992837	0.419957	0.749571
A_21_P0006781	6	86	202	GCAGAAAAAGACTACCAGATTGAAATGTGTTGGATATTCATATCCACCCAGCACCTCAGA	803	0	A_21_P0006781	LOC100507633	XR_110437	ref|PREDICTED: Homo sapiens hypothetical LOC100507633 (LOC100507633), miscRNA [XR_110437]	-0.0942228	0.999576	0.192651	0.87438
A_33_P3236651	6	87	3310	ACAAAATGCCCTCGTTTGTAAACCCTTAGACGCTTGAGAATAAACCCCTTCCTTTTCTTC	805	0	A_33_P3236651	MAP2K7	NM_145185	ref|Homo sapiens mitogen-activated protein kinase kinase 7 (MAP2K7), mRNA [NM_145185]	-0.248355	0.982895	-0.0844667	0.952924
A_33_P3373750	6	88	4575	TTGAGTTGAAGATTGTCATGGAATAAAGATCACACCGTACTTGAGGCCATCTTCATGTAA	807	0	A_33_P3373750	BRD4	NM_014299	ref|Homo sapiens bromodomain containing 4 (BRD4), transcript variant short, mRNA [NM_014299]	-0.0823545	0.999576	0.0905667	0.954502
A_23_P424513	6	89	2353	GACAGGTTTTTGTCGCTTTACATTGCTTCCTAGTTTACAGCATGATGCAAATGATTTTCT	809	0	A_23_P424513	RANBP9	NM_005493	ref|Homo sapiens RAN binding protein 9 (RANBP9), mRNA [NM_005493]	-0.0730859	0.999576	-0.197656	0.900303
A_21_P0009777	6	90	850	CACTGGTCATCCCATAACATGTCCTGGGCTAATACATATCCTCAAATCGTTCTTGAAAAT	811	0	A_21_P0009777	XLOC_013429	ENST00000444227	ref|PREDICTED: Homo sapiens hepatocellular carcinoma-associated antigen HCA25a (LOC100506634), miscRNA [XR_132661]	0.267535	0.992622	-0.232987	0.854981
A_24_P358205	6	91	0	TGTTCAAAAAAGAATGCCCCAAGTGTTACCATGGCTAAATGGAAGAGTCTGCAGTGTTCC	813	0	A_24_P358205	A_24_P358205	A_24_P358205	Unknown	0.0700705	0.999576	0.322771	0.856286
A_33_P3316310	6	92	384	TTAATGAATTGCTCAGTGTACGGCGAGGTGCCAGTCTTCAACAGTTGCTGGACATCATTT	815	0	A_33_P3316310	MTERFD2	NM_182501	ref|Homo sapiens MTERF domain containing 2 (MTERFD2), transcript variant 1, mRNA [NM_182501]	0.00425396	0.999576	0.129084	0.916557
A_21_P0013374	6	93	296	GCCAACACTATAGCTGCAAGCACTTACTTCATTTAAGAAGTTTATCGAGAGCTTTATAAA	817	0	A_21_P0013374	XLOC_l2_013302	ENST00000453564	linc|BROAD Institute lincRNA (XLOC_l2_013302), lincRNA [TCONS_l2_00027067]	0.442144	0.928045	0.0197134	0.991177
A_23_P501795	6	94	1046	CCATCATTCCGAGTCATCATCTCTGTTTGCTGCCTTCCTGGCCAGCCAGGTGGAAGAAAG	819	0	A_23_P501795	MED22	NM_133640	ref|Homo sapiens mediator complex subunit 22 (MED22), transcript variant b, mRNA [NM_133640]	-0.266698	0.994819	-0.26146	0.842621
A_23_P58390	6	95	2457	TAATACTAACTATTTAGTATACTGTCAGTACTGTACATCTGCACACTGGTGTTAATAGGG	821	0	A_23_P58390	C4orf32	NM_152400	ref|Homo sapiens chromosome 4 open reading frame 32 (C4orf32), mRNA [NM_152400]	0.0239134	0.999576	0.533426	0.850459
A_21_P0009712	6	96	1077	AAACATATGCATTGTTCCCTCTTCCCATAGAAGCCAGAAGGGAAGTCTGGAATCAGTGAG	823	0	A_21_P0009712	XLOC_013043	BC034565	tc|Q4TA78_TETNG (Q4TA78) Chromosome undetermined SCAF7416, whole genome shotgun sequence. (Fragment), partial (5%) [THC2604411]	0.0962601	0.999576	0.0896736	0.961012
A_23_P122197	6	98	1334	GGACACCAACTCTACAACATTACCTGTCATATACTGAAGAATCTCTTCTTCCAGTTATGC	826	0	A_23_P122197	CCNB1	NM_031966	ref|Homo sapiens cyclin B1 (CCNB1), mRNA [NM_031966]	0.12832	0.999576	1.04595	0.136634
A_33_P3360157	6	99	806	CACTGATAAGGTGGTGGCAGTGTTTTATACTGTTGTATTTCCCATGTTTAATCCAATAAT	828	0	A_33_P3360157	OR5AS1	NM_001001921	ref|Homo sapiens olfactory receptor, family 5, subfamily AS, member 1 (OR5AS1), mRNA [NM_001001921]	0.559371	0.840441	-0.0910298	0.955258
A_19_P00324560	6	100	0	CCCTTTGTAGCTTTCATATTGCCTGAATTCACCTGCAATGTCTATTTTCAGTACTTAATA	830	0	A_19_P00324560	lincRNA:chr13:30884300-30899646_F	lincRNA:chr13:30884300-30899646_F	lincRNA:chr13:30884300-30899646 forward strand	0.342507	0.957259	0.20355	0.875584
A_21_P0009011	6	101	309	GGATTCTTCTTTGGAACTCCCACTCTCCTTTATTTATCTCCAGATGGATGAAAAAGGAAG	832	0	A_21_P0009011	XLOC_011880	TCONS_00024587	linc|BROAD Institute lincRNA (XLOC_011880), lincRNA [TCONS_00024587]	-0.142257	0.999576	0.329846	0.8084
A_21_P0007877	6	102	278	AATTCCCATCTGTATACATGGAACCTCTTGAGTGTGCAGCGTAAGGCAAACATTTGGCAT	834	0	A_21_P0007877	XLOC_010073	TCONS_00021310	linc|BROAD Institute lincRNA (XLOC_010073), lincRNA [TCONS_00021310]	0.130213	0.999576	0.538353	0.581448
A_21_P0006996	6	103	183	GCTTTCCAATGAGCCAGTTTAAATTCACCGCTCATGATGGAGGCAAAATTAATATGTGAT	836	0	A_21_P0006996	XLOC_008825	TCONS_00018516	linc|BROAD Institute lincRNA (XLOC_008825), lincRNA [TCONS_00018516]	0.36358	0.997157	0.16016	0.94669
A_24_P104119	6	104	1384	CCAGTGTCAGAGACTTGGGATGGGAAGAACAGTCGGCTCCCAGTGTGGTCATGAGCAAGT	838	0	A_24_P104119	RHOF	NM_019034	ref|Homo sapiens ras homolog gene family, member F (in filopodia) (RHOF), mRNA [NM_019034]	0.36101	0.959653	-0.298669	0.809278
A_33_P3299220	6	105	2810	CCAGCCATATCCTGCATCCTGGGTAACCACGCCCAGGACACCTCAGCCTTTCCAGCATAG	840	0	A_33_P3299220	ADAMTSL4	NM_025008	ref|Homo sapiens ADAMTS-like 4 (ADAMTSL4), transcript variant 2, mRNA [NM_025008]	-0.161031	0.999576	-0.181261	0.87438
A_21_P0009632	6	106	185	AAAGCCTTGATGGTCCAGCCCTCGACTCTCCTTCAAAATTGAAGGAAGAAATGATGTGGA	842	0	A_21_P0009632	XLOC_012857	TCONS_00026722	linc|BROAD Institute lincRNA (XLOC_012857), lincRNA [TCONS_00026722]	0.137399	0.999576	0.0195648	0.991177
A_23_P23728	6	107	3234	AGCCCTCTGGCCTCCACTTTCCTCTCAATTTGGGCTGCAAATATGAAGCCTGAATTTTAT	844	0	A_23_P23728	SV2A	NM_014849	ref|Homo sapiens synaptic vesicle glycoprotein 2A (SV2A), mRNA [NM_014849]	0.0353736	0.999576	0.0403969	0.984432
A_19_P00319650	6	108	0	TATTTGGAGAAGAGGCCAATAGACACAACTGGCTTCATCTTCAGGGACACCCAATATCTG	846	0	A_19_P00319650	lincRNA:chr11:130714094-130732005_R	lincRNA:chr11:130714094-130732005_R	lincRNA:chr11:130714094-130732005 reverse strand	0.347722	0.961721	-0.490887	0.609697
A_33_P3289561	6	109	439	AAATGCATGTGAAATGTTTAGCGTGTGCCGGGCACCAAGTTAAGAGCCCAGTAAATGTTG	848	0	A_33_P3289561	ENST00000375605	ENST00000375605	ens|chromosome 1 open reading frame 134 [Source:HGNC Symbol;Acc:32021] [ENST00000375605]	-0.285033	0.996057	-0.0416664	0.983281
A_33_P3323979	6	110	614	ACTGCAGCCCTTATGTCTAATATTTATCCATACCTTCTGCAAACAGCCACTGTGTGACCA	850	0	A_33_P3323979	LOC339874	NR_038976	ref|Homo sapiens uncharacterized LOC339874 (LOC339874), non-coding RNA [NR_038976]	-0.0927336	0.999576	0.251384	0.832466
A_24_P336113	6	111	7047	CATCCTTTTCTATGAAGTGTTGACTTTGTAAATCTGCCCACACCCAGCTGGCCATATCCA	852	0	A_24_P336113	CABIN1	NM_012295	ref|Homo sapiens calcineurin binding protein 1 (CABIN1), transcript variant 2, mRNA [NM_012295]	-0.0996098	0.999576	0.0444196	0.977817
A_21_P0012519	6	112	524	CGAATAAAGGACAAGAGTAGCAAAGAGGATTATGAGCAGTGCAATACAAAACAAGGCTGC	854	0	A_21_P0012519	XLOC_l2_010018	ENST00000492416	gb|DB231946 TRACH3 Homo sapiens cDNA clone TRACH3025715 5', mRNA sequence [DB231946]	0.168961	0.999576	-0.0288638	0.987906
A_23_P420692	6	113	4782	GGAGGTGTTAAGAAGAGAACTCTGTGCAAACAGTGATGGAAGGCTGTTGTCTTGGTGTAT	856	0	A_23_P420692	PPFIA4	NM_015053	ref|Homo sapiens protein tyrosine phosphatase, receptor type, f polypeptide (PTPRF), interacting protein (liprin), alpha 4 (PPFIA4), mRNA [NM_015053]	0.233384	0.992837	-0.553078	0.460277
A_23_P139396	6	114	510	AGGAAGCCAACATCCTTTTGGAGCCATGAATATTGTCCGAACTCCATCTGTTGCTCAGAT	858	0	A_23_P139396	C11orf73	NM_016401	ref|Homo sapiens chromosome 11 open reading frame 73 (C11orf73), transcript variant 1, mRNA [NM_016401]	-0.0155523	0.999576	-0.0128585	0.993058
A_23_P348227	6	115	2698	TAAACAGCTGTCTTGTCTGTGTGTATATTGTTTGATCAGGGTACATGGCAGCCAGTCACA	860	0	A_23_P348227	ZNF135	NM_003436	ref|Homo sapiens zinc finger protein 135 (ZNF135), transcript variant 2, mRNA [NM_003436]	-0.21659	0.999576	0.236945	0.856286
A_23_P101093	6	116	597	GGTTCTTCAGTCTGCCAAGGAACAAATTAAATGGTCGTTATTGAAATGAAGGCTGTGGAT	862	0	A_23_P101093	COPZ2	NM_016429	ref|Homo sapiens coatomer protein complex, subunit zeta 2 (COPZ2), mRNA [NM_016429]	-0.0880111	0.999576	-0.394395	0.642536
A_21_P0005299	6	117	498	TGGTCAGGTGAAGGAAACACCATGACCACCCCAAATCAATCACATAGAATTCCATGACTG	864	0	A_21_P0005299	XLOC_006421	ENST00000433315	gb|DB095917 TESTI4 Homo sapiens cDNA clone TESTI4046711 5', mRNA sequence [DB095917]	-0.252928	0.993743	0.229483	0.85094
A_23_P105873	6	118	3082	GCAAAAGAAGAGGACTCTAGTATAGACTATGATCTAAACCTCCCAGACACAGTCACCCAC	866	0	A_23_P105873	TRPC4	NM_016179	ref|Homo sapiens transient receptor potential cation channel, subfamily C, member 4 (TRPC4), transcript variant alpha, mRNA [NM_016179]	-0.0298052	0.999576	-0.0214306	0.991177
A_23_P122906	6	119	5954	AGTTCCATTTGGTCTTCTAGTATATTAAAGTGCTATCTGACGTTGTTATCCTGTTTTTGC	868	0	A_23_P122906	AUTS2	NM_015570	ref|Homo sapiens autism susceptibility candidate 2 (AUTS2), transcript variant 1, mRNA [NM_015570]	-0.253887	0.994819	-0.409119	0.687285
A_23_P117582	6	120	1668	GGGGTGCATTTCCATCCTTGTAAACCCTTCATAGTACTCAGTCCTGTATCGCTCAGTAAA	870	0	A_23_P117582	JDP2	NM_130469	ref|Homo sapiens Jun dimerization protein 2 (JDP2), transcript variant 1, mRNA [NM_130469]	-0.183864	0.999576	-0.619427	0.566571
A_23_P132910	6	121	3520	CACGGGATTTTTGTTGATGGCTGAATTCTTGTGGATTCATAAGAGGATCATGCCCTTAGC	872	0	A_23_P132910	RBM47	NM_019027	ref|Homo sapiens RNA binding motif protein 47 (RBM47), transcript variant 2, mRNA [NM_019027]	-0.223624	0.999576	-0.172026	0.929888
A_21_P0010605	6	122	352	TCTTGGTTACAAGTGATTATTTGTCTAGTCTGGAAAGACCCTGGAAGCTGGGAGCTGTTG	874	0	A_21_P0010605	XLOC_l2_000804	TCONS_l2_00001072	linc|BROAD Institute lincRNA (XLOC_l2_000804), lincRNA [TCONS_l2_00001072]	0.0621388	0.999576	0.0874733	0.972656
A_21_P0010885	6	123	498	CATCTGATTAGCAGAATCAGATGTTCCAGCTTGGACTCATGAAGGATTAAAAATCTGCAT	876	0	A_21_P0010885	TMEM14B	NM_030969	ref|Homo sapiens transmembrane protein 14B (TMEM14B), transcript variant 1, mRNA [NM_030969]	0.160052	0.999576	0.105821	0.945754
A_19_P00812276	6	124	0	TGATTAAAAACAGCCTCCCAGGCTCTGTCTCAGAACAGGTGATACGTATCTACGGTAAAC	878	0	A_19_P00812276	lincRNA:chr12:132906927-132925077_R	lincRNA:chr12:132906927-132925077_R	lincRNA:chr12:132906927-132925077 reverse strand	0.252909	0.999576	0.352883	0.822574
A_19_P00800426	6	125	0	TTTAGGGCCGTTTCCTGGGCTGACTCCCTGGCCTGCAAGCCCCCAGGTTGCTTACTAAGC	880	0	A_19_P00800426	lincRNA:chr11:2032449-2041074_F	lincRNA:chr11:2032449-2041074_F	lincRNA:chr11:2032449-2041074 forward strand	0.202194	0.999576	-0.139226	0.940526
A_33_P3238773	6	126	0	AAGGAATGAGGACGGTTCAGAACTTCGGGACAGATCAGGGCAGCCAGCTCACAGCATCAG	882	0	A_33_P3238773	A_33_P3238773	A_33_P3238773	Unknown	-0.0871674	0.999576	-0.174659	0.907482
A_21_P0004185	6	127	383	AAAGAATGTGGCCTACTGCTAAATACATTGATTTTGAAGCTAGATAGCTCTGGTTTTGGG	884	0	A_21_P0004185	XLOC_005047	ENST00000504297	linc|BROAD Institute lincRNA (XLOC_005047), lincRNA [TCONS_00010527]	0.261708	0.997157	0.230999	0.876042
A_23_P116868	6	128	2848	TCTGAACTGTGTAATGTGTCTAGAGTAAGCAAATACTGCTAACAATTAACTCATACCTTG	886	0	A_23_P116868	SLCO1C1	NM_017435	ref|Homo sapiens solute carrier organic anion transporter family, member 1C1 (SLCO1C1), transcript variant 2, mRNA [NM_017435]	-0.118995	0.999576	0.0450482	0.977932
A_19_P00329958	6	129	0	TTTGGATTCATGAGTATCTAACTACCTTTACCCTGCCAATGCTTTAGGCCCAGCCATCTG	888	0	A_19_P00329958	lincRNA:chrX:97828994-98135519_R	lincRNA:chrX:97828994-98135519_R	lincRNA:chrX:97828994-98135519 reverse strand	0.0754106	0.999576	0.261776	0.883498
A_33_P3294149	6	130	505	TTCGGTGTCCTGAAGCCATGGCTCCATTACAAACTGTCCGCAGTGTCCCCAACCGCAGAA	890	0	A_33_P3294149	CALY	ENST00000368558	ens|calcyon neuron-specific vesicular protein [Source:HGNC Symbol;Acc:17938] [ENST00000368558]	0.455971	0.866939	0.0475651	0.975463
A_21_P0005254	6	131	691	ATTTGGAATAAATTCATTCAACATCTCTGAATATCTGGAGCTAGGTTTGTATGAGAAGGC	892	0	A_21_P0005254	XLOC_006219	ENST00000421825	linc|BROAD Institute lincRNA (XLOC_006219), lincRNA [TCONS_00013067]	0.251992	0.999576	0.0316918	0.991816
A_23_P400310	6	132	784	CTCTTCCTTTCTGCTAGCCTGGCTAAATCTGCTCATTATTTCAGAGGGGAAACCTAGCAA	894	0	A_23_P400310	REG4	NM_032044	ref|Homo sapiens regenerating islet-derived family, member 4 (REG4), transcript variant 2, mRNA [NM_032044]	0.225382	0.999576	-0.114758	0.960019
A_23_P77201	6	133	2203	AAACCTGGTCCCAACATGTGTGGATTTTAACTCTGAGTGGGGTGCATTAAATCAAAAGAG	896	0	A_23_P77201	C15orf41	NM_032499	ref|Homo sapiens chromosome 15 open reading frame 41 (C15orf41), transcript variant 2, mRNA [NM_032499]	-0.0286029	0.999576	-0.205822	0.877398
A_21_P0004498	6	134	248	CAGCATCCCCAGGATAAACAGCTATGTCATTTCTATATTGCCTGACCTAAAGGAAAAGAA	898	0	A_21_P0004498	XLOC_004325	TCONS_00010658	linc|BROAD Institute lincRNA (XLOC_004325), lincRNA [TCONS_00010658]	0.214731	0.999576	-0.0527171	0.979981
A_19_P00319963	6	135	600	TAGGTTCAACCTGTGGTCTAACCTCAAGCCCTCTGCTGACAGGTTAAGTCAAGATCGCCG	900	0	A_19_P00319963	XLOC_005297	ENST00000455005	tc|GB|AL157439.1|AL157439.1 Homo sapiens mRNA; cDNA DKFZp434A225 (from clone DKFZp434A225) [NP1167808]	-0.247696	0.994229	0.432501	0.638523
A_33_P3323384	6	136	1687	GGATTAGGATGCAAAAATAAATGCTTAACCAACACTACTACTGTTAGCACCACTACTAAT	902	0	A_33_P3323384	RRM2B	NM_015713	ref|Homo sapiens ribonucleotide reductase M2 B (TP53 inducible) (RRM2B), transcript variant 1, mRNA [NM_015713]	0.186023	0.999576	-0.304662	0.857814
A_24_P116535	6	137	4116	TCCTTCCTCTTTTCCTTCCCAAAGCAAGCAAGAGGCCGTGGCTGCTGTGGGAAATGGTAC	904	0	A_24_P116535	MMP15	NM_002428	ref|Homo sapiens matrix metallopeptidase 15 (membrane-inserted) (MMP15), mRNA [NM_002428]	0.0106657	0.999576	-0.342079	0.72853
A_21_P0011418	6	138	8141	AACATCACGGAGACTCTGGTGTCCCTGAGGGTCCACACTGTGGATGACATCCAGCAGATC	906	0	A_21_P0011418	PKD1	NM_000296	ref|Homo sapiens polycystic kidney disease 1 (autosomal dominant) (PKD1), transcript variant 2, mRNA [NM_000296]	-0.0115103	0.999576	-0.33787	0.833975
A_23_P99204	6	139	1851	GATGGAAGTGGAAGATTCAGAGTTCATTTCTATCTAGGTTAATTTGAGACATACCAGAGC	908	0	A_23_P99204	C12orf47	NR_015404	ref|Homo sapiens chromosome 12 open reading frame 47 (C12orf47), non-coding RNA [NR_015404]	-0.112384	0.999576	0.406111	0.63576
A_19_P00325001	6	140	0	GTCCTGCCCTTCCCCTTTCAGGACAGAAGGGGGCAGCACCAACACGATTTTCAAAAATAA	910	0	A_19_P00325001	lincRNA:chr12:7262124-7276175_R	lincRNA:chr12:7262124-7276175_R	lincRNA:chr12:7262124-7276175 reverse strand	-0.188169	0.999576	0.220477	0.859816
A_19_P00802334	6	141	0	CTCAAGCTCCTCATCTCCAAAAACCTTTCTCTCCATTTACTGAATGTCTACAAAATTTAT	912	0	A_19_P00802334	lincRNA:chr7:7076075-7153875_F	lincRNA:chr7:7076075-7153875_F	lincRNA:chr7:7076075-7153875 forward strand	0.0056798	0.999576	-0.120125	0.949114
A_33_P3369786	6	142	124	CGGAGACGCGCGTGTTTCTGGAGGTGCGGGGACAGCTGCAGAGCGCGCTTCTGATCCTGG	914	0	A_33_P3369786	UBE2CBP	NM_198920	ref|Homo sapiens ubiquitin-conjugating enzyme E2C binding protein (UBE2CBP), mRNA [NM_198920]	0.401678	0.979731	0.148831	0.944729
A_32_P158966	6	143	958	TACGTGATAGTATAAACCAATGTGACTTCATGTGATCATATCCAGGATTTTTATTCGTCG	916	0	A_32_P158966	KLRF1	NM_016523	ref|Homo sapiens killer cell lectin-like receptor subfamily F, member 1 (KLRF1), mRNA [NM_016523]	0.0815201	0.999576	-0.0578818	0.975754
A_33_P3291821	6	144	3644	CCCCTCCAGGGTCTCAAACTCCTCTTCAAGCAAAGCCAAAAGAATAAAGATAAGTAAATT	918	0	A_33_P3291821	ANKRD26P1	NR_026556	ref|Homo sapiens ankyrin repeat domain 26 pseudogene 1 (ANKRD26P1), non-coding RNA [NR_026556]	0.621446	0.746426	0.180822	0.884387
A_33_P3220570	6	145	1496	CACAGCAGGTCCCTGTGGACAGACATATCTGCATATTTATCAATAAAGCCTTTTGCTCCT	920	0	A_33_P3220570	UBTD1	NM_024954	ref|Homo sapiens ubiquitin domain containing 1 (UBTD1), mRNA [NM_024954]	0.0246745	0.999576	0.158796	0.894717
A_23_P1361	6	146	2952	TCAGTGACTTACAGTCCCCCTTGGCATTTAGTTGGTACTAGAGCCAGTCATCCTTAACAA	922	0	A_23_P1361	ALDH18A1	NM_002860	ref|Homo sapiens aldehyde dehydrogenase 18 family, member A1 (ALDH18A1), nuclear gene encoding mitochondrial protein, transcript variant 1, mRNA [NM_002860]	-0.0600139	0.999576	0.299727	0.837785
A_33_P3352867	6	147	2359	CTTGTCCTATTATGATGGGTAAGGCGGAGAATCAGGATTTAAATGAAGATCATGATGCCA	924	0	A_33_P3352867	PCDHA6	NM_031848	ref|Homo sapiens protocadherin alpha 6 (PCDHA6), transcript variant 2, mRNA [NM_031848]	0.0737406	0.999576	0.12665	0.960019
A_19_P00807310	6	148	0	AACTTTGAGTTAGACCTTCAGACTTCCCTAACTCCTTTTTTCCTGAATTAAGCTATGACA	926	0	A_19_P00807310	lincRNA:chr6:116759632-116767182_R	lincRNA:chr6:116759632-116767182_R	lincRNA:chr6:116759632-116767182 reverse strand	0.12331	0.999576	-0.0382675	0.981555
A_19_P00805354	6	149	0	CTGCCCATCCTCTCACCCAGAACAAAAGCCTAATAAAATTTAGATTTTGAAGAGTTGGGT	928	0	A_19_P00805354	lincRNA:chr12:92204344-92214385_F	lincRNA:chr12:92204344-92214385_F	lincRNA:chr12:92204344-92214385 forward strand	0.5722	0.801863	-0.122995	0.931749
A_23_P27048	6	150	1276	ATGGTCCTTCTTCTGTTAAATGGAGCCAAAGACGCCTATGTTGTTCTGAAGTCTTGTAAT	930	0	A_23_P27048	TMEM199	NM_152464	ref|Homo sapiens transmembrane protein 199 (TMEM199), mRNA [NM_152464]	-0.0526303	0.999576	-0.312469	0.740007
A_23_P81441	6	151	3005	AACCCAGCCCAGTTAAGAGGAGATGCCGAATTTAATGAACCCTATTTGAATTGCAGGGCT	932	0	A_23_P81441	C5orf20	NM_130848	ref|Homo sapiens chromosome 5 open reading frame 20 (C5orf20), mRNA [NM_130848]	-0.126271	0.999576	-0.184475	0.93447
A_21_P0012118	6	152	60	AGGCTGGCCCCGAGCGGAACTGGAGAAAGCTGAGGATATATATATATGGAAAAGAGAAGG	934	0	A_21_P0012118	XLOC_l2_008599	TCONS_l2_00016224	linc|BROAD Institute lincRNA (XLOC_l2_008599), lincRNA [TCONS_l2_00016224]	-0.171182	0.999576	-0.0471881	0.977817
A_23_P107412	6	153	1965	CTGAAACCATGATGTACTTTTTCATACATGAGTCTGTCCAGAGTGCTTGCTACCGTGTTC	936	0	A_23_P107412	P4HB	NM_000918	ref|Homo sapiens prolyl 4-hydroxylase, beta polypeptide (P4HB), mRNA [NM_000918]	-0.0104834	0.999576	-0.398208	0.669567
A_21_P0013827	6	154	738	CATGGATGTTCTAGTTTTCAGTAGCTCAAACAACTGGTTTTGCTAAAGTTCATTACACAA	938	0	A_21_P0013827	XLOC_l2_015789	TCONS_l2_00030573	linc|BROAD Institute lincRNA (XLOC_l2_015789), lincRNA [TCONS_l2_00030573]	-0.0412502	0.999576	-0.102346	0.965028
A_33_P3232527	6	155	4013	GCTCGTATCGCCAACAGCTATATACATTTTGTTCCATTTTTCTGTCTTACAGAGCCATGA	940	0	A_33_P3232527	EDEM3	NM_025191	ref|Homo sapiens ER degradation enhancer, mannosidase alpha-like 3 (EDEM3), mRNA [NM_025191]	0.206582	0.999576	0.140304	0.93833
A_24_P98086	6	156	3682	ACCCCCTTCCAAATTCTGTAACACATTGTAATTGGAGAAGAAGGAAACTCTGCAAGGCTA	942	0	A_24_P98086	GNA12	NM_007353	ref|Homo sapiens guanine nucleotide binding protein (G protein) alpha 12 (GNA12), mRNA [NM_007353]	-0.109052	0.999576	-0.552695	0.551664
A_33_P3407751	6	157	278	CTTGGAAACTGACTCTCACAGTCCGAAACCCTTCAGATATGCTTTAATCTATGAGTTCAC	944	0	A_33_P3407751	AK126029	AK126029	gb|Homo sapiens cDNA FLJ44041 fis, clone TESTI4029370. [AK126029]	0.37375	0.949324	0.0812628	0.962164
A_33_P3278573	6	158	1693	TTCCAGCCGGCTAGCCTGCGCTTCTGGTTCTGGGAGGGGGAGGTAATAAAATGGTTCGAT	946	0	A_33_P3278573	MAGIX	NM_001099680	ref|Homo sapiens MAGI family member, X-linked (MAGIX), transcript variant 2, mRNA [NM_001099680]	-0.302634	0.980114	-0.0404137	0.981636
A_23_P28485	6	159	1245	TGGTGGTGTTTGAGGGTTGGCTAGAAATGAAAGCCTGGATTTTGTGCCATGTTTGTAATA	948	0	A_23_P28485	GCA	NM_012198	ref|Homo sapiens grancalcin, EF-hand calcium binding protein (GCA), mRNA [NM_012198]	0.195087	0.999576	-0.5525	0.655832
A_33_P3276068	6	160	2281	TAGTTAGATAGAATGAATAAGATCTGGGTCGGGCATGGTGGCACAAGCCTGTAATCTCTG	950	0	A_33_P3276068	BET3L	ENST00000356128	ens|BET3 like (S. cerevisiae) [Source:HGNC Symbol;Acc:21090] [ENST00000356128]	0.108854	0.999576	-0.164105	0.918227
A_23_P256632	6	161	1300	TGAGCCAGTAATCTTTATACTGGGTTTCAAGAAAATCTTTGTTGAAGTTTGAACCACAAC	952	0	A_23_P256632	PGGT1B	NM_005023	ref|Homo sapiens protein geranylgeranyltransferase type I, beta subunit (PGGT1B), mRNA [NM_005023]	0.0255289	0.999576	0.0681118	0.973615
A_19_P00327805	6	163	0	ATGCTACTACCACCAAACCATTTTAAGTTTCTGCTATTCAGTTTTGTGAAGCAGTGAAAA	955	0	A_19_P00327805	lincRNA:chr6:14982221-15018296_R	lincRNA:chr6:14982221-15018296_R	lincRNA:chr6:14982221-15018296 reverse strand	-0.0725445	0.999576	-0.334053	0.776183
A_19_P00804702	7	1	0	TCATGCTTGATCTTAGCAGGGTTGGCGAGAATCTGTGGAATCTCTGTCAACTCTTGATCA	956	0	A_19_P00804702	lincRNA:chr3:114043485-114052885_R	lincRNA:chr3:114043485-114052885_R	lincRNA:chr3:114043485-114052885 reverse strand	0.182908	0.999576	0.397183	0.815636
A_33_P3288805	7	2	1580	TTCCTTTGGGAAACTCCGGGATGCCCTGAGGCGCAGCAGTGAGATGCTGGTAAAGAAGCT	958	0	A_33_P3288805	KLC2	NM_001134774	ref|Homo sapiens kinesin light chain 2 (KLC2), transcript variant 2, mRNA [NM_001134774]	-0.22154	0.999576	0.192797	0.89423
A_23_P29124	7	3	843	GGGAGGCGAACCCGCACTTCCAGGCTTGGGAGGACCATGGGGCACAATGCGGTCCAGACC	959	0	A_23_P29124	GP1BB	NM_000407	ref|Homo sapiens glycoprotein Ib (platelet), beta polypeptide (GP1BB), mRNA [NM_000407]	-0.300458	0.978988	0.44612	0.653018
A_19_P00811821	7	4	0	GGTCTGATAGTCCATTCCCCATTTCCAGCTGCAAATAAATGTCCCAAATTGAAACGCTTT	961	0	A_19_P00811821	lincRNA:chr10:62414794-62507494_R	lincRNA:chr10:62414794-62507494_R	lincRNA:chr10:62414794-62507494 reverse strand	-0.453189	0.980114	-0.0438147	0.986056
A_19_P00801402	7	5	0	AATTTGCTGACCTTTATGGTGCCCTCACACAACCTGAATATCATCATCCTTTCAGACGGG	963	0	A_19_P00801402	lincRNA:chr10:5333425-5356050_F	lincRNA:chr10:5333425-5356050_F	lincRNA:chr10:5333425-5356050 forward strand	-0.114319	0.999576	0.263072	0.816099
A_21_P0013617	7	6	1342	GGAAGAGATGAAACTGTGAAGAGACCGAAGAAGCTAATCTATCAATAGTTAAGATTCCAT	965	0	A_21_P0013617	FLJ35024	BC090887	linc|BROAD Institute lincRNA (XLOC_l2_015098), lincRNA [TCONS_l2_00029894]	-0.11317	0.999576	-0.305538	0.863071
A_21_P0004401	7	7	416	CCTTAGGAATGCCCAGAGGAGATCTGTACCCAAAAAGTATGTTTGAGCAAAGCTAAGTCT	967	0	A_21_P0004401	XLOC_004841	TCONS_00010352	linc|BROAD Institute lincRNA (XLOC_004841), lincRNA [TCONS_00010352]	-0.422591	0.982073	-0.296238	0.879603
A_23_P90444	7	8	1303	GCCAAGGTGATCCGTGACAAGCGCACAGGCAAGACCAAGGGCTACGGCTTCGTCAGCTTC	969	0	A_23_P90444	RBM42	NM_024321	ref|Homo sapiens RNA binding motif protein 42 (RBM42), mRNA [NM_024321]	0.256541	0.980114	0.275529	0.787368
A_19_P00801299	7	9	0	GCATCGAGGAAAGTAAAACCAATAGCTAGCATGTTCAGTAGTCCCCTTTACCCATGGTAC	971	0	A_19_P00801299	lincRNA:chr12:114182417-114210692_R	lincRNA:chr12:114182417-114210692_R	lincRNA:chr12:114182417-114210692 reverse strand	-0.191565	0.999576	0.227257	0.943203
A_21_P0007960	7	10	927	CAGGTGTATAAATTTTGTACACCTAAAAAATATGGTACCTAAAGAGGCGAACAGCAAAAC	973	0	A_21_P0007960	XLOC_010477	AF339799	tc|LAGE3_HUMAN (Q14657) L antigen family member 3 (ITBA2 protein) (ESO-3 protein), partial (10%) [THC2621524]	-0.0683773	0.999576	0.00705589	0.998185
A_33_P3220020	7	11	1856	TGCATTCTGTTTTCCCACCAGGCTGACAAAAACCACCAGGTGAAGATCACCCTCATCTGA	975	0	A_33_P3220020	LOC440518	NR_033899	ref|Homo sapiens golgin A2 pseudogene (LOC440518), non-coding RNA [NR_033899]	-0.600156	0.907138	-0.00175779	0.999069
A_23_P96976	7	12	555	CCACTTTGCAAAAGATTGTTTCATGCAACCAGGTGGGACTAAATACTCTCTGATACCTGA	977	0	A_23_P96976	ZCCHC17	NM_016505	ref|Homo sapiens zinc finger, CCHC domain containing 17 (ZCCHC17), mRNA [NM_016505]	0.578554	0.840441	0.813704	0.307889
A_21_P0003310	7	14	680	GTCCTTGATGAAGAGAATGAATGGAAGTTTAAATGATGAAACTCTGGGGATCAGCGTAAA	980	0	A_21_P0003310	XLOC_003358	TCONS_00007323	linc|BROAD Institute lincRNA (XLOC_003358), lincRNA [TCONS_00007323]	0.203751	0.999576	0.285503	0.893909
A_21_P0013167	7	15	263	ATAAGGAAAAATACTTGCAGTAGTTGTAGCCAGGGAGGTTAGCGTTGGACAGACACACCT	982	0	A_21_P0013167	XLOC_l2_013252	TCONS_l2_00025599	linc|BROAD Institute lincRNA (XLOC_l2_013252), lincRNA [TCONS_l2_00025599]	0.220693	0.999576	0.055626	0.982798
A_23_P201376	7	16	5445	CAGATGATTGTTTGCTAGATTTTGTTTTCTACAATCAAAATGTTGACCTGCAAAGCAGTG	984	0	A_23_P201376	SSX2IP	NM_014021	ref|Homo sapiens synovial sarcoma, X breakpoint 2 interacting protein (SSX2IP), transcript variant 5, mRNA [NM_014021]	0.229418	0.999576	-0.33205	0.805015
A_24_P920646	7	17	1441	TTTGCAACTTGAGTACAAATGCCAATATTTCAGCTAGTTCTTGAAAAGTTGTGCCATTGT	986	0	A_24_P920646	CYP19A1	BC035714	gb|Homo sapiens cytochrome P450, family 19, subfamily A, polypeptide 1, mRNA (cDNA clone IMAGE:5588077), complete cds. [BC035714]	-0.243946	0.999576	-0.06066	0.977817
A_19_P00801814	7	18	0	AAATGAATTATACCAGGGTTAGAGTAAACAAAACAAGACAAAAACATGAAACAGCAACCA	988	0	A_19_P00801814	lincRNA:chr12:66170549-66171077_R	lincRNA:chr12:66170549-66171077_R	lincRNA:chr12:66170549-66171077 reverse strand	0.20626	0.999576	0.222993	0.899254
A_33_P3743432	7	19	225	GAACACCGTAGAGGGACTTGCAGTGCTCCTGGAGTACGCTACCCATACTGCTTCAGCTGA	990	0	A_33_P3743432	DEFA8P	AY746433	gb|Homo sapiens defensin alpha 8 (DEFA8P) pseudogene mRNA, complete sequence. [AY746433]	-0.15747	0.999576	-0.0414861	0.984433
A_19_P00809101	7	20	0	TACGTGCTTCTCTCATTTCTATGACAATGACGCCCCTCCTGGGCCCAGGGAGCTGAGGAA	992	0	A_19_P00809101	lincRNA:chr14:96089622-96112397_R	lincRNA:chr14:96089622-96112397_R	lincRNA:chr14:96089622-96112397 reverse strand	0.0214039	0.999576	-0.107025	0.965434
A_33_P3392907	7	21	368	ACATATTCACGCGTTTGTGTGTACAGACATATTCACAGCCTCGAAAGAGTGGAATCCTGA	994	0	A_33_P3392907	LOC100128001	AK125720	gb|Homo sapiens cDNA FLJ43732 fis, clone TESTI1000491. [AK125720]	0.136859	0.999576	-0.0588976	0.977817
A_21_P0011424	7	22	323	TGATTTTCTTGCCCTTCTCTAAATATAAGGAAACTGAGGCAAGGGTCTCTGGCTCCCAAG	996	0	A_21_P0011424	XLOC_l2_005179	THC2662045	linc|BROAD Institute lincRNA (XLOC_l2_005179), lincRNA [TCONS_l2_00009669]	0.0298045	0.999576	0.170274	0.919245
A_32_P489959	7	23	4155	AGTCAGAACCTATCTCTGAAAATTAATGTGAGAAAGAAATCTCTAGATTTGATGGGTGTG	998	0	A_32_P489959	ZNF546	NM_178544	ref|Homo sapiens zinc finger protein 546 (ZNF546), mRNA [NM_178544]	0.0138962	0.999576	0.00284823	0.998683
A_19_P00316248	7	24	0	AAACCGTGGGTCTGTGACCTTGACAAGCTCTCCAGCCTCCCGGATCACCTTCCTTGTCTT	1000	0	A_19_P00316248	lincRNA:chr15:31685777-31727868_R	lincRNA:chr15:31685777-31727868_R	lincRNA:chr15:31685777-31727868 reverse strand	0.230294	0.999576	-0.304648	0.80255
A_33_P3244165	7	25	3794	ATCTAATTAGTGAGGCGCATGAATGGATGAACGAGATTCCCACTGTCCCTACCTACTATC	1002	0	A_33_P3244165	RN28S1	NR_003287	ref|Homo sapiens RNA, 28S ribosomal 1 (RN28S1), ribosomal RNA [NR_003287]	-0.0786082	0.999576	0.0476977	0.985977
A_23_P55873	7	26	3229	AACCAGACAAGCAGACAATCAGCGGACAATCGGTTCTGGACTCACCCCTCATCCGGGCCC	1004	0	A_23_P55873	CC2D1A	NM_017721	ref|Homo sapiens coiled-coil and C2 domain containing 1A (CC2D1A), mRNA [NM_017721]	-0.234498	0.999576	0.138503	0.935346
A_23_P115824	7	27	2160	TGTCATAGTCAATAAAAACAATCCTGCAGTTGGGTTTTGTATCTGATCCCTGCTTGGAGT	1006	0	A_23_P115824	HNRNPH3	NM_012207	ref|Homo sapiens heterogeneous nuclear ribonucleoprotein H3 (2H9) (HNRNPH3), transcript variant 2H9, mRNA [NM_012207]	0.208878	0.996057	0.321484	0.718513
A_21_P0006439	7	28	181	TTCCTTCCCGGCCGTCCGATGAAGCCTGAAGTCTTCCCGTTAAAACACCTCTGCTTCTGG	1008	0	A_21_P0006439	XLOC_008099	ENST00000430235	tc|ALU2_HUMAN (P39189) Alu subfamily SB sequence contamination warning entry, partial (11%) [THC2723724]	0.0259968	0.999576	-0.0164247	0.994228
A_24_P390928	7	29	224	CTTCAGGGAGGAGCTGGATGTCCTCAAGTTCTTGTGCAAAGACCTGTGGGTGGCGGTGTT	1010	0	A_24_P390928	TRAPPC6A	NM_024108	ref|Homo sapiens trafficking protein particle complex 6A (TRAPPC6A), mRNA [NM_024108]	-0.07207	0.999576	-0.508138	0.475187
A_21_P0003925	7	30	561	TCCCCAGATTCAAGTCCAGTCACATCAAGTTGCCTTATTAAAGGGTCTGCCCACTCAAAA	1012	0	A_21_P0003925	XLOC_004429	ENST00000508083	linc|BROAD Institute lincRNA (XLOC_004429), lincRNA [TCONS_00009251]	-0.179951	0.999576	-0.00660904	0.997261
A_23_P369994	7	31	5684	AAATGTTTTTACCGTAGCCCTCATCTAACTTACACGTGGTGCATATTAAAATAAGCAGAG	1014	0	A_23_P369994	DCLK1	NM_004734	ref|Homo sapiens doublecortin-like kinase 1 (DCLK1), transcript variant 1, mRNA [NM_004734]	-0.0685439	0.999576	-0.240337	0.927056
A_33_P3287529	7	32	1150	TGACGACAACTGGGTGAAAGACAGAAAAAAGGAGTTTGAGGAGCTCATTGACTCCAACCA	1016	0	A_33_P3287529	SDF4	NM_016176	ref|Homo sapiens stromal cell derived factor 4 (SDF4), transcript variant 2, mRNA [NM_016176]	0.0501933	0.999576	0.0749037	0.964357
A_33_P3236109	7	33	1685	CTCCTCAGACTCCTTTACTGGAACAGAAAGCTTTATAACAAGGAACCCAGTGAGATTGTT	1018	0	A_33_P3236109	OCA2	NM_000275	ref|Homo sapiens oculocutaneous albinism II (OCA2), mRNA [NM_000275]	0.406755	0.949452	-0.101282	0.954912
A_24_P100761	7	34	2754	CAGCGGCAGCATACCAAGAAACTTTGATGGCTACCGATCTCCGCTGCCCACCAATGAGAG	1020	0	A_24_P100761	BCAS3	NM_017679	ref|Homo sapiens breast carcinoma amplified sequence 3 (BCAS3), transcript variant 2, mRNA [NM_017679]	-0.13313	0.999576	0.125957	0.939574
A_19_P00806685	7	35	0	CTGCACCCCCTAAAACTTTCCTTTGACTGCCTAGTATGGGTGGATACAGTATTGAAAAAG	1022	0	A_19_P00806685	lincRNA:chr5:85742844-85867069_F	lincRNA:chr5:85742844-85867069_F	lincRNA:chr5:85742844-85867069 forward strand	-0.341567	0.974908	0.49729	0.638646
A_33_P3402565	7	36	8835	ACAGGGAATTCTTCCTACTCTTATTCCTACTCATTTAGCAGTAGTTCTATTGGGCACTAG	1024	0	A_33_P3402565	DSP	NM_004415	ref|Homo sapiens desmoplakin (DSP), transcript variant 1, mRNA [NM_004415]	-0.0943446	0.999576	-0.00836041	0.997261
A_23_P111402	7	37	1990	GTCATGTGTTTTCTTTCTCAATGAGGGAAAAACAATTTTATTACCTGCTTAATGGTCCAC	1026	0	A_23_P111402	RSPO3	NM_032784	ref|Homo sapiens R-spondin 3 (RSPO3), mRNA [NM_032784]	-0.181053	0.999576	-0.0677365	0.970581
A_23_P102320	7	38	1539	ATGTCCTGTCACAGAGTGTCCTCTTGGTGTATTCTAAAACGAGCATTCTTTTAAAAAACC	1028	0	A_23_P102320	NUP35	NM_138285	ref|Homo sapiens nucleoporin 35kDa (NUP35), mRNA [NM_138285]	0.370025	0.994479	0.295191	0.876639
A_33_P3299416	7	39	1849	GGGGTGGGGACAGCACAGACTGTTCCACCGTTGTGCATATTGTTGCTTCTGAACCACAAA	1030	0	A_33_P3299416	GRASP	NM_181711	ref|Homo sapiens GRP1 (general receptor for phosphoinositides 1)-associated scaffold protein (GRASP), mRNA [NM_181711]	0.304162	0.964763	-0.315646	0.751466
A_33_P3383611	7	40	2621	CAAAAAATTTAAAATCAGCTGGTCGTGGTGCCTCTTGTAGTTCCATCTACTCCGGAGGCT	1032	0	A_33_P3383611	KCP	NM_199349	ref|Homo sapiens kielin/chordin-like protein (KCP), transcript variant 2, mRNA [NM_199349]	-0.0994336	0.999576	0.373606	0.750822
A_19_P00808199	7	41	0	GAGAGCAACATGCTGGCAGCATGAGACCCACTGGCCTTCCCTAGCTCCCTAAGTTATTCC	1034	0	A_19_P00808199	lincRNA:chr19:15391350-15396812_F	lincRNA:chr19:15391350-15396812_F	lincRNA:chr19:15391350-15396812 forward strand	0.223727	0.994819	-0.310675	0.741138
A_33_P3368695	7	42	1230	CGGATAAAAAGGAAAAATTGAAATAAAATCGACTCTGGTGGGATTCGAACCCACAACCTT	1036	0	A_33_P3368695	HES7	NM_001165967	ref|Homo sapiens hairy and enhancer of split 7 (Drosophila) (HES7), transcript variant 1, mRNA [NM_001165967]	-0.269181	0.997157	-0.192896	0.904159
A_33_P3292719	7	43	1356	AATGCTGCACTAGCAGGCGGATTTGTGCAGGGGGCCAACTGCACCTGCCTGGAACGCTGT	1038	0	A_33_P3292719	PTX4	NM_001013658	ref|Homo sapiens pentraxin 4, long (PTX4), mRNA [NM_001013658]	-0.217125	0.999576	0.0591623	0.973615
A_19_P00800529	7	44	0	CTTTTCACAAAGTAACCTCGTAATACTCACATGCACGTCATTTTGTGGCAATGCAGAGAA	1040	0	A_19_P00800529	lincRNA:chr6:168485651-168538626_R	lincRNA:chr6:168485651-168538626_R	lincRNA:chr6:168485651-168538626 reverse strand	-0.0514163	0.999576	0.142997	0.931709
A_23_P26072	7	45	840	TACAAGCACAACACTGTTAGGACTCTCCCTGTTTAGGCTGGGAAAAACATTATACAAAAC	1042	0	A_23_P26072	ENST00000391457	ENST00000391457	ens|HCG37415PRO1914Uncharacterized protein [Source:UniProtKB/TrEMBL;Acc:Q9UHS9] [ENST00000391457]	0.346934	0.982895	0.365817	0.798441
A_19_P00810499	7	46	0	ATGTGGTAGACTAGACCACATCAGCATCGTCATTCTTTGTAACCTAGTCTGCATCTTAAT	1044	0	A_19_P00810499	lincRNA:chr18:23977502-23990977_R	lincRNA:chr18:23977502-23990977_R	lincRNA:chr18:23977502-23990977 reverse strand	0.186539	0.999576	0.0683074	0.973223
A_33_P3387106	7	47	1152	CCCTCCAGATTATTCCTCCTGAGCTGCAGAGGAATGAAAATCCGAGCCCAGGACTTTTTT	1046	0	A_33_P3387106	THC2562053	THC2562053	tc|HSA312319 OVARIAN/Breast septin gamma {Homo sapiens} (exp=-1; wgp=0; cg=0), partial (23%) [THC2562053]	0.293842	0.966489	0.158141	0.897461
A_21_P0010029	7	48	1617	TTAATAACAAGTCAGTTGAAAGCCCTGCCTTGCCAGTTTCCACAGTCACAATGTGGCCTT	1048	0	A_21_P0010029	XLOC_013708	TCONS_00028355	linc|BROAD Institute lincRNA (XLOC_013708), lincRNA [TCONS_00028355]	0.13448	0.999576	0.188847	0.904159
A_23_P102202	7	49	4154	GAAGTTTGCCTGGCTAGTGAAAGGTCAACTGTAGATGCTGAAGCTGTCCATAAATTGCTG	1050	0	A_23_P102202	MSH6	NM_000179	ref|Homo sapiens mutS homolog 6 (E. coli) (MSH6), mRNA [NM_000179]	0.0400698	0.999576	-0.0507901	0.97334
A_33_P3294031	7	50	59366	CATTCGATGCATGTAACAATAGCACATGTACCCCATAAGTATTATGTATCGGTCAAAAAA	1052	0	A_33_P3294031	KCNQ1OT1	NR_002728	ref|Homo sapiens KCNQ1 opposite strand/antisense transcript 1 (non-protein coding) (KCNQ1OT1), non-coding RNA [NR_002728]	0.424552	0.944101	-0.154258	0.924337
A_33_P3339536	7	51	2577	ATTGTGGAGAACCAAGAGGGCCTCTTAACTGTAACAATGTTCATGGTTGTGATGTTTTTT	1054	0	A_33_P3339536	EWSR1	NM_013986	ref|Homo sapiens Ewing sarcoma breakpoint region 1 (EWSR1), transcript variant 1, mRNA [NM_013986]	0.0613988	0.999576	0.138312	0.912783
A_21_P0009187	7	52	369	AGAGACCCTTGGGCTTCCTTCCTTCAAGGCCTCTGGTCTCTAGCAGAGAGAAGAGAGGGA	1056	0	A_21_P0009187	XLOC_012408	ENST00000456090	linc|BROAD Institute lincRNA (XLOC_012408), lincRNA [TCONS_00025215]	-0.187655	0.999576	0.0227476	0.991177
A_33_P3234482	7	53	0	CAGTTCTTTGGTCATTGCAGAGAAGTGATAGATGTCTTCATTTCCAAACCATTCAGGGAC	1058	0	A_33_P3234482	A_33_P3234482	A_33_P3234482	Unknown	0.289498	0.999576	0.196294	0.933006
A_21_P0012938	7	54	466	AGTCAGCTAGACTGGTCTTGAAATGCCTGTCCCGGCTGGGAAGAGGCACAGAGGAAGTCA	1060	0	A_21_P0012938	XLOC_l2_011426	ENST00000512035	gb|602424629F1 NIH_MGC_14 Homo sapiens cDNA clone IMAGE:4562766 5', mRNA sequence [BG325888]	-0.184248	0.999576	-0.415112	0.804095
A_23_P165879	7	55	3459	CGGCATTGTACATAGAAAGGATATGGCTACCTTTTGTTAAATCTGCACTTTCTAAATATC	1062	0	A_23_P165879	RAB10	NM_016131	ref|Homo sapiens RAB10, member RAS oncogene family (RAB10), mRNA [NM_016131]	-0.115721	0.999576	0.22197	0.849137
A_24_P282043	7	56	3572	GCCATTAGTATAGCAAGCCATCAAGCATTAATTGACATTACAGTTAAATGAGCACTGACC	1064	0	A_24_P282043	ZNF28	NM_006969	ref|Homo sapiens zinc finger protein 28 (ZNF28), transcript variant 1, mRNA [NM_006969]	0.0428222	0.999576	0.457051	0.527821
A_33_P3227798	7	57	1291	GGCCAACAAAAATAATTTATTTAAACGTTAATTATGTCCAGGATGGTAGAGGGAGTGGGA	1066	0	A_33_P3227798	LOC100129995	AK124439	gb|Homo sapiens cDNA FLJ42448 fis, clone BRACE2003639. [AK124439]	0.0489935	0.999576	0.231821	0.919821
A_33_P3225572	7	58	0	ACTGCGGCTTCTGGAACTCTGATTTTGAAGAGTGCCCCCTCCTCTCCACCCTCCTGGAAT	1068	0	A_33_P3225572	A_33_P3225572	A_33_P3225572	Unknown	-0.0270709	0.999576	0.0516995	0.975994
A_23_P401	7	59	9689	AAAGTTTGGAAGCACTGATCACCTGTTAGCATTGCCATTCCTCTACTGCAATGTAAATAG	1070	0	A_23_P401	CENPF	NM_016343	ref|Homo sapiens centromere protein F, 350/400kDa (mitosin) (CENPF), mRNA [NM_016343]	0.4762	0.866939	1.41707	0.0377829
A_23_P107483	7	61	647	TGTGGCACCCTTGGTCTTCATCAGTGTGTCCTATGCCCATGTGGTAGCTGCTGTGCTGCA	1073	0	A_23_P107483	OR3A3	NM_012373	ref|Homo sapiens olfactory receptor, family 3, subfamily A, member 3 (OR3A3), mRNA [NM_012373]	0.0689077	0.999576	-0.140438	0.946621
A_19_P00318960	7	62	0	AGGAAGGCCCTGAGAGATGTTGGTTTGCAGCCCCTGACGGTACAGCTGTGTGTGCTGAGT	1075	0	A_19_P00318960	lincRNA:chr15:77864591-77865206_R	lincRNA:chr15:77864591-77865206_R	lincRNA:chr15:77864591-77865206 reverse strand	-0.059449	0.999576	0.0566043	0.975463
A_32_P65706	7	63	285	TAATGTACAGCCGAATCTACAGTCTCCTATTTTGTCAGCTGCTTGTGTTGATTAAAACTT	1077	0	A_32_P65706	ENST00000380683	ENST00000380683	ens|chromosome 9 open reading frame 92 [Source:HGNC Symbol;Acc:19054] [ENST00000380683]	-0.425844	0.924008	0.428575	0.67205
A_24_P39928	7	64	281	GTGGTCCCGGCAAGGCAAGGCGGGCAAGACGCACAAGTTCTCTGCCGGCACCTACCCGCG	1079	0	A_24_P39928	SYCN	NM_001080468	ref|Homo sapiens syncollin (SYCN), mRNA [NM_001080468]	0.0313898	0.999576	-0.183086	0.900447
A_21_P0003006	7	65	1330	TTATACATAAAAATATATTTATGTACTTTAATCTCTATATTACTCTTCTAATTCAATTTT	1081	0	A_21_P0003006	XLOC_002746	TCONS_00006141	linc|BROAD Institute lincRNA (XLOC_002746), lincRNA [TCONS_00006141]	0.137024	0.999576	0.129794	0.939209
A_23_P63289	7	66	967	CCTGACATTTGTTTTTACTTACAGGTGTTCTGCTGGTGACGGTAGCATTACCCAAATAAA	1083	0	A_23_P63289	SSU72	NM_014188	ref|Homo sapiens SSU72 RNA polymerase II CTD phosphatase homolog (S. cerevisiae) (SSU72), mRNA [NM_014188]	-0.0695666	0.999576	-0.042241	0.983628
A_33_P3265739	7	67	2187	CCATGACCAAGTCAGGATTTCTTAATATTTCTTTTCTGGCAGCATATACAAAGGCAAAAT	1085	0	A_33_P3265739	PTGER3	NM_198719	ref|Homo sapiens prostaglandin E receptor 3 (subtype EP3) (PTGER3), transcript variant 9, mRNA [NM_198719]	0.192388	0.999576	0.0555617	0.975463
A_23_P316410	7	68	2413	TAACACCAACAGTGTACATGTTTACTGTCACTTTTGATATGGTCTTATCCAGTGTGAACA	1087	0	A_23_P316410	NOX1	NM_007052	ref|Homo sapiens NADPH oxidase 1 (NOX1), transcript variant NOH-1L, mRNA [NM_007052]	-0.0212356	0.999576	-0.0478271	0.97663
A_23_P308954	7	69	3595	TCTGCATTTGTGCCAGCTAACACTACAAAATAGACTTAATTAGAGAAATTTAGACCCAGA	1089	0	A_23_P308954	BHLHB9	NM_030639	ref|Homo sapiens basic helix-loop-helix domain containing, class B, 9 (BHLHB9), transcript variant 2, mRNA [NM_030639]	-0.209472	0.999576	0.0251326	0.986739
A_33_P3261463	7	70	1376	TCAGTGAAAGAATGGATGAGTCACAGCTGAATGACTGAAGAGCTGAACCAGTAGGTTTCC	1091	0	A_33_P3261463	FLJ42875	AL713743	gb|Homo sapiens mRNA; cDNA DKFZp761G0122 (from clone DKFZp761G0122). [AL713743]	0.17043	0.999576	0.0290176	0.983628
A_33_P3340649	7	71	258	GTCTATCATCCTGACTTAATTCTCCTTTCAGGTCTTTTTACCCCCTCTGTGAATTGCGCA	1093	0	A_33_P3340649	KRTAP19-8	NM_001099219	ref|Homo sapiens keratin associated protein 19-8 (KRTAP19-8), mRNA [NM_001099219]	0.272648	0.996057	0.0251284	0.989904
A_33_P3409274	7	72	267	GACTGGAATATGTTTCAGCTATTAGTAGTAATGGGGGTAGCACATATTATGCAGACTCTG	1095	0	A_33_P3409274	LOC100134256	ENST00000454421	ens|immunoglobulin heavy variable 3-64 [Source:HGNC Symbol;Acc:5617] [ENST00000454421]	0.317438	0.994819	0.183076	0.921935
A_23_P75647	7	74	3641	CAGAGCCTCAGTTACCAGGTTTGGTTTCTGAGTGCCTATCTGTGCTCTTTCCTCCCTCTG	1099	0	A_23_P75647	HYOU1	NM_006389	ref|Homo sapiens hypoxia up-regulated 1 (HYOU1), transcript variant 1, mRNA [NM_006389]	0.344772	0.980114	-0.651321	0.521558
A_33_P3424511	7	75	919	ACAGTGTGAAAACCAAGGAGATCCGCAAAGGGATTCTCAAGTTCTTCCATAAATCCCAGG	1101	0	A_33_P3424511	OR51I1	NM_001005288	ref|Homo sapiens olfactory receptor, family 51, subfamily I, member 1 (OR51I1), mRNA [NM_001005288]	-0.194903	0.999576	0.577144	0.746001
A_33_P3250333	7	76	6308	AAGTGGTTCAAATGTTCGAGACCATGTTAACCCGCCACACGACGATGGTGGTGGGGCCCA	1103	0	A_33_P3250333	DNAH10	NM_207437	ref|Homo sapiens dynein, axonemal, heavy chain 10 (DNAH10), mRNA [NM_207437]	0.18161	0.999576	-0.173267	0.928695
A_33_P3244361	7	77	0	TCAGGTGACCTGCCCACCTTGGCCTTCCAAAGTGCTGTGATTACAGGTGTGGGCCACCGC	1105	0	A_33_P3244361	A_33_P3244361	A_33_P3244361	Unknown	0.296773	0.964508	-0.110433	0.934472
A_23_P18755	7	78	1592	TACAGTATCAGCCTTTGATTATAGATGTGATCATTTAAAATTTGATAATGACTTTAGTGA	1107	0	A_23_P18755	SLC25A31	NM_031291	ref|Homo sapiens solute carrier family 25 (mitochondrial carrier; adenine nucleotide translocator), member 31 (SLC25A31), nuclear gene encoding mitochondrial protein, mRNA [NM_031291]	0.0356395	0.999576	-0.29029	0.808593
A_32_P8551	7	79	572	GTGGTTGTCCAGGCTCTGCAGAGCGCAGCAGGGCTTTTCATTAAAGGTATTTATATTTGT	1109	0	A_32_P8551	NRN1L	NM_198443	ref|Homo sapiens neuritin 1-like (NRN1L), mRNA [NM_198443]	-0.0417688	0.999576	0.623979	0.41721
A_33_P3392530	7	80	1758	AAACCATCCATCTATATTGTGTTCTAGTATAGCATGACATGACATTGCTAAGAACTTTGC	1111	0	A_33_P3392530	MAGEB16	NM_001099921	ref|Homo sapiens melanoma antigen family B, 16 (MAGEB16), mRNA [NM_001099921]	-0.0409954	0.999576	0.132209	0.95129
A_19_P00802864	7	81	0	AAAGCAAATTCCTTGTACAACAGACCTATGGCTCCCCTAGCCAGGACTTTTATCTCATGC	1113	0	A_19_P00802864	lincRNA:chr17:17089400-17095733_R	lincRNA:chr17:17089400-17095733_R	lincRNA:chr17:17089400-17095733 reverse strand	0.331796	0.971326	0.105905	0.949385
A_23_P418373	7	82	3296	AATAGGGACTTTGTTTAGGCCAAGGAAGGAGCGGAAGTAGGGCAACTCGGTCCTGCGATT	1115	0	A_23_P418373	BCL2L2	NM_004050	ref|Homo sapiens BCL2-like 2 (BCL2L2), transcript variant 1, mRNA [NM_004050]	0.0541355	0.999576	0.00140444	0.999023
A_33_P3335398	7	83	3754	GGAACGCAAGAAGAAGGCCGTGTCCTTCTTCGACGACGTCACCGTCTACCTCTTTGACCA	1117	0	A_33_P3335398	AATK	NM_001080395	ref|Homo sapiens apoptosis-associated tyrosine kinase (AATK), transcript variant 1, mRNA [NM_001080395]	0.435243	0.928779	-0.0587758	0.974332
A_24_P155502	7	84	1505	TTAGCTCACCTTTAATAGACCCCATAACCCACTATGCCTTCCTGTCCTTTCTACTCAATG	1119	0	A_24_P155502	INHBC	NM_005538	ref|Homo sapiens inhibin, beta C (INHBC), mRNA [NM_005538]	0.24615	0.999576	0.191025	0.899355
A_19_P00321832	7	85	2909	ATGGGCTATTCTGAAAGATATAGCATTAGTTATATTTGTGTTTGAGTTTTCTATTAACCT	1121	0	A_19_P00321832	P39194	AK097381	tc|ALU7_HUMAN (P39194) Alu subfamily SQ sequence contamination warning entry, partial (10%) [THC2521457]	0.259671	0.999576	0.399353	0.8018
A_23_P50232	7	86	517	TCCATGATGCACGCCGGGTGTACCTGATTCTGGAATATGCTCCAAGGGGTGAGCTCTACA	1123	0	A_23_P50232	AURKC	NM_001015878	ref|Homo sapiens aurora kinase C (AURKC), transcript variant 1, mRNA [NM_001015878]	-0.013835	0.999576	0.089288	0.966624
A_33_P3330498	7	87	4847	GTCTTTAATCCATTTGGATTTGGGGTACATGTTACGATTTGTCTACGTTAATTTCCCTTT	1125	0	A_33_P3330498	ALDH7A1	NM_001182	ref|Homo sapiens aldehyde dehydrogenase 7 family, member A1 (ALDH7A1), nuclear gene encoding mitochondrial protein, transcript variant 1, mRNA [NM_001182]	-0.367947	0.954696	0.108147	0.946621
A_33_P3217307	7	88	171	TATTCTCATCTTCACTCAAGTGCCATCTGGAATCCTTATCTCCATCTGATGGGGACATAA	1127	0	A_33_P3217307	ZBTB8OS	ENST00000341885	ens|zinc finger and BTB domain containing 8 opposite strand [Source:HGNC Symbol;Acc:24094] [ENST00000341885]	0.36321	0.949523	-0.179235	0.894804
A_21_P0011348	7	89	826	GCTATTTCTTCCTTAAGCATTTGGAAAGAATTCACTTATTAAGCCATGTGAGACTGTAGT	1129	0	A_21_P0011348	LOC283683	NR_040057	ref|Homo sapiens uncharacterized LOC283683 (LOC283683), non-coding RNA [NR_040057]	-0.0391878	0.999576	-0.33589	0.833975
A_33_P3286552	7	90	621	CCATTCTCTCCAGCCTATCTCATGATGAGAAAAAGGGGGGTTCTTGGCTAAATCCCATCC	1131	0	A_33_P3286552	NOX1	NM_013955	ref|Homo sapiens NADPH oxidase 1 (NOX1), transcript variant NOH-1Lv, mRNA [NM_013955]	0.319919	0.999576	-0.0898595	0.973451
A_33_P3301129	7	91	0	ATATTTACTAAACAAACAATATTTGCTACTGCTGTGAAAGGGGGCCACTGGGGCCTCCAG	1133	0	A_33_P3301129	A_33_P3301129	A_33_P3301129	Unknown	-0.0545656	0.999576	0.647507	0.483215
A_23_P108761	7	92	1544	CTGGTCTTTTCCGGTTGTTGAAGACATTGGATACTGGGGAAACACCTTCTGAGACCAAAA	1116	0	A_23_P108761	C2orf29	NM_017546	ref|Homo sapiens chromosome 2 open reading frame 29 (C2orf29), mRNA [NM_017546]	-0.0139151	0.999576	-0.250365	0.798525
A_19_P00329303	7	93	0	CGCCTCTGCCACATTGCATGTATTTTTGAACCCTTATCTTTTTTGCTAGCTCGTTTTTCG	1136	0	A_19_P00329303	lincRNA:chr4:127694975-127709825_R	lincRNA:chr4:127694975-127709825_R	lincRNA:chr4:127694975-127709825 reverse strand	0.00696273	0.999576	-0.0607172	0.978223
A_21_P0004274	7	94	944	ATTGGAAGTGACAGAAACCTTGGGAGAAAGCAACCGCATACCAAGGATAATTATAAGAAG	1138	0	A_21_P0004274	LOC100505894	CR625773	gb|full-length cDNA clone CS0DF027YN23 of Fetal brain of Homo sapiens (human) [CR625773]	0.209042	0.999576	-0.213876	0.870581
A_32_P310503	7	95	598	TCATTTGCTCTATAGTAATGCTTGTTTTCCCTGTTGCAATCATCATTGCTTCCTATGCTG	1140	0	A_32_P310503	OR2M2	NM_001004688	ref|Homo sapiens olfactory receptor, family 2, subfamily M, member 2 (OR2M2), mRNA [NM_001004688]	0.0701186	0.999576	0.264497	0.874505
A_21_P0012361	7	96	533	GGTATGCTACCATAATGGGGTGCTCGATGGGGTGCCTCATGTAATACTTCTTAAAGTTCT	1142	0	A_21_P0012361	XLOC_l2_009613	TCONS_l2_00018428	linc|BROAD Institute lincRNA (XLOC_l2_009613), lincRNA [TCONS_l2_00018428]	0.698343	0.91949	-0.0280111	0.991982
A_24_P195669	7	97	2397	AGTGGGTAGATCCCCACTGTGTAGATGAGAAAGCTGAGACATAGAGCTTCTCCACTCTCC	1144	0	A_24_P195669	MYO15B	AK074680	gb|Homo sapiens cDNA FLJ90199 fis, clone MAMMA1001609. [AK074680]	0.157683	0.999576	0.28764	0.857251
A_33_P3241095	7	98	700	CAGCACTATGTCCATGGTATATCTTATCTATATTCTCAGAAAATTTGCTCTCTTTGATGC	1146	0	A_33_P3241095	TMBIM4	AK127285	gb|Homo sapiens cDNA FLJ45352 fis, clone BRHIP3012185. [AK127285]	0.150974	0.999576	0.400402	0.81736
A_19_P00806378	7	99	0	TAGCAAATTACATTGGTGTCTGCCCACCACTGAAGGCAAAAAGCTGGTTTATCTAGGCCA	1148	0	A_19_P00806378	lincRNA:chr4:129141800-129151475_F	lincRNA:chr4:129141800-129151475_F	lincRNA:chr4:129141800-129151475 forward strand	0.540711	0.935518	0.0742988	0.974351
A_32_P192692	7	100	11829	GAAGAGACTATATGCTGGTGCTCTGAAATGATCTACCCAACTCTGTCATCTGTAACAACC	1150	0	A_32_P192692	KCNMA1	NM_001014797	ref|Homo sapiens potassium large conductance calcium-activated channel, subfamily M, alpha member 1 (KCNMA1), transcript variant 1, mRNA [NM_001014797]	-0.0491962	0.999576	0.0235556	0.991177
A_23_P103361	7	102	1782	CCCACCCACATGTGACACATATGCACCTTGTGTCTGTACACGTGTCCTGTAGTTGCGTGG	1154	0	A_23_P103361	LCK	NM_005356	ref|Homo sapiens lymphocyte-specific protein tyrosine kinase (LCK), transcript variant 2, mRNA [NM_005356]	0.238716	0.999576	-0.0346662	0.987375
A_23_P95029	7	103	2783	TTGCCTGTGCTTGTATGCATGCATTTTCAAGCAAGTAATAAAGCAGCCTCATTTAATTCT	1156	0	A_23_P95029	SNTB1	NM_021021	ref|Homo sapiens syntrophin, beta 1 (dystrophin-associated protein A1, 59kDa, basic component 1) (SNTB1), mRNA [NM_021021]	-0.362973	0.931786	0.364825	0.68698
A_19_P00811019	7	104	0	AAGACTCTCAGAAACAGGGAGCCTGGCACTTGACAGGGGGAATGCAGTCATGTTGATTGA	1158	0	A_19_P00811019	lincRNA:chr15:100255052-100262252_F	lincRNA:chr15:100255052-100262252_F	lincRNA:chr15:100255052-100262252 forward strand	0.132046	0.999576	0.0350763	0.986056
A_21_P0001788	7	105	3197	CCACAAAGAGATTGGGACAAAAATCATTCCATCTAATTACACCAATCACTAAGAAGAGTA	1160	0	A_21_P0001788	XLOC_002100	BC040311	tc|Q1XQX8_CYTJO (Q1XQX8) Acyltransferase 3, partial (5%) [THC2608885]	-0.0128919	0.999576	-0.0441531	0.983281
A_33_P3384492	7	106	600	AAAGATGGGAGCACCCAGGGACTGCAGCAGCTGTGGTCCCCAGGTCCTCGGATACGTCAT	1162	0	A_33_P3384492	LOC100127946	XM_001717040	ref|PREDICTED: Homo sapiens hypothetical protein LOC100127946 (LOC100127946), mRNA [XM_001717040]	-0.143764	0.999576	0.38686	0.778997
A_21_P0002002	7	107	265	GGACACACAGTGTTGTGCTTTCTCCATTACACAGTCACCTAATTGAAGATTGGCCCCAAA	1164	0	A_21_P0002002	XLOC_001960	ENST00000450397	gb|zt77a11.r1 Soares_testis_NHT Homo sapiens cDNA clone IMAGE:728348 5', mRNA sequence [AA393541]	0.0312155	0.999576	-0.0916448	0.960002
A_23_P394323	7	108	2305	AAACTCTTCCCTAGTTTATTTTTGAAAGGATTATAAAGCATAGTAAAGGAATTATATTAA	1166	0	A_23_P394323	FAM98B	ENST00000491535	ens|family with sequence similarity 98, member B [Source:HGNC Symbol;Acc:26773] [ENST00000491535]	0.334495	0.990185	-0.273513	0.86314
A_33_P3226105	7	109	0	ATTCATCCCATCCCCACGGGCCCTGTGACTTTCTACCATATCAACGTGGTGGCCTGTGCA	1168	0	A_33_P3226105	A_33_P3226105	A_33_P3226105	Unknown	0.542795	0.886921	-0.0537504	0.97762
A_23_P407074	7	110	3115	ACTCTACCAAGGTCTTCTTGGGCTGGGAAAGCCCATGTAGGGCAGGCCTTCTATAAGTGC	1170	0	A_23_P407074	DNM2	NM_001005360	ref|Homo sapiens dynamin 2 (DNM2), transcript variant 1, mRNA [NM_001005360]	-0.0957103	0.999576	-0.012369	0.995059
A_23_P411806	7	111	1774	CTTTGTCATTCTGGTGGAGAATGCTTTGCGAGTGGCTACCATCAACACAGTAGGAGATTT	1172	0	A_23_P411806	SLC44A1	NM_080546	ref|Homo sapiens solute carrier family 44, member 1 (SLC44A1), mRNA [NM_080546]	-0.181724	0.999576	0.0443652	0.975754
A_19_P00318255	7	112	278	ACTGCCAGTTCCTGTGGAGTCAGAGAGATCTTAGCTCAGAAGTGCTGACAGCAGGGGCTG	1174	0	A_19_P00318255	XLOC_005539	ENST00000455390	linc|BROAD Institute lincRNA (XLOC_005539), lincRNA [TCONS_00011414]	0.511291	0.854073	-0.235754	0.839018
A_23_P36076	7	113	2626	AATGCAGGATCCAAATCCTCATCTTACTTTCCCGACCTTAAGGATGTAGCTGCTGCTTGT	1176	0	A_23_P36076	SSRP1	NM_003146	ref|Homo sapiens structure specific recognition protein 1 (SSRP1), mRNA [NM_003146]	-0.0412841	0.999576	0.01114	0.994065
A_33_P3807062	7	114	2447	CATCAGAGATAACCTCGAGTTCTTGGTGTAGAAATTATGTGAATAAAGTTGCTCAATTAG	1178	0	A_33_P3807062	HJURP	NM_018410	ref|Homo sapiens Holliday junction recognition protein (HJURP), mRNA [NM_018410]	0.448116	0.91429	1.11745	0.138185
A_23_P20876	7	116	4117	TTTTCTTGGGAAATTGAGTCCAGTGGATGTTAATGGAGTGGGTTGCCCATCCCTGAAATG	1182	0	A_23_P20876	PTPDC1	NM_177995	ref|Homo sapiens protein tyrosine phosphatase domain containing 1 (PTPDC1), transcript variant 2, mRNA [NM_177995]	0.356475	0.946989	0.0360724	0.981636
A_24_P246107	7	117	352	GAGGCTGTGGTTTTCCTTCCCTGAGTTACGGATCCAGATTCTGCTACCCAAACTACTTGG	1183	0	A_24_P246107	KRTAP13-4	NM_181600	ref|Homo sapiens keratin associated protein 13-4 (KRTAP13-4), mRNA [NM_181600]	0.544003	0.90124	-0.191823	0.909053
A_24_P62530	7	118	4054	GGCTGAACTACAAGTGTAGGCCACCATTATAATTTATAAATACAGCATACTTCAAAACTG	1185	0	A_24_P62530	RHOU	NM_021205	ref|Homo sapiens ras homolog gene family, member U (RHOU), transcript variant 1, mRNA [NM_021205]	0.578365	0.866467	0.452206	0.691431
A_33_P3346771	7	119	1661	AAGAACCATTGAAGGTGAGACAGTATTCCTATCTTAATGATTGCTCCCACAGGATTTTTT	1187	0	A_33_P3346771	AKD1	ENST00000466992	ens|adenylate kinase domain containing 1 [Source:HGNC Symbol;Acc:33814] [ENST00000466992]	0.31562	0.980114	-0.0276397	0.987906
A_21_P0006972	7	120	2275	CAGATTAACCTTGCTAACGTGCTCTTTGAATTCTATTTTTAACCCTGTTCCAATGCCCCT	1189	0	A_21_P0006972	XLOC_008731	TCONS_00018439	linc|BROAD Institute lincRNA (XLOC_008731), lincRNA [TCONS_00018439]	0.494945	0.916707	0.0915022	0.963112
A_23_P502413	7	121	1227	TCCTCTTCTATGGCAGATTCTCATCCCCATAGATGCAATTAGTCTGTCACTCCATTTAGA	1191	0	A_23_P502413	SERPINB4	NM_002974	ref|Homo sapiens serpin peptidase inhibitor, clade B (ovalbumin), member 4 (SERPINB4), mRNA [NM_002974]	-0.131473	0.999576	2.25163	0.00846155
A_33_P3348328	7	122	0	AACAAATGCAATGTGACTTATATTTTTCTTTGTCGCAACTACCACGACCTGGCCATCCCC	1193	0	A_33_P3348328	A_33_P3348328	A_33_P3348328	Unknown	0.759412	0.742671	0.186852	0.900995
A_23_P37441	7	123	279	TTGTCTTTCAGCAAGGACTGGTCTTTCTATCTCTTGTACTACACTGAATTCACCCCCACT	1195	0	A_23_P37441	B2M	NM_004048	ref|Homo sapiens beta-2-microglobulin (B2M), mRNA [NM_004048]	-0.109534	0.999576	-0.082718	0.949158
A_33_P3380502	7	124	4841	CTGGTTGGATTTCTCACCAGGATTGTCTATAGAAGTTAACTGATTTATGATTGTTAACAC	1197	0	A_33_P3380502	GPR85	NM_001146265	ref|Homo sapiens G protein-coupled receptor 85 (GPR85), transcript variant 1, mRNA [NM_001146265]	0.186962	0.999576	0.240907	0.875544
A_21_P0006299	7	125	3934	CTCTATTACCACTGATTTCATTCCTGCCAGAGTGAGTATACTTCAACCCAAGTGGGACTC	1199	0	A_21_P0006299	XLOC_007800	TCONS_00016434	linc|BROAD Institute lincRNA (XLOC_007800), lincRNA [TCONS_00016434]	-0.221206	0.999576	0.243676	0.857191
A_23_P435407	7	126	3289	CCAAAGACTAACAACTGCCTTGGGAATCCCTTCCTTGTGTCCTTACCAAATGATAGCTCA	1201	0	A_23_P435407	GPC4	NM_001448	ref|Homo sapiens glypican 4 (GPC4), mRNA [NM_001448]	0.278434	0.993105	0.151532	0.924559
A_23_P214222	7	127	2549	AACTCCTGCTTAAGGTGTTCTAATTTTCTGTGAGCACACTAAAAGCGAAAAATAAATGTG	1203	0	A_23_P214222	MARCKS	NM_002356	ref|Homo sapiens myristoylated alanine-rich protein kinase C substrate (MARCKS), mRNA [NM_002356]	-0.637961	0.648969	-0.435444	0.559711
A_23_P349025	7	128	1894	AAGGTCATACTGGGATAAAATCTGATTCCTTGACTTTATCTGAATTTGTCAAAGCAGCAG	1205	0	A_23_P349025	SAMD15	NM_001010860	ref|Homo sapiens sterile alpha motif domain containing 15 (SAMD15), mRNA [NM_001010860]	0.334396	0.969478	0.110866	0.945427
A_19_P00330453	7	129	0	CCAGCCCTCAGAGCCGTACAATTTAGTTGAAGAAGTAAAACTAACTCATATGAAGCAATT	1207	0	A_19_P00330453	lincRNA:chr8:69903546-69930946_F	lincRNA:chr8:69903546-69930946_F	lincRNA:chr8:69903546-69930946 forward strand	0.110444	0.999576	0.455652	0.786008
A_23_P368886	7	130	2472	CAAGAAGTAGGAGTGGTGCATATTTTCCATCCAGTTCATTGTGATCCTAACTTGGACCCT	1209	0	A_23_P368886	CHSY3	NM_175856	ref|Homo sapiens chondroitin sulfate synthase 3 (CHSY3), mRNA [NM_175856]	0.387321	0.978663	0.586091	0.637458
A_21_P0005176	7	131	496	GGGGCAGCAATTCAAAAAGAAAGATGGTGCACAGCTTTTAAAACTACAAAATGGGAGAAT	1211	0	A_21_P0005176	XLOC_005815	TCONS_00012778	linc|BROAD Institute lincRNA (XLOC_005815), lincRNA [TCONS_00012778]	0.0513971	0.999576	-0.0357497	0.990526
A_33_P3299882	7	132	4374	GCTCACTCTTTAAACATACCAGATGACTGTATAAGGAACACCTAATAAAGTCTATAGATG	1213	0	A_33_P3299882	UQCRB	NM_001199975	ref|Homo sapiens ubiquinol-cytochrome c reductase binding protein (UQCRB), transcript variant 2, mRNA [NM_001199975]	-0.030557	0.999576	0.519885	0.487962
A_21_P0009999	7	133	145	TTGTCCCTTGCGTTGTTTCAGAGTTACTGAATTACCGACTTGGAGGGGCTCCAATTTTGT	1215	0	A_21_P0009999	XLOC_013639	TCONS_00028299	linc|BROAD Institute lincRNA (XLOC_013639), lincRNA [TCONS_00028299]	0.224397	0.999576	0.501442	0.59931
A_23_P52499	7	134	1608	TCTCATGGATCACAACTGCCCTATTAAAACAAAAATGTACACTCAGAATAATATCCAGTC	1217	0	A_23_P52499	SLC18A2	NM_003054	ref|Homo sapiens solute carrier family 18 (vesicular monoamine), member 2 (SLC18A2), mRNA [NM_003054]	-0.170782	0.999576	-0.176418	0.919245
A_23_P118158	7	135	1485	GATGATAGATATTATAAGCGATGATGGTTCTGTTGCTATGAACACAGCAGTCGGTCCCTG	1219	0	A_23_P118158	HS3ST2	NM_006043	ref|Homo sapiens heparan sulfate (glucosamine) 3-O-sulfotransferase 2 (HS3ST2), mRNA [NM_006043]	1.96675	0.0139773	-0.212007	0.864813
A_21_P0013323	7	136	89	GCTCTGCTCTTATAAGGATCCAGAGAAATGGAATAATCTTATTGCTGATCTATGTAAACA	1221	0	A_21_P0013323	XLOC_l2_013873	TCONS_l2_00026655	linc|BROAD Institute lincRNA (XLOC_l2_013873), lincRNA [TCONS_l2_00026655]	0.279194	0.999576	0.0185321	0.994579
A_23_P91640	7	137	1333	TGCTGGGCAGAAGGGCGCTGCCTTCTCTTTGATGACTCTTTCCTGCATGCTGCGTTCCAT	1223	0	A_23_P91640	ASPHD2	NM_020437	ref|Homo sapiens aspartate beta-hydroxylase domain containing 2 (ASPHD2), mRNA [NM_020437]	0.166423	0.999576	0.228733	0.845001
A_21_P0003576	7	138	400	GCAACTGTATTGTGCAATGTCTGGAATTAATCTCAAAGCAAATATTGTATTTTATGGGGG	1225	0	A_21_P0003576	XLOC_003460	TCONS_00007997	linc|BROAD Institute lincRNA (XLOC_003460), lincRNA [TCONS_00007997]	0.000811043	0.999767	-0.183728	0.92686
A_21_P0000513	7	140	15	AGCGGTTACTTCGACAGTTCTTTAATTGAAACAAGCAACCTGTCTGGGTTGTTCGAGACC	1229	0	A_21_P0000513	VTRNA1-1	NR_026703	ref|Homo sapiens vault RNA 1-1 (VTRNA1-1), vault RNA [NR_026703]	0.424308	0.917685	0.476649	0.613167
A_23_P2683	7	141	1981	AAGGTTTGATATGGCAGTGATGTTTATGTCAGAAACAGAGAAAAAGATTGCACGTGCATT	1231	0	A_23_P2683	RPAP3	NM_024604	ref|Homo sapiens RNA polymerase II associated protein 3 (RPAP3), transcript variant 1, mRNA [NM_024604]	0.353248	0.931786	0.125328	0.922863
A_21_P0002648	7	142	697	TTTTAGCAGACAGACGGGTTGAGTCACCACAAGATGCTGTTATGGTTTAAATGTGTGGAG	1233	0	A_21_P0002648	XLOC_002010	TCONS_00005101	linc|BROAD Institute lincRNA (XLOC_002010), lincRNA [TCONS_00005101]	-0.0452675	0.999576	0.843715	0.507522
A_23_P62807	7	143	1700	GAAATTCTTCTGTAAGCCTGTCTGAGTGTATGTGGAAACGATTGTCAAATCTAAAATATC	1235	0	A_23_P62807	SCCPDH	NM_016002	ref|Homo sapiens saccharopine dehydrogenase (putative) (SCCPDH), mRNA [NM_016002]	-0.156261	0.999576	-0.765649	0.34196
A_19_P00317209	7	144	0	CTGTTGCTAAAACACTGCCCCTTCAAATGAGATTGTTTGCTAAGTGAGGCATCTCCTTCC	1237	0	A_19_P00317209	lincRNA:chr3:16006212-16179034_F	lincRNA:chr3:16006212-16179034_F	lincRNA:chr3:16006212-16179034 forward strand	0.540003	0.999313	-0.153242	0.970807
A_23_P105862	7	145	10498	ATATGTAAAGGGCCATTCTTAAGTTCTCTCCTTAAACTTAATGCTGTCAAGTGTTAGATG	1239	0	A_23_P105862	FRY	NM_023037	ref|Homo sapiens furry homolog (Drosophila) (FRY), mRNA [NM_023037]	-0.00781228	0.999576	-0.250665	0.796191
A_23_P147439	7	146	966	AAGACTACCTATGATAGCAGTCTTTCTTCTTATACGGTGCCCTTAGAAAAGGACAACTCA	1241	0	A_23_P147439	ATXN2L	NM_148416	ref|Homo sapiens ataxin 2-like (ATXN2L), transcript variant E, mRNA [NM_148416]	0.114231	0.999576	0.324453	0.793796
A_24_P941866	7	147	890	TTTCTTTTTCTTTAGAGAGCCTTTTGTTTCTTTTTGCCATTATATACTATATTTGGGTTA	1243	0	A_24_P941866	C5orf56	AK096941	gb|Homo sapiens cDNA FLJ39622 fis, clone SMINT2001199. [AK096941]	0.277056	0.999576	0.103428	0.961885
A_23_P372834	7	148	2732	CCTCTGCATATATGTCTCTTTGGAGTTGGAATTTCATTATATGTTAAGAAAATAAAGGAA	1245	0	A_23_P372834	AQP1	NM_198098	ref|Homo sapiens aquaporin 1 (Colton blood group) (AQP1), transcript variant 1, mRNA [NM_198098]	-0.132683	0.999576	-0.11928	0.94383
A_23_P25433	7	149	2059	TATTTACATGGAGGCATTTGACTTTTTCAAGAGGCTTGACTCGTCTCAGGTGCAATCCTT	1247	0	A_23_P25433	C12orf4	NM_020374	ref|Homo sapiens chromosome 12 open reading frame 4 (C12orf4), mRNA [NM_020374]	0.311961	0.965567	-0.0145341	0.992519
A_19_P00327442	7	150	0	TTTGGTGAGAAAAGGCTGCAGGTTGATTTTCTGACTTCCTTCCCTATTCTCCTGCCTCAA	1249	0	A_19_P00327442	lincRNA:chr4:56803193-56814239_F	lincRNA:chr4:56803193-56814239_F	lincRNA:chr4:56803193-56814239 forward strand	0.256151	0.999576	0.201852	0.924073
A_23_P113634	7	151	2804	AAATGTTCCTGTTACCATCCTAATGTAAATACTGGATTTTTCTGTCATTTAGCACCATGC	1251	0	A_23_P113634	CBFB	NM_001755	ref|Homo sapiens core-binding factor, beta subunit (CBFB), transcript variant 2, mRNA [NM_001755]	0.00199778	0.999576	-0.0450817	0.974824
A_33_P3326020	7	152	2529	AGTAGCTGGGATTACAACAGCTGTGAGCCATCGCGCCTGGCACAACTTACAATTTTTTGA	1253	0	A_33_P3326020	KANK3	BC066775	gb|Homo sapiens KN motif and ankyrin repeat domains 3, mRNA (cDNA clone MGC:71789 IMAGE:30333203), complete cds. [BC066775]	0.056769	0.999576	-0.103109	0.950103
A_21_P0000592	7	153	82	AGTGTATGCAGCCTGTGTGTTGTATTGTATGGGTTGCTCTAAGGGACCCTGGAGACAGTC	1255	0	A_21_P0000592	SNORA70G	NR_033335	ref|Homo sapiens small nucleolar RNA, H/ACA box 70G (retrotransposed) (SNORA70G), small nucleolar RNA [NR_033335]	0.310913	0.954696	-0.0606753	0.9671
A_21_P0003656	7	154	845	CAGGCAAGCTGTAGGGTCAAGGAAAGCTTAAAAGAGGGAAGAATATTGAATCTAGGTGAA	1257	0	A_21_P0003656	XLOC_003706	TCONS_00008264	linc|BROAD Institute lincRNA (XLOC_003706), lincRNA [TCONS_00008264]	0.159725	0.999576	0.0937425	0.960019
A_33_P3396344	7	155	2515	TTTCTGGGCGTGTCTGTAAGGGTGTTTTTGGATGAGATTAGCAATTGAACCTTTAAACCA	1259	0	A_33_P3396344	LOC728613	NR_003713	ref|Homo sapiens programmed cell death 6 pseudogene (LOC728613), non-coding RNA [NR_003713]	-0.058365	0.999576	-0.553018	0.613249
A_33_P3223849	7	156	963	TCATTGTAATGTGAAAACTCATTCCTTCCACCAGGGACAAGCCTTTGTGCGTCGAGATGA	1261	0	A_33_P3223849	GMNC	NM_001146686	ref|Homo sapiens geminin coiled-coil domain containing (GMNC), mRNA [NM_001146686]	0.150962	0.999576	-0.0665803	0.964158
A_21_P0007191	7	157	597	TCAGCAGCTAGTAAATATCGTGTCTAAATGGGCATCTTTTATTAAACTCTGAGGCAGGGT	1263	0	A_21_P0007191	XLOC_009100	TCONS_00019270	linc|BROAD Institute lincRNA (XLOC_009100), lincRNA [TCONS_00019270]	-0.352789	0.974927	0.19846	0.900995
A_33_P3381097	7	158	870	TATAGTTTGAGGAACAAGGAACTGAAAGATGCCCTAAGGAAAGCATTGAGAAAATTCTAG	1265	0	A_33_P3381097	OR10V1	NM_001005324	ref|Homo sapiens olfactory receptor, family 10, subfamily V, member 1 (OR10V1), mRNA [NM_001005324]	-0.0181148	0.999576	-0.00204292	0.999358
A_19_P00800200	7	159	0	GTATTACTTAAGTTCTAGTTGGGCCATAGAATTCTTTCCCTGCACATCACTTGATATAGC	1267	0	A_19_P00800200	lincRNA:chr4:90365352-90484827_F	lincRNA:chr4:90365352-90484827_F	lincRNA:chr4:90365352-90484827 forward strand	0.410388	0.966781	0.26552	0.870809
A_33_P3293645	7	160	1062	CTTGCCACTGTGGGGACCAGGACAATGAATAAGACACAGCCCACACCTTTGGTAGTCTGA	1269	0	A_33_P3293645	HYDIN2	XR_133104	ref|PREDICTED: Homo sapiens hydrocephalus inducing homolog 2 (mouse) (HYDIN2), miscRNA [XR_133104]	0.514337	0.954696	0.342636	0.845064
A_23_P324340	7	161	4956	GGGACAGTCCCTCTTTGGAAGCAGGCTCCTGTGCTTTCCTGTGTTAATAAACAGTAATAA	1271	0	A_23_P324340	DISP2	NM_033510	ref|Homo sapiens dispatched homolog 2 (Drosophila) (DISP2), mRNA [NM_033510]	0.00188332	0.999576	-0.143228	0.903929
A_23_P339687	7	162	1023	AGAAACCCTACAAATGTGAAGAATGCGGCAAAGCCTCTAACCAGTTCTCAAATCTTACTA	1273	0	A_23_P339687	ZNF675	NM_138330	ref|Homo sapiens zinc finger protein 675 (ZNF675), mRNA [NM_138330]	0.106262	0.999576	0.436123	0.734664
A_23_P102634	7	163	290	AATGTTTAGACTTCAGAAAGGTCAGCCTTACTTTATACCATAAGGAGGAGCTTGAATAAC	1275	0	A_23_P102634	WFDC6	NM_080827	ref|Homo sapiens WAP four-disulfide core domain 6 (WFDC6), mRNA [NM_080827]	-0.0234031	0.999576	0.00150147	0.999015
A_23_P119040	7	164	4508	AGGAATCCAAAGTTGAAGAGCCCAGGAAACGGGAAACTGTATCCATAATGCTGACCAAAT	1277	0	A_23_P119040	GREB1L	NM_001142966	ref|Homo sapiens growth regulation by estrogen in breast cancer-like (GREB1L), mRNA [NM_001142966]	-0.0949776	0.999576	0.246771	0.840742
A_33_P3420254	8	1	2390	TACCGAGAGTTGCTGGTTCACCTTGACGATCCAGAGAGGGCCATCCAGGATGCAATTTTA	957	0	A_33_P3420254	HEATR2	NM_017802	ref|Homo sapiens HEAT repeat containing 2 (HEATR2), mRNA [NM_017802]	0.135775	0.999576	0.267303	0.804129
A_23_P209805	8	3	2125	CTCATTCAGCTCAAACAGATTTCATAGCCAAAGCAAAAGGACTGGTACGGTAGTCTGTGG	960	0	A_23_P209805	NAB1	NM_005966	ref|Homo sapiens NGFI-A binding protein 1 (EGR1 binding protein 1) (NAB1), mRNA [NM_005966]	0.468427	0.856193	0.450104	0.5725
A_23_P126623	8	4	1227	TTTGATCGAAACCCGGAACTTCAGAACCTCCTACTGGACGACTTCTTTAAGTCAGCTGTT	962	0	A_23_P126623	PGD	NM_002631	ref|Homo sapiens phosphogluconate dehydrogenase (PGD), mRNA [NM_002631]	0.0410791	0.999576	0.279532	0.806751
A_24_P43391	8	5	956	GCATTTTATTTCACCCATTTTTGTTCAAGCTCTTACATTAACATTCTTAGCAGAATGGGG	964	0	A_24_P43391	TMEM165	NM_018475	ref|Homo sapiens transmembrane protein 165 (TMEM165), mRNA [NM_018475]	-0.184725	0.999576	-0.321674	0.7494
A_23_P368126	8	6	2344	GGTGCATGTTAATTTCCCTTAGAAGTTCCAAGCCCTGTTTCCTGCGTAAAGGTGGTATGT	966	0	A_23_P368126	AHCYL1	NM_006621	ref|Homo sapiens adenosylhomocysteinase-like 1 (AHCYL1), transcript variant 1, mRNA [NM_006621]	0.0391088	0.999576	0.261629	0.850459
A_33_P3306024	8	7	1548	GAGGCTGTGTCACGGCCTGTGTCCTCAACCTTGGCAAAATAAACTTTCTAAATTAACTGG	968	0	A_33_P3306024	SIGLEC16	NR_002825	ref|Homo sapiens sialic acid binding Ig-like lectin 16 (gene/pseudogene) (SIGLEC16), non-coding RNA [NR_002825]	0.0152802	0.999576	-0.379279	0.776419
A_33_P3424057	8	8	4437	TAAACATAAGGAGCTTCATCTGGAAGAAGAAGAAGAAGATGAAGCAGCAGCAGCTGCAGC	970	0	A_33_P3424057	PEG3	NM_006210	ref|Homo sapiens paternally expressed 3 (PEG3), transcript variant 1, mRNA [NM_006210]	-0.187122	0.999576	0.0525847	0.98968
A_33_P3324745	8	9	421	TTCACTTTTGTCTATTTAACACCTAATTCCAAGAAGTCCATAGGCATCTAGAGATCTGAA	972	0	A_33_P3324745	ENST00000435692	ENST00000435692	Unknown	-0.0157996	0.999576	0.151185	0.938282
A_33_P3289721	8	10	700	TCAATCAAGACATCACAGATGTGTGTTTTTCCCCTGAGAAAGACCACAGCTCCAAGTCTG	974	0	A_33_P3289721	CDRT1	NM_006382	ref|Homo sapiens CMT1A duplicated region transcript 1 (CDRT1), mRNA [NM_006382]	0.306304	0.980138	-0.119806	0.941892
A_23_P366216	8	11	343	GCACTAAGGCCGTCACCAAGTACACCAGCTCCAAATAAATGGACGCATGTTCAAACCCAA	976	0	A_23_P366216	HIST1H2BH	NM_003524	ref|Homo sapiens histone cluster 1, H2bh (HIST1H2BH), mRNA [NM_003524]	-0.122176	0.999576	0.697004	0.410175
A_23_P134078	8	12	2464	AGGTACAGATACCTCAGATTCGGGAAACTCAAAATCAAAAGACTTAGCTTCTAGGATAAA	978	0	A_23_P134078	CDYL	NM_004824	ref|Homo sapiens chromodomain protein, Y-like (CDYL), transcript variant 1, mRNA [NM_004824]	-0.0948842	0.999576	-0.315263	0.842555
A_24_P18621	8	13	3402	GTTTTCTTTTGCTTAAGCACTTCATCAATTGCTTTATTCTGTATCTGCGAAGTAATCTGC	979	0	A_24_P18621	AEBP2	NM_153207	ref|Homo sapiens AE binding protein 2 (AEBP2), transcript variant 1, mRNA [NM_153207]	0.0716806	0.999576	0.246141	0.862761
A_24_P25346	8	14	1964	ATTTCCTCCCACGAATGAATCAGATGTCATCCGGAGGCGCACAGCTCATGCTTTTAAAAT	981	0	A_24_P25346	CIRH1A	NM_032830	ref|Homo sapiens cirrhosis, autosomal recessive 1A (cirhin) (CIRH1A), mRNA [NM_032830]	0.0753576	0.999576	0.408159	0.67205
A_24_P13024	8	15	4398	TTATAGTGGGATAATTTTACATCTTAAATATTTCTTTCTACTACTGTAAGCTCTACTTTG	983	0	A_24_P13024	SLC16A12	NM_213606	ref|Homo sapiens solute carrier family 16, member 12 (monocarboxylic acid transporter 12) (SLC16A12), mRNA [NM_213606]	-0.0539602	0.999576	0.0906911	0.965734
A_33_P3235360	8	16	0	AATTGATACATAACACTAACCATCATGTCTTGCTTCTACTCTCTCCCCGTTACTGCATGT	985	0	A_33_P3235360	A_33_P3235360	A_33_P3235360	Unknown	0.187068	0.999576	-0.494009	0.743606
A_23_P123172	8	17	806	CAGCCTCAGTTGTCACGTGGACTCTTGATGCCCAATTATTGCCTCAATCCAGAAAAGTTT	987	0	A_23_P123172	OR2A9P	NR_002157	ref|Homo sapiens olfactory receptor, family 2, subfamily A, member 9 pseudogene (OR2A9P), non-coding RNA [NR_002157]	-0.0224215	0.999576	-0.31835	0.776183
A_21_P0009102	8	18	60	TTTCTTTCATGTACCTGGACCAGTAGTTCACTTACTCTGAAAGTCAAGAGGCCCCATGGA	989	0	A_21_P0009102	MMP2	AL832088	tc|HUMCN4GEL collagenase type IV precursor {Homo sapiens} (exp=-1; wgp=0; cg=0), partial (95%) [THC2614321]	0.283734	0.992837	0.0714988	0.96994
A_19_P00330956	8	19	0	CCTCTGAGAAAAATGACTCCGGCCTCCACTTTGTGTGAGCCTTTCCACCTCAAAACATTT	991	0	A_19_P00330956	lincRNA:chr2:43148721-43166396_R	lincRNA:chr2:43148721-43166396_R	lincRNA:chr2:43148721-43166396 reverse strand	-0.0718243	0.999576	-0.26189	0.837785
A_19_P00812731	8	20	0	GTGCTATTCGAAATATGTTTTTTCTTCCTAGCACAATCTATCCCAGAGTCTTTATCATGT	993	0	A_19_P00812731	lincRNA:chr5:1701400-1723250_F	lincRNA:chr5:1701400-1723250_F	lincRNA:chr5:1701400-1723250 forward strand	-0.0664866	0.999576	0.204707	0.896382
A_21_P0004466	8	21	495	AGTGTTCCCGATCAATCTGAATTGACCAAGTCCTTATTACACACTCTCAAACTCCATGAG	995	0	A_21_P0004466	XLOC_005077	BX093218	gb|BX093218 NCI_CGAP_Kid5 Homo sapiens cDNA clone IMAGp998J143724 ; IMAGE:1472365, mRNA sequence [BX093218]	0.483274	0.957074	-0.0381298	0.98624
A_24_P250922	8	22	3908	TGAGATATTTAAGGTTGAATGTTTGTCCTTAGGATAGGCCTATGTGCTAGCCCACAAAGA	997	0	A_24_P250922	PTGS2	NM_000963	ref|Homo sapiens prostaglandin-endoperoxide synthase 2 (prostaglandin G/H synthase and cyclooxygenase) (PTGS2), mRNA [NM_000963]	1.63001	0.021794	0.333572	0.708785
A_21_P0003505	8	23	96	TTTAGGTTTATCCGTGGAAAGATGGAGGAATGAGAGCTAGAGAACAAGAGAGCAAGTGAG	999	0	A_21_P0003505	XLOC_004078	ENST00000510967	linc|BROAD Institute lincRNA (XLOC_004078), lincRNA [TCONS_00007832]	-0.118166	0.999576	-0.0635373	0.981636
A_23_P165788	8	24	973	ATGATGATGTTGCCATGCCACGGAAAGGATATACCTTACAGAAAACTCTTTCCAGAATGT	1001	0	A_23_P165788	PHOSPHO2	NM_001008489	ref|Homo sapiens phosphatase, orphan 2 (PHOSPHO2), transcript variant 2, mRNA [NM_001008489]	-0.0703364	0.999576	-0.375434	0.65057
A_21_P0003678	8	25	1363	ATCTTTCTTAAACAAGAGGTCCCTGGAAATAACTAACTAAGGAGGGGAGAGGAACCCCCT	1003	0	A_21_P0003678	XLOC_003782	TCONS_00008328	linc|BROAD Institute lincRNA (XLOC_003782), lincRNA [TCONS_00008328]	-0.246751	0.999576	0.200668	0.910702
A_23_P503059	8	26	3681	ATTAGGGTACCATCATATTCAGGTGGAAAAATCACAAGTGCACAGTCGACCCTTCACTCT	1005	0	A_23_P503059	CNTN5	NM_014361	ref|Homo sapiens contactin 5 (CNTN5), transcript variant 1, mRNA [NM_014361]	0.356313	0.998739	-0.223064	0.921298
A_33_P3261293	8	27	1080	TGTATGTGTGCAAGCCGACCTTCGTGGGGAGCCGTGACCAAGATGGGGAGATCCTGCTGC	1007	0	A_33_P3261293	DKK3	NM_015881	ref|Homo sapiens dickkopf homolog 3 (Xenopus laevis) (DKK3), transcript variant 1, mRNA [NM_015881]	0.221305	0.9992	0.142402	0.919612
A_21_P0000837	8	28	1060	CTAAATTAGTGTCAGAGCTCCAGGGAACACATTCAGATATAGTCACACTGAGTCAGAGCT	1009	0	A_21_P0000837	LOC100507589	NR_038913	ref|Homo sapiens uncharacterized LOC100507589 (LOC100507589), non-coding RNA [NR_038913]	-0.201385	0.999576	-0.243998	0.905411
A_21_P0006711	8	29	2808	AGGCCCATCTGTAAATAAAGTGAGTCCCTGACACAGGACACAAATAAAGGGCTTCACTGT	1011	0	A_21_P0006711	XLOC_008648	BC037739	tc|Q3PHN9_PARDE (Q3PHN9) Serine-type D-Ala-D-Ala carboxypeptidase , partial (3%) [THC2628693]	0.0269799	0.999576	-0.2288	0.881091
A_33_P3294725	8	30	1951	CACCGTGGATTCATAAGCTGCTTTAAAGAACAACTGAGCACTTGGTTTCACAGAATGGCC	1013	0	A_33_P3294725	CYLC1	NM_021118	ref|Homo sapiens cylicin, basic protein of sperm head cytoskeleton 1 (CYLC1), mRNA [NM_021118]	0.191581	0.999576	0.209731	0.861709
A_21_P0003865	8	31	176	GCACAAGATTTTGCAGCTGAAAGAGGAATTTGAGAAAAATACAAGATCCCAATGAGTATA	1015	0	A_21_P0003865	XLOC_003802	TCONS_00008948	linc|BROAD Institute lincRNA (XLOC_003802), lincRNA [TCONS_00008948]	-0.438538	0.999576	-0.131221	0.968848
A_21_P0010961	8	32	207	GTACGTGGGTGATATATTCCTGTATTCTTGGACAAGTACACTGGTGACATGTAGCTGTAT	1017	0	A_21_P0010961	XLOC_l2_002204	ENST00000526488	tc|Q59F29_HUMAN (Q59F29) PI-3-kinase-related kinase SMG-1 isoform 1homolog (Fragment), partial (4%) [THC2567682]	-0.0418936	0.999576	-0.209834	0.867843
A_21_P0003396	8	33	240	ATCACCATAAAGCAGCATAAAACAGATCAAATTGGAGAACACTTGTATCTACAAAAAGCC	1019	0	A_21_P0003396	XLOC_003671	ENST00000506100	gb|DB087830 TESTI4 Homo sapiens cDNA clone TESTI4035868 5', mRNA sequence [DB087830]	-0.0124081	0.999576	-0.184601	0.943185
A_24_P766716	8	34	5373	GGGGTGGTATCTAGGACCAGAGAGGAATCTACTATTTCTACTGTGAAATAATTCAGCAGG	1021	0	A_24_P766716	CMKLR1	NM_001142343	ref|Homo sapiens chemokine-like receptor 1 (CMKLR1), transcript variant 1, mRNA [NM_001142343]	0.000615262	0.999767	-0.256847	0.821495
A_33_P3258600	8	35	6813	TGGCATCTCTACCTGAAGAGCTGCTTCTGTTAGACCCAGGGGCCCCGGCCTCTGTTTTAA	1023	0	A_33_P3258600	NYNRIN	NM_025081	ref|Homo sapiens NYN domain and retroviral integrase containing (NYNRIN), mRNA [NM_025081]	0.139977	0.999576	-0.558475	0.676399
A_19_P00329437	8	36	0	ATTCTCAAAGAAAATGGGTTGGACTTCCTCTTTATTTTTCCAGTTCTGCCCTTTTCATAT	1025	0	A_19_P00329437	lincRNA:chr6:74563192-74577746_F	lincRNA:chr6:74563192-74577746_F	lincRNA:chr6:74563192-74577746 forward strand	0.164823	0.999576	-0.328125	0.815212
A_21_P0011235	8	37	423	AGCAGGGCAGAGATGCTTCCCCCTGAGGTCCCTCCCAGCTCTGCTACCTTGTCACTCAAG	1027	0	A_21_P0011235	XLOC_l2_004115	ENST00000430978	gb|603079729F1 NIH_MGC_119 Homo sapiens cDNA clone IMAGE:5171431 5', mRNA sequence [BI829679]	-0.0254405	0.999576	0.114153	0.959763
A_24_P484797	8	38	422	CCTGTCTGAAGATACTGCAGTGAAAGCCCAAGCCCTAGCTTTCCCCAGTGAAGGACTAGA	1029	0	A_24_P484797	CIDECP	NR_002786	ref|Homo sapiens cell death-inducing DFFA-like effector c pseudogene (CIDECP), non-coding RNA [NR_002786]	0.11389	0.999576	0.0177573	0.991177
A_21_P0000832	8	39	1865	CATAAACACAACATATTAATTACAGAAATGATGGAGAGAGAATAAAGCTGGGACCCCACA	1031	0	A_21_P0000832	LOC100507300	NR_038907	ref|Homo sapiens uncharacterized LOC100507300 (LOC100507300), non-coding RNA [NR_038907]	-0.355528	0.94393	-0.415631	0.63576
A_33_P3408569	8	40	588	GGTCAACTTTGATTCAAAGATAGTCTTCAGTTACCAAACCTTATCACATGACTGTAAAAC	1033	0	A_33_P3408569	ENST00000511849	ENST00000511849	Unknown	-0.202752	0.999576	-0.0803142	0.971035
A_23_P131866	8	41	1812	CTGCCATATAACCTGACAGGAACATGCTACTGAAGTTTATTTTACCATTGACTGCTGCCC	1035	0	A_23_P131866	AURKA	NM_198433	ref|Homo sapiens aurora kinase A (AURKA), transcript variant 1, mRNA [NM_198433]	0.0978724	0.999576	0.9782	0.104118
A_23_P5342	8	42	16092	TTATTCACAAGTTTTGGAGGGCTTTTTGTTCCTCTGATAGACATGACTGACTTTTAGCTG	1037	0	A_23_P5342	LRP1B	NM_018557	ref|Homo sapiens low density lipoprotein receptor-related protein 1B (LRP1B), mRNA [NM_018557]	-0.224844	0.999576	0.339029	0.823536
A_19_P00330792	8	43	0	AAATATGTTGGCGGAAATGAGATTTCAACACCCGCTTCTCATTACCTCCAGCCTCATTGG	1039	0	A_19_P00330792	lincRNA:chr2:55388021-55396371_R	lincRNA:chr2:55388021-55396371_R	lincRNA:chr2:55388021-55396371 reverse strand	-0.0667345	0.999576	0.0658795	0.97209
A_33_P3352767	8	44	3044	GAGCATGGGGCCAGGAAAGTCTGGTAATAAATGTGACTCAGCATCACCCACCTTAAAAAA	1041	0	A_33_P3352767	MC1R	NM_002386	ref|Homo sapiens melanocortin 1 receptor (alpha melanocyte stimulating hormone receptor) (MC1R), mRNA [NM_002386]	-0.0817493	0.999576	-0.336788	0.766867
A_33_P3336622	8	45	3750	CTCAGATATACCCTATTGGAGACAATCCTTTGATCATAAATTCTCCCCAACTATAAATCA	1043	0	A_33_P3336622	ALDH3A2	NM_001031806	ref|Homo sapiens aldehyde dehydrogenase 3 family, member A2 (ALDH3A2), transcript variant 1, mRNA [NM_001031806]	-0.149625	0.999576	0.0837477	0.956076
A_23_P27744	8	46	2804	TTTCTTTAAGAATCCTTTGGTCAACCAGGACCTTGATTTTTCAGGCATTTTGGTCTGGGG	1045	0	A_23_P27744	FBXO46	NM_001080469	ref|Homo sapiens F-box protein 46 (FBXO46), mRNA [NM_001080469]	-0.0579092	0.999576	0.0193088	0.990316
A_32_P876086	8	47	517	TCTTGACACCAGATTCCGTTTTAATTTCTTCTTAATTGTCCATACCGCGTTCTATTTGGA	1047	0	A_32_P876086	LOC100130815	XR_110246	ref|PREDICTED: Homo sapiens hypothetical LOC100130815 (LOC100130815), miscRNA [XR_110246]	-0.158783	0.999576	0.402616	0.814616
A_23_P50368	8	48	1711	GGGACCTGGAGAACTTTTCTGTCTTACAAGAGGATTGTAAAATGGACCAATCAGCACTCT	1049	0	A_23_P50368	OSCAR	NM_206818	ref|Homo sapiens osteoclast associated, immunoglobulin-like receptor (OSCAR), transcript variant 1, mRNA [NM_206818]	-0.116571	0.999576	-0.0809049	0.960786
A_33_P3268783	8	49	4347	ATTTCCTTCATCTTCTGCAAAAGGTTAACCGCTGGAGTGATGCGAGATTAAACAGAGGTG	1051	0	A_33_P3268783	AMZ1	NM_133463	ref|Homo sapiens archaelysin family metallopeptidase 1 (AMZ1), mRNA [NM_133463]	-0.0343505	0.999576	-0.0400061	0.988385
A_33_P3258953	8	50	1303	CAAACCTTTCTAAATTTCTCATTCTAGAAGTTGCTGAGTTGTTCTGCCATGTGTTAACTT	1053	0	A_33_P3258953	EP400NL	NR_003290	ref|Homo sapiens EP400 N-terminal like (EP400NL), non-coding RNA [NR_003290]	-0.211308	0.999576	-0.120884	0.943871
A_32_P471485	8	51	1527	AAATGCATTGTTCTGAGTTATAAGTAGTAATTCAGGCCTTCTTACAAGCTGTATTGAACC	1055	0	A_32_P471485	RTKN2	ENST00000395260	ens|rhotekin 2 [Source:HGNC Symbol;Acc:19364] [ENST00000395260]	0.0396005	0.999576	0.0951798	0.953339
A_32_P122793	8	52	1952	AGCCAGGAGCTGAAATGGCTCCGGCTTAGCAACCCAGTATGGCCAAAGTGGAAAGGTTCT	1057	0	A_32_P122793	MORC2-AS1	NR_026920	ref|Homo sapiens MORC2 antisense RNA 1 (non-protein coding) (MORC2-AS1), non-coding RNA [NR_026920]	-0.163669	0.999576	-0.705544	0.492358
A_19_P00328835	8	53	0	ATTTGCCTGCCTGCCAACCTATCTCCTTAACTACTTTTCAATTGCCTAATAAATTACCAT	1059	0	A_19_P00328835	lincRNA:chrX:93821069-94033669_R	lincRNA:chrX:93821069-94033669_R	lincRNA:chrX:93821069-94033669 reverse strand	0.009259	0.999576	-0.0619994	0.96994
A_21_P0010485	8	54	421	GCAGAGAACATGAGCTTCTACCTCCAGATGTGCCAGGGTGCATCTCAATAAACTTGGATT	1061	0	A_21_P0010485	HCG9	NR_028032	ref|Homo sapiens HLA complex group 9 (non-protein coding) (HCG9), non-coding RNA [NR_028032]	-0.327116	0.999576	0.392694	0.824853
A_23_P137423	8	55	1976	TACCATCACTTGCTGCTTCATGAAGAGGCTTCGAAAACGGTGATCCCTTACTCCCCAGGT	1063	0	A_23_P137423	IGSF8	NM_052868	ref|Homo sapiens immunoglobulin superfamily, member 8 (IGSF8), transcript variant 1, mRNA [NM_052868]	-0.342663	0.969478	0.00839189	0.996734
A_19_P00315609	8	56	0	TTTTTTAATGGAAAAGAAAGCCGTGAGGTGTATCAGCAAGTGTGCTGCTAAAACAGGTCC	1065	0	A_19_P00315609	lincRNA:chr3:185009493-185047051_F	lincRNA:chr3:185009493-185047051_F	lincRNA:chr3:185009493-185047051 forward strand	-0.0805349	0.999576	-0.0254511	0.991177
A_21_P0005795	8	57	191	GCTGTGACTTAGAGACTGTTCAGATTACCTGGGAGACTTCATCAAATAGAGACGATTTTG	1067	0	A_21_P0005795	XLOC_006997	TCONS_00014926	linc|BROAD Institute lincRNA (XLOC_006997), lincRNA [TCONS_00014926]	-0.195779	0.999576	0.0553141	0.984261
A_19_P00320197	8	58	0	TTTTGTCCAATGTCCTTTTATCACCCAGCTTCGTAGGAAATTCCTAGCTCCGTAATCATC	1069	0	A_19_P00320197	lincRNA:chr9:22049183-22077890_R	lincRNA:chr9:22049183-22077890_R	lincRNA:chr9:22049183-22077890 reverse strand	-0.102901	0.999576	0.457275	0.71018
A_23_P104318	8	59	1317	TCGTGGAGGTGGTTTGTGTATCTTACTGGTCTGAAGGGACCAAGTGTGTTTGTTGTTTGT	1071	0	A_23_P104318	DDIT4	NM_019058	ref|Homo sapiens DNA-damage-inducible transcript 4 (DDIT4), mRNA [NM_019058]	1.40218	0.0352962	-0.529167	0.435206
A_33_P3229417	8	60	3630	GGTGGTGTTGAGTTGTTATGTTTACACTGTTTTAAATAAAAAGGCACCGTATTTGAAAGC	1072	0	A_33_P3229417	NRG3	NM_001010848	ref|Homo sapiens neuregulin 3 (NRG3), transcript variant 1, mRNA [NM_001010848]	-0.242994	0.999576	-0.238116	0.883433
A_24_P854913	8	61	4692	CAGGACGTTCTCTTCCTTTTGAACCTTTATCCCAGAGGTGAAAATATCCAATATGTTGTT	1074	0	A_24_P854913	METTL21A	NM_001127395	ref|Homo sapiens methyltransferase like 21A (METTL21A), transcript variant 2, mRNA [NM_001127395]	-0.016585	0.999576	-0.408073	0.670693
A_21_P0014451	8	62	454	AACCAGGAAGTGAGAAACAAGGTTGTGGATGATGACACAAGTCTCCCTAGCAACAACTCT	1076	0	A_21_P0014451	LOC100287506	XR_109874	ref|PREDICTED: Homo sapiens hypothetical LOC100287506 (LOC100287506), miscRNA [XR_109874]	-0.662559	0.837117	0.0733275	0.971035
A_21_P0014453	8	63	481	TTAGCATATATGAAATTTAGTCACGATGTACACTATTTTGTCTCTGTAAGATTTATTCAC	1078	0	A_21_P0014453	LOC100506890	XR_109886	ref|PREDICTED: Homo sapiens hypothetical LOC100506890 (LOC100506890), miscRNA [XR_109886]	-0.680547	0.845953	-0.177868	0.92198
A_21_P0003625	8	64	357	ATGCATTTGCTGCAGATTTTCAACAAGTGTTAGGAAAGTAAATGGTATGTAACCTCAAAC	1080	0	A_21_P0003625	XLOC_003590	TCONS_00008138	linc|BROAD Institute lincRNA (XLOC_003590), lincRNA [TCONS_00008138]	-0.0196538	0.999576	-0.319243	0.833975
A_19_P00318284	8	65	1105	GAAACATGCCTCCTCTTTCCTGGCCCCACCAAGCAGAGTTTAGGCTTCAAGAAGACTGAA	1082	0	A_19_P00318284	FLJ30838	NR_033873	ref|Homo sapiens uncharacterized LOC400955 (FLJ30838), non-coding RNA [NR_033873]	-0.0655767	0.999576	0.197099	0.871612
A_19_P00327500	8	66	0	TGCATATGGAGGGTGCAATATCTAGAGACCTAAAGATAGCTAGCGTTACAAGTCAAAAAA	1084	0	A_19_P00327500	lincRNA:chr2:184044080-184074955_R	lincRNA:chr2:184044080-184074955_R	lincRNA:chr2:184044080-184074955 reverse strand	0.432772	0.868659	0.446844	0.568841
A_23_P374288	8	67	3760	AAAGATGGTGGCTGTGTCTCTCCCCGGTAATGTCACTGTTTTTATTCCTTCCATCTAGCA	1086	0	A_23_P374288	CASC3	NM_007359	ref|Homo sapiens cancer susceptibility candidate 3 (CASC3), mRNA [NM_007359]	-0.0355221	0.999576	0.0623511	0.970123
A_24_P928604	8	68	0	TCTACCACATGCAAATCTTTGCGCCTAATCATGTAGTCGCCAAGTTCCACTTCTGGTACT	1088	0	A_24_P928604	A_24_P928604	A_24_P928604	Unknown	-0.0524163	0.999576	0.084119	0.960002
A_24_P22943	8	69	834	TCCAAGAAGACAGCGAGCGCCCAGGAGTTTGCACGCTGTTTAGACTCCGTCTTGGGCGAG	1090	0	A_24_P22943	GIPC3	NM_133261	ref|Homo sapiens GIPC PDZ domain containing family, member 3 (GIPC3), mRNA [NM_133261]	0.069224	0.999576	-0.308742	0.853888
A_33_P3422614	8	70	620	GGTAGGCATCTTGGCAAAAACCACCAACTGGCAGCCTGTGTTGTGAGGAATGCACATTAA	1092	0	A_33_P3422614	RSU1	ENST00000464074	ens|Ras suppressor protein 1 [Source:HGNC Symbol;Acc:10464] [ENST00000464074]	-0.377552	0.978314	0.218464	0.900995
A_21_P0005116	8	71	271	CAAAAGCATTGTGCCGAACAGATGAAAAAATGCATTGTCAACGGAATCTTTTATGTTTGT	1094	0	A_21_P0005116	XLOC_005341	ENST00000418403	tc|Q9BSD2_HUMAN (Q9BSD2) C21orf105 protein (Fragment), partial (17%) [THC2690820]	-0.426187	0.949523	0.178892	0.913308
A_21_P0000876	8	72	546	CAGGGTCTTTATTGTTGAAACTCTTGCGTAATGACATCTTTATTCAGGTGAAAATACAGG	1096	0	A_21_P0000876	LOC100505894	NR_039993	ref|Homo sapiens uncharacterized LOC100505894 (LOC100505894), transcript variant 1, non-coding RNA [NR_039993]	-0.220779	0.997157	0.589387	0.452216
A_24_P394075	8	73	2141	AATACTGTTGAATGCCATTACACCTATCTCTGTGTAAGTCATAATGATGACTCTTTAGGA	1098	0	A_24_P394075	NT5C1B	NM_001002006	ref|Homo sapiens 5'-nucleotidase, cytosolic IB (NT5C1B), transcript variant 1, mRNA [NM_001002006]	0.760474	0.929406	0.195671	0.946864
A_32_P416161	8	74	2316	CCCAGAATCCCGCTAGAATATATCCTGACTGATCAGAGGATATGACAGCTTACCAGCTAA	1100	0	A_32_P416161	XKRX	NM_212559	ref|Homo sapiens XK, Kell blood group complex subunit-related, X-linked (XKRX), mRNA [NM_212559]	-0.350304	0.946989	0.580398	0.446659
A_23_P22614	8	75	1366	TTTGACCGTCTGAAGAAACTGCACCAGGACGAGAAGAAGAAACTGGAGGATAAGAAGAAA	1102	0	A_23_P22614	2006-09-01	NM_145802	ref|Homo sapiens septin 6 (SEPT6), transcript variant V, mRNA [NM_145802]	-0.0163798	0.999576	0.392315	0.818054
A_33_P3322415	8	76	3004	CAAAATTAGGCCTTGGGCAGGGGCAGGGAGAGCTGCTGAGCCTAAAGACTGGAGAATCTG	1104	0	A_33_P3322415	MARK4	NM_031417	ref|Homo sapiens MAP/microtubule affinity-regulating kinase 4 (MARK4), transcript variant 2, mRNA [NM_031417]	-0.11666	0.999576	0.215924	0.939042
A_21_P0001180	8	77	369	AGTGATATGACATGATGTGATCTCATTTGAGGGCTAAATAAAGCCATTGTGTGAGACCCA	1106	0	A_21_P0001180	XLOC_001043	ENST00000454974	tc|Q8L8N0_ARATH (Q8L8N0) Probable riboflavin biosynthesis related protein, partial (4%) [THC2757277]	-0.127993	0.999576	0.0262718	0.991251
A_23_P421054	8	78	1339	CAGCAAATTTTGATAAACTGTTAATTCAATATCGGGGATTTTGTGCTTACACGTTTGCTG	1108	0	A_23_P421054	C6orf165	NM_001031743	ref|Homo sapiens chromosome 6 open reading frame 165 (C6orf165), mRNA [NM_001031743]	0.181852	0.999576	-0.0272864	0.985495
A_33_P3210702	8	79	0	ATACACTGTCTAGTATGAGAGTCACAGAGTGGGTGTCTTGTGTTCGCTTCTTGCCTAACA	1110	0	A_33_P3210702	A_33_P3210702	A_33_P3210702	Unknown	-0.0981702	0.999576	0.158681	0.892522
A_23_P146209	8	80	821	GGGGCCTTTTCTGGATGTTTCGCATCAGGATAATACTTTGTTTAATGGGAGCTTTTTTCT	1112	0	A_23_P146209	RNF170	NM_030954	ref|Homo sapiens ring finger protein 170 (RNF170), transcript variant 2, mRNA [NM_030954]	0.0204388	0.999576	-0.147944	0.931346
A_24_P261259	8	81	4103	AATAACGGGGACCAATATTTTTAACTTTGCCTATTTGTTTTTGGGTGAGTTTCCCCCCTC	1114	0	A_24_P261259	PFKFB3	NM_004566	ref|Homo sapiens 6-phosphofructo-2-kinase/fructose-2,6-biphosphatase 3 (PFKFB3), transcript variant 1, mRNA [NM_004566]	0.204652	0.998773	0.0508544	0.973615
A_21_P0011113	8	83	820	CATCCGGCTTTATGTACATGTGATATCCTGACAGATTTATATCTCTGAACAGCTATATAG	1118	0	A_21_P0011113	LOC100240735	NR_026658	ref|Homo sapiens uncharacterized LOC100240735 (LOC100240735), non-coding RNA [NR_026658]	0.0615718	0.999576	0.120474	0.940927
A_21_P0001248	8	84	380	AAGCTGTGGCTGTATTATAGGCCCTGGGTTAAATAAAAGCAAACCACACTCTTTGTTCAA	1120	0	A_21_P0001248	XLOC_001275	ENST00000430542	linc|BROAD Institute lincRNA (XLOC_001275), lincRNA [TCONS_00000770]	0.112267	0.999576	0.0826305	0.965176
A_23_P205046	8	85	1871	CTGCAGTGATTTGTGTGAAGAAGAGAATGTTTGTCTTTTTCAATGAAGCTTTGCAGATCA	1122	0	A_23_P205046	ANKRD10	NM_017664	ref|Homo sapiens ankyrin repeat domain 10 (ANKRD10), mRNA [NM_017664]	0.0290233	0.999576	-0.0726244	0.965008
A_21_P0006538	8	86	13740	ATTAGACAAGAAATACACAGATGTGCCAGACTTCTGAGAAGCACCTGCCAGCAACAGCTT	1124	0	A_21_P0006538	XIST	NR_001564	ref|Homo sapiens X (inactive)-specific transcript (non-protein coding) (XIST), non-coding RNA [NR_001564]	-0.135656	0.999576	-0.234824	0.840457
A_23_P64204	8	87	2468	TATGTGGATTCTTCCCTTGGCATAATTACTCCCTTAAAGACTTCTTTGAATCGCCCATTG	1126	0	A_23_P64204	ZW10	NM_004724	ref|Homo sapiens ZW10, kinetochore associated, homolog (Drosophila) (ZW10), mRNA [NM_004724]	0.0655965	0.999576	-0.0983198	0.946594
A_33_P3373970	8	88	0	CGGCGAGGGTGTATATTTTTACATAGCAGAAGTGACTGTGAAACTAACTTTTTGAATTAA	1128	0	A_33_P3373970	A_33_P3373970	A_33_P3373970	Unknown	0.132221	0.999576	-0.15026	0.931346
A_33_P3231670	8	89	1017	GTGGCATTGTCGCTGCAGCCAACTTTGCCATTAAAACTCTTTGCCAAAGTTTGCACCTGT	1130	0	A_33_P3231670	RNF208	NM_031297	ref|Homo sapiens ring finger protein 208 (RNF208), mRNA [NM_031297]	-0.151423	0.999576	0.0918698	0.954555
A_23_P151653	8	90	507	AAGAAAGGATTAGATTGGGTAAAGGAAGAAGCCCCAGATATACTGTGCCTTCAAGAGACC	1132	0	A_23_P151653	APEX1	NM_080649	ref|Homo sapiens APEX nuclease (multifunctional DNA repair enzyme) 1 (APEX1), transcript variant 3, mRNA [NM_080649]	0.138355	0.999576	0.223186	0.880139
A_33_P3210203	8	91	3184	GCAGCTCTGTAAATCTGTGCACATGGCCACTCTTGGCCTAATAAAGGAGGTCTCACAGTC	1134	0	A_33_P3210203	SPIRE2	NM_032451	ref|Homo sapiens spire homolog 2 (Drosophila) (SPIRE2), mRNA [NM_032451]	0.13982	0.999576	-0.631428	0.446659
A_32_P101860	8	92	0	GCTGCTGTGTATAGACTGCCAAATGTGAAGTATTTATATTGTATTCAATAAACTATACTT	1135	0	A_32_P101860	A_32_P101860	A_32_P101860	Unknown	-0.113853	0.999576	-0.045274	0.977817
A_33_P3357879	8	93	0	TAGACTCAGCCCCTCATTGCAGGTGGTCAAGGAGAAATGGCCATCAAGCCTGCCATCAGG	1137	0	A_33_P3357879	A_33_P3357879	A_33_P3357879	Unknown	0.264759	0.999576	-0.13413	0.952083
A_24_P370471	8	94	404	CTGTTCTGATGGCTACATGTGCAAAATACACTTTCAAATTAAGAATGGGTCTGTGATGTC	1139	0	A_24_P370471	ATG10	NM_031482	ref|Homo sapiens ATG10 autophagy related 10 homolog (S. cerevisiae) (ATG10), transcript variant 2, mRNA [NM_031482]	0.307952	0.984759	-0.0476344	0.979981
A_21_P0008377	8	95	810	TTAAAGTTAACCAGCACACTAATGTACATCAAGCAGTGTAGGCGGAGGCGCAGTTCTGAA	1141	0	A_21_P0008377	XLOC_010915	TCONS_00022612	linc|BROAD Institute lincRNA (XLOC_010915), lincRNA [TCONS_00022612]	0.347316	0.957104	-0.439318	0.648276
A_23_P103465	8	96	922	CCTCTGGTGCCAAGAGCTCTCCTCCAACTCAGGGTTGGCTGTGTCTCTTTTCTTCTCTGA	1143	0	A_23_P103465	PLA2G5	NM_000929	ref|Homo sapiens phospholipase A2, group V (PLA2G5), mRNA [NM_000929]	-0.332581	0.999576	0.0525551	0.986056
A_21_P0008602	8	97	472	CAGTTAAGAGCAAAAGGCAATGGACCAAACTACATCAAAGATGGGATTATAACAAAACTT	1145	0	A_21_P0008602	XLOC_011189	ENST00000557523	linc|BROAD Institute lincRNA (XLOC_011189), lincRNA [TCONS_00023324]	0.185226	0.999576	-0.091574	0.977932
A_32_P217543	8	98	626	TTCCGGAGCCATAGTTTACCTATTTCCCACAAAAAGCAATCCTCTGTGTTCAGGAACCAA	1147	0	A_32_P217543	ENST00000447166	ENST00000447166	ens|Uncharacterized protein [Source:UniProtKB/TrEMBL;Acc:C9JG08] [ENST00000447166]	0.255654	0.999576	-0.00425671	0.998842
A_24_P383999	8	99	470	TGGTTTTACTAAAAAACGCAACAATCAGATACAGAAGACCTCTTATGCCCAGCACCAACG	1149	0	A_24_P383999	RPS3A	NM_001006	ref|Homo sapiens ribosomal protein S3A (RPS3A), mRNA [NM_001006]	-0.111548	0.999576	0.228901	0.833975
A_33_P3402284	8	100	2478	GTGAAATCCATGCCTTCTGGAGGACTGCTTGTAAATAAATATTAAGCACAACCATTAAAA	1151	0	A_33_P3402284	LINC00284	NR_026955	ref|Homo sapiens long intergenic non-protein coding RNA 284 (LINC00284), non-coding RNA [NR_026955]	-0.474004	0.992837	-0.399933	0.863719
A_19_P00327423	8	101	0	TGATTTTTACCTTAGCTCGTTAGCATCTCATTACCGTGTTTCCCTGTGTGCAGAAGTCGG	1153	0	A_19_P00327423	lincRNA:chr8:143489971-143501023_R	lincRNA:chr8:143489971-143501023_R	lincRNA:chr8:143489971-143501023 reverse strand	-0.140718	0.999576	0.188119	0.938059
A_23_P39131	8	102	624	CCCCTGGACAGGCCGTTGGTTGGCCAGGATGAGTTTTTCCTGGAGCAGACCAAGAAGAAA	1155	0	A_23_P39131	GLTSCR2	NM_015710	ref|Homo sapiens glioma tumor suppressor candidate region gene 2 (GLTSCR2), mRNA [NM_015710]	-0.0770391	0.999576	0.137546	0.931346
A_19_P00804594	8	103	0	GATATACAACGCAACATTGCTTAGTACTGTGGCATGTGTCTACATCTTTATTCTCTATGT	1157	0	A_19_P00804594	lincRNA:chr6:73130154-73135679_R	lincRNA:chr6:73130154-73135679_R	lincRNA:chr6:73130154-73135679 reverse strand	-0.36056	0.931786	0.673963	0.341605
A_24_P108301	8	104	6972	TTCTGTTGAAAAGGCATAGAAAGTTCTGGGAACATAAACATTTTTACCCTTTTCTATGCC	1159	0	A_24_P108301	RTTN	NM_173630	ref|Homo sapiens rotatin (RTTN), mRNA [NM_173630]	0.317666	0.951086	0.355849	0.674181
A_33_P3233546	8	106	0	ACTATCTTTAAATAAAAACAATTTGAATAGCTTAACAAAACAAATATAGAAAAATAAAGA	1163	0	A_33_P3233546	A_33_P3233546	A_33_P3233546	Unknown	-0.0965785	0.999576	0.274724	0.927186
A_23_P121215	8	107	865	TGAACAGATTTTGAAGGCCGAGTACGAGTTTGACTCTCCTTACTGGGACGACATCTCTGA	1165	0	A_23_P121215	CAMK1	NM_003656	ref|Homo sapiens calcium/calmodulin-dependent protein kinase I (CAMK1), mRNA [NM_003656]	-0.760839	0.8612	0.503781	0.752066
A_23_P101434	8	108	2108	AAATGACCCACAGTAGGTTGGCAGCGCTTCGAGTAACAAAACCTTATTTGGACATTGGCT	1167	0	A_23_P101434	NLRP12	NM_033297	ref|Homo sapiens NLR family, pyrin domain containing 12 (NLRP12), transcript variant 1, mRNA [NM_033297]	0.0259523	0.999576	0.278681	0.815212
A_24_P403244	8	109	823	GCAAAGGGCACTCAGAATCATGGCACCTAAGTCTGGACACTGCCATCAGGGTTGCATTGG	1169	0	A_24_P403244	PILRB	NM_178238	ref|Homo sapiens paired immunoglobin-like type 2 receptor beta (PILRB), transcript variant 3, mRNA [NM_178238]	0.0500293	0.999576	-0.162753	0.889337
A_19_P00806513	8	110	0	AGAAACCATTTTTCATATCCAGAAGCCTTCTGCCCCAATTCAGCCCCCATCCTGGAAACG	1171	0	A_19_P00806513	lincRNA:chr13:100574349-100585274_R	lincRNA:chr13:100574349-100585274_R	lincRNA:chr13:100574349-100585274 reverse strand	0.281355	0.973514	0.101951	0.941744
A_33_P3312807	8	111	4370	CCTTCCATCTCCCTTAATCAGGACCTTGGTATAATTTATCAGGTATTTTTTAAGGTTCTA	1173	0	A_33_P3312807	IPW	NR_023915	ref|Homo sapiens imprinted in Prader-Willi syndrome (non-protein coding) (IPW), non-coding RNA [NR_023915]	-0.0390502	0.999576	0.514789	0.614318
A_32_P14843	8	112	968	ACCCTCAGTGGATGATAATCTGAAGGAGTATCTCCTGGTCCCTCTTCCACCCTCTCCTCT	1175	0	A_32_P14843	NPIPL2	ENST00000429990	ens|nuclear pore complex interacting protein-like 2 [Source:HGNC Symbol;Acc:34409] [ENST00000429990]	-0.148417	0.999576	-0.364553	0.714686
A_33_P3299719	8	113	1476	TCTCAAGGTCTACTTAGGTAGTCCAGCACCATCAAAGTACCCTATGTTAAGAAGTATAGG	1177	0	A_33_P3299719	RP1L1	ENST00000329335	ens|retinitis pigmentosa 1-like 1 [Source:HGNC Symbol;Acc:15946] [ENST00000329335]	0.761312	0.847934	0.345868	0.839048
A_33_P3350508	8	114	2752	AAGAGAGAGTAGGGTTTAAAACCTGAGCTTTAAGACTCCCACTAGCTTCGTGTCCTTTGG	1179	0	A_33_P3350508	FTO	NM_001080432	ref|Homo sapiens fat mass and obesity associated (FTO), mRNA [NM_001080432]	-0.208095	0.999576	0.475271	0.783477
A_23_P323102	8	115	5679	CTCCTTATATGCATCTGTAGTTAACATTCCTCAATTCAAGTTAGAATCATGAAACAATAA	1181	0	A_23_P323102	PCDHA9	NM_014005	ref|Homo sapiens protocadherin alpha 9 (PCDHA9), transcript variant 2, mRNA [NM_014005]	0.379986	0.974908	0.0395537	0.984432
A_23_P424727	8	117	1362	GACAGTCCCTTTGTGAGATAATTCAGCATTGCCTTTACTGTGTCAATTCTGGTAGAAGCT	1184	0	A_23_P424727	SHANK2	ENST00000409530	ens|SH3 and multiple ankyrin repeat domains 2 [Source:HGNC Symbol;Acc:14295] [ENST00000409530]	0.428995	0.963111	-0.107791	0.960019
A_19_P00324261	8	118	0	CTGAGAATCTTTATAATTTCACCCGATTGTCTTTTCTCCTGCCAAGTATTTACTATTGAG	1186	0	A_19_P00324261	lincRNA:chr18:71277145-71290228_R	lincRNA:chr18:71277145-71290228_R	lincRNA:chr18:71277145-71290228 reverse strand	-0.202816	0.999576	-0.0191029	0.993982
A_24_P256243	8	119	510	GATGGGAAAGAGCTGTGCCCCCCGGGAAAACCAACTACCTCTGAGAAGATTCACGAGAGA	1188	0	A_24_P256243	SSX2	NM_175698	ref|Homo sapiens synovial sarcoma, X breakpoint 2 (SSX2), transcript variant 2, mRNA [NM_175698]	0.26159	0.987464	0.0266576	0.986106
A_33_P3379091	8	120	1276	CCCAGGGCTTAGCACAAGCATGCTCAATAAATGTAAGCTCTTTTGTTCATTCATTCATTC	1190	0	A_33_P3379091	SYNGR1	NM_145731	ref|Homo sapiens synaptogyrin 1 (SYNGR1), transcript variant 1b, mRNA [NM_145731]	-0.423858	0.907138	-0.423156	0.637059
A_23_P327910	8	121	3784	ATTGAATAGGCTTAAGTACCTCCTTTAAGGGGCAATGCTCTAGGTTTTTGGTGGCAGTCA	1192	0	A_23_P327910	ZIC3	NM_003413	ref|Homo sapiens Zic family member 3 (ZIC3), mRNA [NM_003413]	-0.262831	0.999576	-0.0090025	0.997418
A_19_P00810327	8	122	0	GAAAGATTTTAAAAAATGCAAGTTCAGAGAGAGCAGCAACAAAATCCCAGGCTGGGGAAA	1194	0	A_19_P00810327	lincRNA:chr13:40669725-40795050_R	lincRNA:chr13:40669725-40795050_R	lincRNA:chr13:40669725-40795050 reverse strand	-0.0782268	0.999576	0.135229	0.962316
A_23_P79591	8	123	13863	CTTTCACATAGCACAGAAAAAATTCAAACTGCCTATATTGATAAAACCATACAGTGAGCC	1196	0	A_23_P79591	APOB	NM_000384	ref|Homo sapiens apolipoprotein B (including Ag(x) antigen) (APOB), mRNA [NM_000384]	0.00770405	0.999576	0.104347	0.957183
A_21_P0000275	8	124	12	AGATGGCATTGTCAGCCAATCCCCAAGTGGGAGTGAGGACATGTCCTGCAATTCTGAAGG	1198	0	A_21_P0000275	SNORD96A	NR_002592	ref|Homo sapiens small nucleolar RNA, C/D box 96A (SNORD96A), small nucleolar RNA [NR_002592]	0.146522	0.999576	0.513506	0.694896
A_21_P0003849	8	125	767	CTCACCAAGTAATCTGGAACAGAATGTTTAATTCCATGCTCTTTTTGTCGTAAACACAAT	1200	0	A_21_P0003849	XLOC_003653	TCONS_00008872	linc|BROAD Institute lincRNA (XLOC_003653), lincRNA [TCONS_00008872]	-0.0657064	0.999576	0.678976	0.465058
A_23_P165504	8	126	84	TCACAAGGGAGTCAAGAGAGGTGGCAGCAAAAGAAAATACCGTAAGGGCAACCTGAAAAG	1202	0	A_23_P165504	TNP1	NM_003284	ref|Homo sapiens transition protein 1 (during histone to protamine replacement) (TNP1), mRNA [NM_003284]	-0.225281	0.999576	0.142872	0.947049
A_23_P41267	8	127	1182	ACAATTAAACTGTGGAAGAGTGACTGTTAAGTCCCTTTGCTCCCACATGCGATAGACCGT	1204	0	A_23_P41267	LOC401127	NR_026854	ref|Homo sapiens WD repeat domain 5 pseudogene (LOC401127), non-coding RNA [NR_026854]	0.0170769	0.999576	0.416637	0.583721
A_21_P0013708	8	128	257	TCTTGGTTGCTCTCATCACTGTAATGATCTAAAACACACGTCTGCTCATGAGACCCGCAT	1206	0	A_21_P0013708	XLOC_l2_015034	ENST00000427109	tc|GOSR1_HUMAN (O95249) Golgi SNAP receptor complex member 1 (28 kDa Golgi SNARE protein) (28 kDa cis-Golgi SNARE p28) (GOS-28), partial (51%) [THC2694920]	0.031499	0.999576	-0.00650824	0.997029
A_33_P3401284	8	129	17	TGTATCCTAGGCTACACACTGAGGACTCTGTTCCTCCCCTTTCCGCCTAGGGGAAAGTCC	1208	0	A_33_P3401284	RMRP	NR_003051	ref|Homo sapiens RNA component of mitochondrial RNA processing endoribonuclease (RMRP), RNase MRP RNA [NR_003051]	0.145859	0.999576	0.447105	0.794788
A_23_P214139	8	130	10361	GGCATTGTGAGGAACTGTGCAAAGACATTTTTGTTACAAACCTGTGGGCCTGTTGCAATA	1210	0	A_23_P214139	REV3L	NM_002912	ref|Homo sapiens REV3-like, catalytic subunit of DNA polymerase zeta (yeast) (REV3L), mRNA [NM_002912]	0.424385	0.907138	-0.0726153	0.965028
A_23_P114983	8	131	1660	ACGATGTGCTGTATTTCAGTGTCTATCCCAGACATACGGGGTGGTAACTGAGTTTGTGTT	1212	0	A_23_P114983	TRIM63	NM_032588	ref|Homo sapiens tripartite motif containing 63 (TRIM63), mRNA [NM_032588]	-0.0233827	0.999576	0.122243	0.960019
A_19_P00318082	8	132	0	ATCAAAATGTTAACAGTGAATTGTGAGTCTCCATCCCATCCCTGTGCCTTGGTTCCTGTC	1214	0	A_19_P00318082	lincRNA:chr3:127551812-127607494_F	lincRNA:chr3:127551812-127607494_F	lincRNA:chr3:127551812-127607494 forward strand	0.0659127	0.999576	-0.0131666	0.995273
A_23_P138805	8	133	1877	TGTGGGATGATTACTTTTTTAAGGAGGATTAATTCTGAGGTAGTATAGTAACTAAAGGGG	1216	0	A_23_P138805	CHORDC1	NM_012124	ref|Homo sapiens cysteine and histidine-rich domain (CHORD) containing 1 (CHORDC1), transcript variant 1, mRNA [NM_012124]	0.174965	0.999576	0.281863	0.8037
A_33_P3323413	8	134	1453	CTCATAGATAGCCAGGATTTTTCAGTGTACATTCTCTTGTCCTGAAATTATTTTCAGTTC	1218	0	A_33_P3323413	C14orf23	NR_026731	ref|Homo sapiens chromosome 14 open reading frame 23 (C14orf23), transcript variant 1, non-coding RNA [NR_026731]	-0.0617795	0.999576	-0.0913204	0.962096
A_32_P199462	8	135	1031	GCAAGCTGGCTTTGTAGCACATTTTACAAATGTGTGGCATTGAATATTGCACAGTGATGG	1220	0	A_32_P199462	C2orf80	NM_001099334	ref|Homo sapiens chromosome 2 open reading frame 80 (C2orf80), mRNA [NM_001099334]	0.372375	0.999576	0.559581	0.773289
A_32_P409222	8	137	3688	ATTGTCCAGACTCTACCCGCAGTCCAGCTGGTGCACACGTTTTGAGGAGAGGCAGTGATT	1224	0	A_32_P409222	ZNF628	NM_033113	ref|Homo sapiens zinc finger protein 628 (ZNF628), mRNA [NM_033113]	0.0333156	0.999576	-0.40467	0.613249
A_19_P00322233	8	138	0	CTAATTATTACTTCAGGGCTTGAGGATGTTGAGTCATGTCATAGTTTCCATTTCGAATTT	1226	0	A_19_P00322233	lincRNA:chr2:208051440-208100607_F	lincRNA:chr2:208051440-208100607_F	lincRNA:chr2:208051440-208100607 forward strand	0.0443741	0.999576	-0.214935	0.834724
A_33_P3335920	8	139	26979	GCCCTCCTCCACTCTGAACTAAGCAGATGCCATCTGCAGAAGTGCTGGTAGCATAAGGAG	1228	0	A_33_P3335920	SYNE1	NM_182961	ref|Homo sapiens spectrin repeat containing, nuclear envelope 1 (SYNE1), transcript variant 1, mRNA [NM_182961]	-0.108157	0.999576	0.155687	0.94383
A_21_P0000524	8	140	1316	GGGACATTAAAAGGAGGACTTCCACGTTTAATTCTGAATGGTCTATTTTATTTGTGCAAT	1230	0	A_21_P0000524	LOC285593	NR_027109	ref|Homo sapiens uncharacterized LOC285593 (LOC285593), transcript variant 2, non-coding RNA [NR_027109]	0.0966338	0.999576	0.0828838	0.963599
A_24_P94054	8	141	589	ATTTTGGGGTAGCAGGTCAACTTACAGATACCATGGCCAAGCGGAATACAGTGATAGGAA	1232	0	A_24_P94054	STK4	NM_006282	ref|Homo sapiens serine/threonine kinase 4 (STK4), mRNA [NM_006282]	0.0855127	0.999576	0.291871	0.767686
A_33_P3314550	8	142	1440	CCAGTTCCTTAGGAGATGTCATGACAACACTACACGCACCCAATAAAGCGAATGGACCAT	1234	0	A_33_P3314550	RAB3A	NM_002866	ref|Homo sapiens RAB3A, member RAS oncogene family (RAB3A), mRNA [NM_002866]	-0.252118	0.996057	0.231982	0.858873
A_21_P0003517	8	143	984	TGAGGAATACGGTCGTGTCTGTTAAACTAATTGTAGCTGTTCACTCCACTATATAATTTT	1236	0	A_21_P0003517	XLOC_004100	BC043588	tc|Q6D015_ERWCT (Q6D015) AraC-family transcriptional regulator, partial (5%) [THC2604688]	-0.23793	0.999576	0.237883	0.939356
A_24_P242036	8	144	1258	CCTGCCCTTCCTTCCTCCAGCTGGCTGGATATTTATTATTAGCCAGGAGAAAGCAGCCCT	1238	0	A_24_P242036	RRP7B	NR_002184	ref|Homo sapiens ribosomal RNA processing 7 homolog B (S. cerevisiae) (RRP7B), non-coding RNA [NR_002184]	0.0581604	0.999576	0.286111	0.792801
A_23_P141345	8	145	2066	TAAGTGGGAAGTCTTGTTTGTTGTTGGTTTTTGTCTGTTGTTTTTCACTGCACCTCTTTG	1240	0	A_23_P141345	MPP3	NM_001932	ref|Homo sapiens membrane protein, palmitoylated 3 (MAGUK p55 subfamily member 3) (MPP3), transcript variant 1, mRNA [NM_001932]	0.259602	0.991447	0.188263	0.883027
A_23_P255876	8	146	2136	TGACCGTGGGCACATCATCAGCCTCAAGCTCTCACCCAATTTGCGCAAGATGCCAAAGGA	1242	0	A_23_P255876	DNAI1	NM_012144	ref|Homo sapiens dynein, axonemal, intermediate chain 1 (DNAI1), mRNA [NM_012144]	0.324664	0.975263	0.0993222	0.954668
A_33_P3802558	8	147	1474	ATCAGACAACTTCTTCCTTCTCCGTGGAGCTCAGAGGCAGCTTACGTTGTGATTAGAAAT	1244	0	A_33_P3802558	BC015643	BC015643	gb|Homo sapiens cDNA clone IMAGE:4647464. [BC015643]	0.0788403	0.999576	-0.115287	0.941181
A_21_P0002967	8	148	437	CAAAACCTGTAGAACACAGGTTTCAGCAAACTTCGTAAAATATTCAGATCAAATTTGGGT	1246	0	A_21_P0002967	XLOC_002688	ENST00000481004	linc|BROAD Institute lincRNA (XLOC_002688), lincRNA [TCONS_00005534]	0.171281	0.999576	-0.0904029	0.965028
A_19_P00323849	8	149	0	GGAGTTTGGACCATATTTGGCAGGTGGTGCAGAGCCTATGGTGGAGACATGACAGAGAGA	1248	0	A_19_P00323849	lincRNA:chr1:94266387-94278537_R	lincRNA:chr1:94266387-94278537_R	lincRNA:chr1:94266387-94278537 reverse strand	0.080076	0.999576	0.136103	0.946484
A_24_P556318	8	150	375	TCCAGAGACTCACAGGAGACCATGCAGAGGATTCGCTGGCTGGCCAGGCTACCAACAAAT	1250	0	A_24_P556318	SAA3P	NR_026576	ref|Homo sapiens serum amyloid A3 pseudogene (SAA3P), non-coding RNA [NR_026576]	0.0973666	0.999576	-0.384246	0.831647
A_21_P0005653	8	151	249	GAATACAGCAGGGATGACTTCCACCAGCTCCACTTTGCAGCTCTGAGGTGTATTAAAAAT	1252	0	A_21_P0005653	XLOC_006705	ENST00000417333	Unknown	0.456282	0.964508	-0.0586104	0.979818
A_23_P67847	8	152	2615	AAGCCTTCTTTTTCACTAGGCCAGGACTACATTGAGAGATGAAGAATGGAGGTTGTTTCC	1254	0	A_23_P67847	GALNT14	NM_024572	ref|Homo sapiens UDP-N-acetyl-alpha-D-galactosamine:polypeptide N-acetylgalactosaminyltransferase 14 (GalNAc-T14) (GALNT14), mRNA [NM_024572]	0.0257643	0.999576	0.0618069	0.971038
A_21_P0002424	8	153	518	GGAAAATAGCTATGTTATCAGGGCCTGTATTCAAAGGCCCTGAAGCTTAAATATTTTAAA	1256	0	A_21_P0002424	XLOC_002055	TCONS_00004213	linc|BROAD Institute lincRNA (XLOC_002055), lincRNA [TCONS_00004213]	-0.174471	0.999576	0.18596	0.874505
A_23_P55256	8	154	5250	CTTGTGGTCTTCAGGAAAACTACTCAGAATATAATGACTCCTCATCAGTATCATATTGTA	1258	0	A_23_P55256	ZNF652	NM_014897	ref|Homo sapiens zinc finger protein 652 (ZNF652), transcript variant 2, mRNA [NM_014897]	0.0721367	0.999576	-0.361856	0.712278
A_24_P114255	8	155	3271	GACAAGGCAACCATCTGGCTTATGCTATATAATACTTCATTTAAAGAAGAAAGGAAAAGC	1260	0	A_24_P114255	MBOAT2	NM_138799	ref|Homo sapiens membrane bound O-acyltransferase domain containing 2 (MBOAT2), mRNA [NM_138799]	0.474636	0.894507	1.11591	0.126979
A_33_P3422581	8	156	2025	ATCAGCATGAGCGCCATTGTAAACCATCTTCTTAGACAGAAGCTCACTCCAGAGAGAGAA	1262	0	A_33_P3422581	WDPCP	NM_015910	ref|Homo sapiens WD repeat containing planar cell polarity effector (WDPCP), mRNA [NM_015910]	0.00637907	0.999576	0.33341	0.819126
A_23_P35591	8	157	586	AGTACAACCCGAATTCTTGCAGACCTAAGAAGCCACTTTTTACCCTATGGAAGGGGGTAA	1264	0	A_23_P35591	EXOSC1	NM_016046	ref|Homo sapiens exosome component 1 (EXOSC1), mRNA [NM_016046]	-0.123096	0.999576	0.0131109	0.993131
A_21_P0003474	8	158	592	TCACCAACAGGATCACATCAACATTTCCCAGGAGCTCTTTGATGTCACTGAGTAACCTAC	1266	0	A_21_P0003474	XLOC_003969	TCONS_00007773	linc|BROAD Institute lincRNA (XLOC_003969), lincRNA [TCONS_00007773]	-0.0792008	0.999576	-0.0417938	0.98399
A_21_P0010343	8	160	282	GAGACCTCTTCTCCCGATAAATGCCCCTTTTCTCTCCTTAATATATTATCTTGCTTACAA	1270	0	A_21_P0010343	XLOC_014170	ENST00000450776	linc|BROAD Institute lincRNA (XLOC_014170), lincRNA [TCONS_00029366]	0.259709	0.994819	-0.357289	0.74571
A_23_P40307	8	161	1004	GAGGAGGAGTAAAAGTGAAATTTTTGTGAAGGACTTAAATTATCCAGTGTTTCTTTAGCC	1272	0	A_23_P40307	SNRPB2	NM_003092	ref|Homo sapiens small nuclear ribonucleoprotein polypeptide B (SNRPB2), transcript variant 1, mRNA [NM_003092]	0.108733	0.999576	0.198987	0.895727
A_24_P7157	8	162	1969	GATGATGTGCTCATTGAGTGAACAAGGGAAGCAGCTAGCTATCCAGGTGTCTAATATCCT	1274	0	A_24_P7157	RIMKLB	NM_020734	ref|Homo sapiens ribosomal modification protein rimK-like family member B (RIMKLB), mRNA [NM_020734]	0.480095	0.840441	-0.238605	0.816099
A_23_P420209	8	163	1375	TTTGAAGAACCCTAAATCCCAACAACTGATTGAATGGGTAAAAGACACTTATAGCCCAGA	1276	0	A_23_P420209	GCNT3	NM_004751	ref|Homo sapiens glucosaminyl (N-acetyl) transferase 3, mucin type (GCNT3), mRNA [NM_004751]	-0.0676477	0.999576	-0.265466	0.906234
A_21_P0002504	8	164	1189	TGGGCTTATTTGTAAACAGCAGATGAAATAGGGAAAACATTTTTCATTTCCGTTCACATG	1278	0	A_21_P0002504	XLOC_002318	TCONS_00004444	linc|BROAD Institute lincRNA (XLOC_002318), lincRNA [TCONS_00004444]	0.196975	0.999576	-0.300493	0.841762
A_21_P0007489	9	1	934	TCACAGTGATGGATGGAGTATTTCAACCACAATGGCAAAGAATGAATTACCGGCAGTGTC	1279	0	A_21_P0007489	LOC100507616	XR_110328	ref|PREDICTED: Homo sapiens hypothetical LOC100507616 (LOC100507616), miscRNA [XR_110328]	0.0935446	0.999576	0.185842	0.944597
A_21_P0000520	9	2	199	AGACTAAGGAATGTTCCTTCAGGGAAACTAGGGTGGGGTTTGAATGAGATGAGGGGGGCA	1281	0	A_21_P0000520	LOC100271831	NR_027081	ref|Homo sapiens uncharacterized LOC100271831 (LOC100271831), non-coding RNA [NR_027081]	0.139115	0.999576	0.229779	0.931314
A_23_P115703	9	3	1725	GATCTGTGCCATAAAATTTCAGTGTAATAAGACTTCTTCAATACATCTTCCAATAAGGGG	1283	0	A_23_P115703	PCGF6	NM_001011663	ref|Homo sapiens polycomb group ring finger 6 (PCGF6), transcript variant 1, mRNA [NM_001011663]	0.201403	0.999576	-0.0440027	0.978504
A_19_P00803464	9	4	0	AGGAACTGAACTGTGTACCCACCACTAAAGCTGCAGCCTCCAGAGACAATGTGCCCTGTA	1285	0	A_19_P00803464	lincRNA:chr2:46756871-46768821_F	lincRNA:chr2:46756871-46768821_F	lincRNA:chr2:46756871-46768821 forward strand	0.449929	0.907138	0.0232218	0.989622
A_19_P00327193	9	5	0	ATTAAATATTTCTTTCCCCTCAGTGTGTGTGTGCGAGTGCACGTGTAAGAGTGTGTAGGG	1287	0	A_19_P00327193	lincRNA:chr5:131798076-131807951_R	lincRNA:chr5:131798076-131807951_R	lincRNA:chr5:131798076-131807951 reverse strand	0.0711376	0.999576	-0.0579185	0.986056
A_19_P00810383	9	6	0	AGCCCTAGGCAATGTTTGCTCTAATCCAAATATATACAGCTTGTTTTGAGTTTGGCAATA	1289	0	A_19_P00810383	lincRNA:chr11:82783427-82804838_F	lincRNA:chr11:82783427-82804838_F	lincRNA:chr11:82783427-82804838 forward strand	-0.0395003	0.999576	-0.279379	0.805015
A_23_P109547	9	7	5190	GACTTGGCTGAGAACGTGTTCTGTCAGAGGATTTGTTAGAACTCTGCCCTTTTGTCTGAA	1291	0	A_23_P109547	SMCR7L	NM_019008	ref|Homo sapiens Smith-Magenis syndrome chromosome region, candidate 7-like (SMCR7L), nuclear gene encoding mitochondrial protein, mRNA [NM_019008]	0.289138	0.961721	0.257135	0.792801
A_24_P262321	9	8	796	TACCTCTCAGACAGTGAAAAGACTCATTGAGAAAAGCAAAACTAGAGAACTGGAATGCAT	1293	0	A_24_P262321	FAM18B2-CDRT4	NM_001204478	ref|Homo sapiens FAM18B2-CDRT4 readthrough (FAM18B2-CDRT4), transcript variant 1, mRNA [NM_001204478]	-0.169209	0.999576	0.119495	0.96478
A_23_P10305	9	9	1512	TCTTGGGCAAGGACAAAGAAGATTCCTTTTCTGGGAGTTTGTCTTGGGATGCAACTAGCA	1295	0	A_23_P10305	CTPS2	NM_175859	ref|Homo sapiens CTP synthase II (CTPS2), transcript variant 2, mRNA [NM_175859]	-0.000142938	0.999888	-0.00650396	0.997303
A_23_P129695	9	10	2697	TATTCTGGGAAGATGTTTTTCAAACTCAGAGACAAGGACTTTGGTTTTTGTAAGACAAAC	1297	0	A_23_P129695	VASN	NM_138440	ref|Homo sapiens vasorin (VASN), mRNA [NM_138440]	0.969434	0.507504	-0.312263	0.811228
A_21_P0014071	9	11	1026	CGCCGCAGTATGCTTAACATGTATTTTCTAAGTTTGTATTATGCCTTTATCTTGGTACTT	1299	0	A_21_P0014071	LOC100132909	XR_108345	ref|PREDICTED: Homo sapiens hypothetical LOC100132909 (LOC100132909), miscRNA [XR_108345]	-0.413519	0.924008	0.216123	0.867763
A_23_P49254	9	12	241	TGGAAAGGACCTTCCTGGCTTTCCCCGCCACGAAGACCTACTTCTCCCACCTGGACCTGA	1301	0	A_23_P49254	HBQ1	NM_005331	ref|Homo sapiens hemoglobin, theta 1 (HBQ1), mRNA [NM_005331]	0.0861115	0.999576	-0.0961683	0.94544
A_33_P3806721	9	13	1363	AAGGCCCCATTCCTGTCCTGCATCCTGTCTCCTGGAGAGATCCTGTTCATCCCGGTGAAA	1303	0	A_33_P3806721	JMJD5	NM_001145348	ref|Homo sapiens jumonji domain containing 5 (JMJD5), transcript variant 1, mRNA [NM_001145348]	0.171959	0.999576	-0.182582	0.918666
A_23_P303286	9	14	2790	CCTATATGTCGAGTTCACCTTTAATTCGATTTAAGAGATTGAGAATGTATTTCTTCCCTC	1305	0	A_23_P303286	RPTN	NM_001122965	ref|Homo sapiens repetin (RPTN), mRNA [NM_001122965]	-0.44307	0.908289	-0.0488741	0.977505
A_21_P0013569	9	16	2883	AGAGAAATGTTAAAGGAGCGTCTCTTCAAGTTGATCAGCTTCCTCAGAAGATGCAGCCTG	1309	0	A_21_P0013569	CNTNAP3	NM_033655	ref|Homo sapiens contactin associated protein-like 3 (CNTNAP3), mRNA [NM_033655]	-0.132803	0.999576	0.219004	0.89963
A_19_P00322237	9	17	0	TTGTCAGAAAAAGATTCCATCCATGTTCTCCCAGAAGGTTGAACTTGCATTGTCCAGAGG	1311	0	A_19_P00322237	lincRNA:chr4:257555-258171_R	lincRNA:chr4:257555-258171_R	lincRNA:chr4:257555-258171 reverse strand	0.224293	0.993105	0.478334	0.521558
A_19_P00812525	9	18	0	AAGAATGTAAAAGGGAAATGTCTCAAAACAGAAGAAGACGCCTGTGGGCAGCACCTTCTG	1313	0	A_19_P00812525	lincRNA:chr8:134350568-134428443_R	lincRNA:chr8:134350568-134428443_R	lincRNA:chr8:134350568-134428443 reverse strand	-0.620921	0.907138	0.582911	0.668136
A_21_P0001203	9	19	552	ATGAAGTTGAGCTGGTCACTTAAGCCATTCCTAATATGTAACTTGAGAGTATAGTATTAG	1315	0	A_21_P0001203	XLOC_001126	ENST00000436955	gb|AGENCOURT_7908225 NIH_MGC_82 Homo sapiens cDNA clone IMAGE:6102519 5', mRNA sequence [BQ429489]	-0.162434	0.999576	0.22175	0.85094
A_21_P0000966	9	20	727	TGAACAGGAGCTTGTTAGGCCAACTCCGGACTCTAAAGCCACTTAATTAAATTGTGGAAA	1317	0	A_21_P0000966	XLOC_000150	ENST00000452971	linc|BROAD Institute lincRNA (XLOC_000150), lincRNA [TCONS_00000188]	-0.406758	0.961721	-0.140009	0.939166
A_21_P0005877	9	21	766	TTGGGAGTTCCAAAGTTTGCTTTTTGTGCTTTAAGAGTAAAATGAGAAGAAAGCAACTGA	1319	0	A_21_P0005877	XLOC_007170	TCONS_00015114	linc|BROAD Institute lincRNA (XLOC_007170), lincRNA [TCONS_00015114]	0.0135859	0.999576	-0.289219	0.87049
A_32_P190769	9	22	3282	CATACTTTGTGCACTTATTGCTCTCCTTCTGAGTCAGGACATGTGTACAGGAGACCAAGA	1321	0	A_32_P190769	C1QTNF7	NM_031911	ref|Homo sapiens C1q and tumor necrosis factor related protein 7 (C1QTNF7), transcript variant 3, mRNA [NM_031911]	-0.219636	0.999576	0.193918	0.885954
A_33_P3309734	9	23	500	GCCACAGCCTTGAGCCCCGAAAGCAGGCTCTCTTCAAAACAAAACAAAACAAACAAAAAA	1323	0	A_33_P3309734	CCDC108	NM_152389	ref|Homo sapiens coiled-coil domain containing 108 (CCDC108), transcript variant 2, mRNA [NM_152389]	0.187941	0.999576	-0.131862	0.938536
A_24_P349965	9	24	3112	CAACAGAAATAAGATGATTTCTAAGTATAAAGCCATTTAAGAATTCCAGAGTAGGGTGGG	1325	0	A_24_P349965	TCF19	NM_007109	ref|Homo sapiens transcription factor 19 (TCF19), transcript variant 1, mRNA [NM_007109]	-0.15955	0.999576	-0.279481	0.831647
A_32_P115375	9	25	592	TTCCATACTGTTCAAAATAATCTCTTAGGTGATGTTCTTCAGTGTCTTCTTTAATGCCAC	1327	0	A_32_P115375	CU677925	CU677925	gb|Synthetic construct Homo sapiens gateway clone IMAGE:100018904 3' read HNRPA1 mRNA. [CU677925]	0.165823	0.999576	0.345983	0.895653
A_23_P121898	9	26	2496	TGCAAAGCCGTAACTTAAAATGCATAGCCTTATGTGAAGTGATCACCTCATCTGACCTGC	1329	0	A_23_P121898	PARP8	NM_024615	ref|Homo sapiens poly (ADP-ribose) polymerase family, member 8 (PARP8), transcript variant 2, mRNA [NM_024615]	-0.0712471	0.999576	0.220524	0.890569
A_19_P00803797	9	27	0	GGCCCCCTACTTTGATTAGGGGAACAAAGACCAAAGATACAGTGAGTGGGAAATAGGGAC	1331	0	A_19_P00803797	lincRNA:chrX:6745350-6897125_R	lincRNA:chrX:6745350-6897125_R	lincRNA:chrX:6745350-6897125 reverse strand	-0.105923	0.999576	0.404981	0.786345
A_23_P414899	9	28	2544	AGACTGCAGAAGTGAAGATGATGAAGCAACAGAATGGATTACATTCCAGGTCAAACGTGT	1333	0	A_23_P414899	TTC17	NM_018259	ref|Homo sapiens tetratricopeptide repeat domain 17 (TTC17), mRNA [NM_018259]	-0.0952795	0.999576	-0.302	0.809457
A_19_P00800175	9	29	0	AGCACCTATTGTCCTGGAATTGCTTTGTCCTCTTCCTATTCCCAATCTCAGCCTCTTTCC	1335	0	A_19_P00800175	lincRNA:chr2:139334705-139365180_R	lincRNA:chr2:139334705-139365180_R	lincRNA:chr2:139334705-139365180 reverse strand	0.156896	0.999576	-0.565343	0.728417
A_19_P00801519	9	30	0	ATAGTAGTCAGGAGTTGACAAAGTTGGGGCACCTGCCCTCACTTTGGCCCTAGCCCCATG	1337	0	A_19_P00801519	lincRNA:chr12:48222833-48230658_F	lincRNA:chr12:48222833-48230658_F	lincRNA:chr12:48222833-48230658 forward strand	-0.261388	0.996057	-0.0270084	0.987875
A_33_P3411204	9	31	2321	CTTAACAGTCACCACTGTGCTCAACCAGACAGATAGTGAAACAGCTTTCTGGGTAATTCA	1339	0	A_33_P3411204	GCNT2	NM_001491	ref|Homo sapiens glucosaminyl (N-acetyl) transferase 2, I-branching enzyme (I blood group) (GCNT2), transcript variant 2, mRNA [NM_001491]	0.0733556	0.999576	-0.0328096	0.985367
A_33_P3244872	9	32	6535	AGGTAGGATCAGAGCTCTGAAGGATGAGTTGCGGAAAAGAAAATCAGTTGTGAACCAGCT	1341	0	A_33_P3244872	CEP350	NM_014810	ref|Homo sapiens centrosomal protein 350kDa (CEP350), mRNA [NM_014810]	0.894794	0.467476	0.525851	0.521352
A_23_P84736	9	33	3370	GTGAAAAATCTGGAAGTGTAATGGTAGAACATAAAACTTGTATTGCTTCTGTTTCAGTGC	1343	0	A_23_P84736	CTNNA2	NM_004389	ref|Homo sapiens catenin (cadherin-associated protein), alpha 2 (CTNNA2), transcript variant 1, mRNA [NM_004389]	-0.118137	0.999576	-0.0609204	0.977505
A_33_P3234222	9	34	906	ACCCTCCTGGGTCCCCTGGTGCCGTTTTTCCTTAGAAATCAGAGAAATGGGAAAGGGGGG	1345	0	A_33_P3234222	TSPO2	NM_001010873	ref|Homo sapiens translocator protein 2 (TSPO2), transcript variant 1, mRNA [NM_001010873]	0.123689	0.999576	-0.233575	0.861747
A_19_P00325559	9	35	0	GCCTGTTGCCATGGCAGTGAGCTTGGGTGTTAGACCAGAGTTAATGGGAAGCTTCAAAAT	1347	0	A_19_P00325559	lincRNA:chr8:124472369-124499694_F	lincRNA:chr8:124472369-124499694_F	lincRNA:chr8:124472369-124499694 forward strand	0.0157189	0.999576	-0.606912	0.715742
A_33_P3395532	9	36	1909	TCTGTATTTCCTGAGTGGTTACCCTCAAGCTTTGTGCTCAAATAAACTCTATACTTAATC	1349	0	A_33_P3395532	IFIT1B	NM_001010987	ref|Homo sapiens interferon-induced protein with tetratricopeptide repeats 1B (IFIT1B), mRNA [NM_001010987]	-0.0462976	0.999576	-0.0375892	0.981636
A_21_P0010820	9	37	427	TAAACCAGAAGTGATCTTCAAATTGGAACAAGGAGAGCAGCCATAGACATTAGAGGAAGA	1351	0	A_21_P0010820	XLOC_l2_001554	TCONS_l2_00002984	linc|BROAD Institute lincRNA (XLOC_l2_001554), lincRNA [TCONS_l2_00002984]	0.543083	0.957459	-0.133383	0.960019
A_32_P22257	9	38	498	TCTGATTAATAACCATATACCATGTCTCATCAGTGGTCCCTGTCTCCCTTCTTGTACAAT	1353	0	A_32_P22257	HMGN1	NM_004965	ref|Homo sapiens high mobility group nucleosome binding domain 1 (HMGN1), mRNA [NM_004965]	0.0634373	0.999576	-0.229417	0.86025
A_21_P0010908	9	39	319	CAAGATGTATTGCAGGGGAATCTGTGAAGATACAGCAAGAAGACAGGCATTGGCAAGCCG	1355	0	A_21_P0010908	XLOC_l2_002160	TCONS_l2_00003828	linc|BROAD Institute lincRNA (XLOC_l2_002160), lincRNA [TCONS_l2_00003828]	0.0778792	0.999576	0.0319512	0.986056
A_21_P0004967	9	40	323	GCTGAGATGGCCAAAAAGTGAGAGGTGGAAAACATTTGGATTTTCAAACCTGAGTGAATG	1357	0	A_21_P0004967	XLOC_005531	TCONS_00012012	linc|BROAD Institute lincRNA (XLOC_005531), lincRNA [TCONS_00012012]	-0.363512	0.980114	-0.279501	0.861906
A_33_P3373259	9	41	1763	AAATGCTATGGTGAATCGAAAGACGGGGAAGTTTTCCATGGAGGTGAAGAAGACAGTGGA	1359	0	A_33_P3373259	CACNA2D3	NM_018398	ref|Homo sapiens calcium channel, voltage-dependent, alpha 2/delta subunit 3 (CACNA2D3), mRNA [NM_018398]	-0.222451	0.999576	-0.271957	0.896046
A_33_P3267740	9	42	2596	GAATGTGGGAAAGCCTTCAGTGTTAATTCAGAACTTACTCGACATCACAGAATTCATACT	1361	0	A_33_P3267740	ZNF546	NM_178544	ref|Homo sapiens zinc finger protein 546 (ZNF546), mRNA [NM_178544]	0.104203	0.999576	0.313165	0.81551
A_24_P169092	9	43	4433	GACCCAATCAGCTAAGCACACAGATTTTGCCTAATTTGAATCAGTCAGGAACAGGGTTGA	1363	0	A_24_P169092	MAML2	NM_032427	ref|Homo sapiens mastermind-like 2 (Drosophila) (MAML2), mRNA [NM_032427]	-0.00992018	0.999576	0.147703	0.908531
A_19_P00800688	9	45	0	ATCAAAATTCTCCACAAGATCTGGAACTTCATTATCATCATCCTCTCCAGTAGCAAGTGG	1366	0	A_19_P00800688	lincRNA:chr6:6795118-6795287_F	lincRNA:chr6:6795118-6795287_F	lincRNA:chr6:6795118-6795287 forward strand	0.359082	0.957074	-0.058831	0.973615
A_33_P3383975	9	46	635	CTGCTCTAAATAGAAGGATTACAACATAGTGGTTAAAGAGTGTAGGCTTTAGATAAGTGT	1368	0	A_33_P3383975	ENST00000522186	ENST00000522186	ens|Uncharacterized protein [Source:UniProtKB/TrEMBL;Acc:E5RG04] [ENST00000522186]	0.23445	0.999576	0.0877339	0.96799
A_33_P3391455	9	47	937	AGAAGCTGGCTGATGTGATGGTCCTCACAGTCTTCTGCCTCAGCGTCTTTGCCCTCATCG	1370	0	A_33_P3391455	SCN5A	NM_001160161	ref|Homo sapiens sodium channel, voltage-gated, type V, alpha subunit (SCN5A), transcript variant 6, mRNA [NM_001160161]	0.204264	0.999576	-0.173804	0.897772
A_33_P3328903	9	48	351	ACTTTGGTCTTGTCCGCAACGGACCTCTTGCTGCCAGGAAAGAAAGGCGTCGAGTCCTGT	1372	0	A_33_P3328903	LOC100506533	XM_003118505	ref|PREDICTED: Homo sapiens putative uncharacterized protein FLJ35883-like (LOC100506533), mRNA [XM_003118505]	-0.00811932	0.999576	0.389262	0.80325
A_23_P15734	9	49	2107	CCCCTGTGCCCGTTTGGGACTGAACTGACTTGGCATATGTGCTCTGGCTTTCCATTGGCT	1374	0	A_23_P15734	KRT9	NM_000226	ref|Homo sapiens keratin 9 (KRT9), mRNA [NM_000226]	-0.243987	0.992837	-0.285053	0.789522
A_33_P3234515	9	50	854	GGTCTGAAATCTGAGATACTGTGGAAAGAACAGAAAGATCCTGTATCTTTCCTATAATTG	1376	0	A_33_P3234515	LOC400643	NR_034100	ref|Homo sapiens uncharacterized LOC400643 (LOC400643), non-coding RNA [NR_034100]	-0.107818	0.999576	0.365511	0.765325
A_23_P121637	9	51	2749	GATGACAACAAATGGCAAGATCTGTTTTTGCTTTGTGTTGTGGTAAAAAATTGTGTACCC	1378	0	A_23_P121637	PRSS12	NM_003619	ref|Homo sapiens protease, serine, 12 (neurotrypsin, motopsin) (PRSS12), mRNA [NM_003619]	-0.241184	0.982374	-0.162254	0.88587
A_33_P3330209	9	52	1484	TCCTGGGCCAGTAATAGGGAGAGTTTCTTTTCTCTCGTCAAATTGCTTAAAGGATTCTAG	1380	0	A_33_P3330209	AUTS2	NM_001127232	ref|Homo sapiens autism susceptibility candidate 2 (AUTS2), transcript variant 3, mRNA [NM_001127232]	0.0918941	0.999576	0.252694	0.901303
A_24_P655268	9	53	1761	CAGTTATACATTATAAAGAACAGACTGTCGTAGAAAACTGTCTTTGCTTCCAAATCAGCA	1382	0	A_24_P655268	OIP5-AS1	NR_026757	ref|Homo sapiens uncharacterized LOC729082 (LOC729082), non-coding RNA [NR_026757]	0.192897	0.999576	0.26816	0.829313
A_32_P214178	9	54	2448	GATGGCAGTTGTCTCTTGCACGCTGCGTACAGTTCTGTCACTGACTCTTACACACAGCCC	1384	0	A_32_P214178	LINC00319	NR_026960	ref|Homo sapiens long intergenic non-protein coding RNA 319 (LINC00319), non-coding RNA [NR_026960]	-0.443488	0.949324	0.242284	0.876639
A_19_P00812248	9	55	0	GCAGTACTCCAATCTGCAGAGACTCTAGAAGAAAATACTTTCTATGAACCAAAAAACAAA	1386	0	A_19_P00812248	lincRNA:chr3:18308508-18310418_F	lincRNA:chr3:18308508-18310418_F	lincRNA:chr3:18308508-18310418 forward strand	0.0528379	0.999576	-0.0700406	0.976249
A_23_P72737	9	56	653	ATACAGCAGTTTATACCCACACACCTGTCTACAGTGTCATTCAATAAAGTGCACGTGCTT	1388	0	A_23_P72737	IFITM1	NM_003641	ref|Homo sapiens interferon induced transmembrane protein 1 (9-27) (IFITM1), mRNA [NM_003641]	-0.398995	0.949462	-1.31801	0.0818029
A_33_P3375185	9	57	1094	CGCGATGGGCTGGCCTCGGTCTCCTACACCAACACCTCGCTCTTCGCGGTGGCCACGGTC	1390	0	A_33_P3375185	TCTEX1D4	NM_001013632	ref|Homo sapiens Tctex1 domain containing 4 (TCTEX1D4), mRNA [NM_001013632]	0.13727	0.999576	-0.135243	0.940526
A_21_P0004990	9	58	774	TGTTAGCTGTTCGGACTCTTCTTCTTGGCTCTCAAGGTATACAATCACACAGAAAGAATT	1392	0	A_21_P0004990	XLOC_005579	TCONS_00012047	linc|BROAD Institute lincRNA (XLOC_005579), lincRNA [TCONS_00012047]	-0.00867853	0.999576	-0.0894322	0.967086
A_21_P0008172	9	59	855	GTTCACATTGTCAATGACCATGTAATCATCTTCCCTAGTGGCCAGAATTCCTTTCTTTTT	1394	0	A_21_P0008172	XLOC_010634	TCONS_00022035	linc|BROAD Institute lincRNA (XLOC_010634), lincRNA [TCONS_00022035]	0.0739193	0.999576	-0.496893	0.666155
A_21_P0006268	9	60	514	GCGGGGTTTACATACTCTGAAATCGGACACATATTCTCTGAAATCTGTAATATACCTCAA	1396	0	A_21_P0006268	XLOC_007696	TCONS_00016322	linc|BROAD Institute lincRNA (XLOC_007696), lincRNA [TCONS_00016322]	-0.129653	0.999576	0.120699	0.944729
A_33_P3393941	9	61	3969	GAAGGATGTACTTTCCAAACAAATGATACAACCCTGACCAAGCTAAAAGACGCTTGTTAA	1398	0	A_33_P3393941	MBTPS1	NM_003791	ref|Homo sapiens membrane-bound transcription factor peptidase, site 1 (MBTPS1), mRNA [NM_003791]	-0.156639	0.999576	-0.246024	0.805015
A_21_P0014662	9	62	567	GCAAATATTGATGAAGATAATACTACTGCCTTGCTGTCAAACAGTAACAGTCACCTTTTT	1400	0	A_21_P0014662	LOC100507395	XR_110944	ref|PREDICTED: Homo sapiens hypothetical LOC100507395 (LOC100507395), miscRNA [XR_110944]	0.0384528	0.999576	0.296136	0.781784
A_32_P93852	9	63	1338	TCCTTTGTAACGAAACATGAAATCCTAGAATGTATGAGAAGTTCAGACATTAGGCATAAG	1402	0	A_32_P93852	BOD1	NM_138369	ref|Homo sapiens biorientation of chromosomes in cell division 1 (BOD1), transcript variant 1, mRNA [NM_138369]	0.028361	0.999576	0.0954937	0.944973
A_19_P00326647	9	64	0	AATGAATGAAAGCAGCCGCCGAATGCTGGGCACCCACCCTTCTCACGCTCTTTCATCGCA	1404	0	A_19_P00326647	lincRNA:chr5:141667191-141677391_F	lincRNA:chr5:141667191-141677391_F	lincRNA:chr5:141667191-141677391 forward strand	0.140464	0.999576	0.0625142	0.972656
A_33_P3309561	9	65	2876	GCCTACAGGAGAAACTTCTGGGAAATCCTAGAGAGTAATGTTCATTATTGTTGTTTTAAA	1406	0	A_33_P3309561	PTPRJ	NM_001098503	ref|Homo sapiens protein tyrosine phosphatase, receptor type, J (PTPRJ), transcript variant 2, mRNA [NM_001098503]	0.650722	0.91949	-0.0585292	0.981855
A_21_P0012133	9	66	1497	ACACAGTCTCGGAAATCTGGCTGTGCAGGTTCAAATTCCAGTTCTCCTACTTATCTCTTG	1408	0	A_21_P0012133	SIRPB2	ENST00000486775	tc|Q5JXB0_HUMAN (Q5JXB0) OTTHUMP00000029986, complete [THC2585648]	0.0160423	0.999576	-0.623534	0.663557
A_23_P108751	9	67	1442	TTTACAGCTCTGTAACCTCCCGTTGCGTCAAGTCTAAACCAAGATTATGTGACTTGCAAT	1410	0	A_23_P108751	FHL2	NM_001039492	ref|Homo sapiens four and a half LIM domains 2 (FHL2), transcript variant 5, mRNA [NM_001039492]	-0.0566251	0.999576	-0.263714	0.77702
A_23_P125829	9	68	1560	TTAAACAGTTGCACAGCATCTCAGCTCATCTTCACTGCACCCTGGATTTGCATACATTCT	1412	0	A_23_P125829	PGK1	NM_000291	ref|Homo sapiens phosphoglycerate kinase 1 (PGK1), mRNA [NM_000291]	0.0811057	0.999576	-0.0888108	0.946594
A_33_P3218135	9	69	1254	TGCCGACTTTCTGCACGTGTTCACTTTGAGGCTGCATTGTGGGCCTGCAAGAAATGCAAA	1414	0	A_33_P3218135	LOC100128554	NR_015398	ref|Homo sapiens uncharacterized LOC100128554 (LOC100128554), non-coding RNA [NR_015398]	0.322725	0.96901	0.139773	0.923204
A_23_P78563	9	70	283	CAAACTGGTACCCGTTGGAACAAGATTGTCCTGAAGAAGTGGTACACGATTTTTAAGGAC	1416	0	A_23_P78563	UBL5	NM_024292	ref|Homo sapiens ubiquitin-like 5 (UBL5), transcript variant 1, mRNA [NM_024292]	-0.0615963	0.999576	0.0890695	0.950141
A_33_P3237257	9	71	177	GATTCACACAGCAGAGCTCAGACGAGTGCTATCAGCACAGCTGAGGAAGACAACAGTTAG	1418	0	A_33_P3237257	LOC727915	CD359326	gb|AGENCOURT_14276929 NIH_MGC_180 Homo sapiens cDNA clone IMAGE:30388578 5', mRNA sequence [CD359326]	-0.162513	0.999576	0.02139	0.992098
A_21_P0014559	9	72	824	GTAATGATTAAGATGATGAGCACTTATGCGTTGATATTGCAATATGTCTGCGTAAGAACT	1420	0	A_21_P0014559	LOC100507007	ENST00000439938	ref|PREDICTED: Homo sapiens hypothetical LOC100507007 (LOC100507007), miscRNA [XR_110301]	0.201553	0.999576	0.291221	0.815967
A_23_P90997	9	73	338	CAGATCGAGGACATGGCCCGAACCTTCTTTGCCCACTTCCCCCTGGGGAGCACGCTGGGC	1422	0	A_23_P90997	OTOS	NM_148961	ref|Homo sapiens otospiralin (OTOS), mRNA [NM_148961]	0.535549	0.976432	0.0272318	0.992546
A_33_P3222451	9	74	229	CACGGATGACACCAGCGATGAGAGAGTCTCGGTCCTGATACTTCTTAGCGCTGGTGTGCA	1424	0	A_33_P3222451	AKT1S1	ENST00000391830	ens|AKT1 substrate 1 (proline-rich) [Source:HGNC Symbol;Acc:28426] [ENST00000391830]	-0.0772046	0.999576	0.255313	0.848537
A_23_P103149	9	75	2565	TTTGAGTTTGGTTCAGATCTTAAGCAGCTCCATGCAACTGTATTTATTTTTGATGACAAG	1426	0	A_23_P103149	ACO2	NM_001098	ref|Homo sapiens aconitase 2, mitochondrial (ACO2), nuclear gene encoding mitochondrial protein, mRNA [NM_001098]	0.0340307	0.999576	0.00585379	0.997418
A_33_P3320563	9	76	454	TATCATGTCCATCTACTTCCGAGACCCCGACAGAAATCTGATTGAGGTGTCCAACTACAT	1428	0	A_33_P3320563	GLOD5	NM_001080489	ref|Homo sapiens glyoxalase domain containing 5 (GLOD5), mRNA [NM_001080489]	0.000951203	0.999767	0.412089	0.667506
A_33_P3235880	9	77	1918	GCTCTGGGCCATGATCTCTTGGCACTGGCGCGGCTTTCCTTCAATAATTCCATAAACTCC	1430	0	A_33_P3235880	TBC1D28	NM_001039397	ref|Homo sapiens TBC1 domain family, member 28 (TBC1D28), mRNA [NM_001039397]	-0.287638	0.982895	0.351653	0.750822
A_21_P0009210	9	78	190	CAGTGGAGGTTGGTGCTGAACATCAGCATTAGCTGACAATTTGTAAAAGAAGCAGTTCCT	1432	0	A_21_P0009210	XLOC_012077	TCONS_00025271	linc|BROAD Institute lincRNA (XLOC_012077), lincRNA [TCONS_00025271]	-0.390802	0.964763	-0.164088	0.925023
A_23_P91512	9	79	1846	TGATAACAAGTTTAATATAAAGTGACTTGGGAGTTTGGTCAGTGGGGTTGGTTTGTGATC	1434	0	A_23_P91512	CLDN14	NM_144492	ref|Homo sapiens claudin 14 (CLDN14), transcript variant 1, mRNA [NM_144492]	-0.456582	0.949523	0.174643	0.923204
A_33_P3363674	9	80	2167	TAAGAGACAGATTTATTCCCTGTGGAGAGTGGGTGGATTCATTGCCACACTCTTTTCTCC	1436	0	A_33_P3363674	NFYC	NM_001142590	ref|Homo sapiens nuclear transcription factor Y, gamma (NFYC), transcript variant 5, mRNA [NM_001142590]	-0.227623	0.99649	0.173205	0.894804
A_24_P374516	9	81	91	CCGATATGGCTGAGATTGAGAAATTCGATAAGTCGAAACTGAAGAAGACAGAGATGCAAG	1438	0	A_24_P374516	TMSB4X	NM_021109	ref|Homo sapiens thymosin beta 4, X-linked (TMSB4X), mRNA [NM_021109]	0.108567	0.999576	-0.395135	0.624689
A_23_P370666	9	82	1310	ACTAGAAAGCCAGGCTCAGTTCTTACCTCTGGGAATCAGAACTCTTTATGCAACTTGGTT	1440	0	A_23_P370666	GLYATL1	NM_080661	ref|Homo sapiens glycine-N-acyltransferase-like 1 (GLYATL1), transcript variant 1, mRNA [NM_080661]	0.440472	0.918941	-0.161954	0.913596
A_33_P3409238	9	83	2073	TGAGGACCAAGATGGGCAGAGACCCTAAAGACGTCCATGGATTGACCCCTGCTCTCTGTG	1442	0	A_33_P3409238	LOC401286	XR_110199	ref|PREDICTED: Homo sapiens hypothetical LOC401286 (LOC401286), miscRNA [XR_110199]	0.424445	0.932901	-0.174009	0.907986
A_21_P0014027	9	84	1710	GGTACTAAATATGCAAATGGAAGAATAGGTATTCACTTGCTGGCAAAGGTTAAAATGTGA	1444	0	A_21_P0014027	LOC100652962	XM_003403525	ref|PREDICTED: Homo sapiens myelin gene regulatory factor-like (LOC100652962), mRNA [XM_003403525]	0.0904081	0.999576	-0.0961569	0.973615
A_33_P3372281	9	85	1168	TTCGCTCTTTGGACTAATGGGAGTTGCTTTTGGAATGAATTTGGAATCTTCCCTTGAAGA	1446	0	A_33_P3372281	MRS2	NM_020662	ref|Homo sapiens MRS2 magnesium homeostasis factor homolog (S. cerevisiae) (MRS2), mRNA [NM_020662]	0.00298205	0.999576	-0.131602	0.944729
A_33_P3333600	9	86	190	ATACAAAGACCCCTACCCTTTTGGAAGTTATACTTGAGCAGGCAGAGACAGACAATAAAT	1448	0	A_33_P3333600	LOC400950	ENST00000403980	ens|Uncharacterized proteincDNA FLJ42903 fis, clone BRHIP3013765 [Source:UniProtKB/TrEMBL;Acc:Q6ZV80] [ENST00000403980]	0.368837	0.986944	-0.197033	0.919514
A_23_P46095	9	87	908	TGGCCAAATGAAGTACTTTGTCAAATAAAACGAGGATGGGAACAACTGAGTCAACTGCAG	1450	0	A_23_P46095	C1orf131	NM_152379	ref|Homo sapiens chromosome 1 open reading frame 131 (C1orf131), mRNA [NM_152379]	0.323379	0.969478	0.258417	0.831425
A_33_P3310512	9	88	0	TCATGCCTCAGACTCCCGAGTAGCTCGGATTACAGATGTGCACCACAACGCCTGGCTAAT	1452	0	A_33_P3310512	A_33_P3310512	A_33_P3310512	Unknown	0.594159	0.907138	-0.0145196	0.995059
A_21_P0013078	9	89	195	ATCTGAATGTGTCTGTGTCCCTGTTAGCCTAGTGTGAGGAGGTGGAGAGACCAGCCCTCC	1454	0	A_21_P0013078	XLOC_l2_012953	TCONS_l2_00024711	linc|BROAD Institute lincRNA (XLOC_l2_012953), lincRNA [TCONS_l2_00024711]	-0.23488	0.982895	-0.296259	0.743117
A_21_P0011980	9	90	252	GAGAAAATCAGTCCTGATTTGTTTCTCCTGGAGTTTTCTTCTTTATGTGATCCTTCATAA	1456	0	A_21_P0011980	XLOC_l2_008381	ENST00000419719	linc|BROAD Institute lincRNA (XLOC_l2_008381), lincRNA [TCONS_l2_00015025]	-0.0234338	0.999576	-0.191359	0.904135
A_21_P0012723	9	91	480	ATTGCCTCATCATCATGCTCCAATATGGCTCAGAAAGGCACTGAGAAAACCTAGCCTTAG	1458	0	A_21_P0012723	XLOC_l2_010650	ENST00000510551	gb|DB230865 TRACH3 Homo sapiens cDNA clone TRACH3024308 5', mRNA sequence [DB230865]	0.0661158	0.999576	0.354278	0.831233
A_23_P26976	9	92	1413	CCCCAAGTCAATCAGAACCACAACAGGTTGGTCATCAGGATGGCCACCCTCCCAGGATCA	1460	0	A_23_P26976	CHAD	NM_001267	ref|Homo sapiens chondroadherin (CHAD), mRNA [NM_001267]	0.141711	0.999576	-0.0469309	0.983723
A_23_P57492	9	93	1453	AGCATTCTGGGGTCTAATGGTTGGACTTGCAATGGGCCTCATTCGTATGATAACAGAGTT	1462	0	A_23_P57492	SLC5A4	NM_014227	ref|Homo sapiens solute carrier family 5 (low affinity glucose cotransporter), member 4 (SLC5A4), mRNA [NM_014227]	-0.221947	0.999576	-0.416633	0.77016
A_23_P369237	9	94	3636	CTCCTTACAGAACACGCTTTCACAGTTACCCTAAACTCTCTGGGGCAGGGTTATTCCTTT	1464	0	A_23_P369237	ADIPOQ	NM_004797	ref|Homo sapiens adiponectin, C1Q and collagen domain containing (ADIPOQ), transcript variant 2, mRNA [NM_004797]	0.0333672	0.999576	-0.256717	0.858873
A_23_P214544	9	95	432	AAGAACAGAAAGTCTTCAGTTTCTTGAAGCACTCCTGTCCTCATCCCTCTGAGATTTTGG	1466	0	A_23_P214544	GPX5	NM_001509	ref|Homo sapiens glutathione peroxidase 5 (epididymal androgen-related protein) (GPX5), transcript variant 1, mRNA [NM_001509]	0.140244	0.999576	-0.317132	0.848403
A_33_P3212221	9	96	1087	GGAGATAATTCTACCTCAGCACAAGGAAACTACCTGGAGGCCATCAATCTGTCATTCAAT	1468	0	A_33_P3212221	DEPDC5	NM_001007188	ref|Homo sapiens DEP domain containing 5 (DEPDC5), transcript variant 2, mRNA [NM_001007188]	0.238677	0.999576	0.118717	0.960002
A_21_P0001800	9	97	350	CCTCCCCACCAAAATAATAATAATAATAAGGCTACACAGTATCTGGAATTTCTTGCTCAT	1470	0	A_21_P0001800	XLOC_002487	BC031974	gb|602720851F1 NIH_MGC_97 Homo sapiens cDNA clone IMAGE:4837645 5', mRNA sequence [BG772703]	-0.0708447	0.999576	0.126953	0.938282
A_21_P0002706	9	98	2226	GGGAGGATGGGAGAGGGCCATGATAGTTAAAACTAAAAATAAGATTTACTTGGAGAACTG	1472	0	A_21_P0002706	XLOC_002859	ENST00000467198	ref|PREDICTED: Homo sapiens hypothetical LOC100507447 (LOC100507447), miscRNA [XR_108503]	0.278171	0.983814	0.605503	0.474543
A_23_P8119	9	99	2087	GTCTCCACCTAGAGATACATTTGATTTACAGCTTAAGTAATTCAGAGGCTAAGCTCTAAG	1474	0	A_23_P8119	ZBTB9	NM_152735	ref|Homo sapiens zinc finger and BTB domain containing 9 (ZBTB9), mRNA [NM_152735]	0.147061	0.999576	0.214397	0.874524
A_33_P3238966	9	100	4319	TTGGATTTGCATTACATTGACCCCAGCCCTGCAGTGGAACCTAATAAAAGCGCCTGAAGC	1476	0	A_33_P3238966	NPLOC4	NM_017921	ref|Homo sapiens nuclear protein localization 4 homolog (S. cerevisiae) (NPLOC4), mRNA [NM_017921]	-0.0103413	0.999576	-0.196716	0.879563
A_21_P0003404	9	101	196	ATCCCTGTCCTCTGTCTCTGGAACTCCAGTTGCTAATTAAAACTTCTGCATAGGTCGCTT	1478	0	A_21_P0003404	XLOC_003695	ENST00000504882	gb|BX104861 NCI_CGAP_GC6 Homo sapiens cDNA clone IMAGp998M105540, mRNA sequence [BX104861]	-0.010385	0.999576	0.0206725	0.992567
A_21_P0001935	9	102	412	AAGAAGATGTCTTTGATTGTGCAGCTGATCTCTCCCATGCCTTTTAAGCAATTAGAACTA	1480	0	A_21_P0001935	LOC100505695	XR_133321	ref|PREDICTED: Homo sapiens hypothetical LOC100505695 (LOC100505695), miscRNA [XR_133321]	-0.0513855	0.999576	-0.162346	0.929191
A_19_P00813448	9	103	0	GTTGAATGCACTTGGATTGTACGGAGTGGGGCTGAGCTGCTGATGTGTGTGCTTCATCCA	1482	0	A_19_P00813448	lincRNA:chr6:3981526-3994101_R	lincRNA:chr6:3981526-3994101_R	lincRNA:chr6:3981526-3994101 reverse strand	-0.139438	0.999576	-0.192742	0.896046
A_21_P0002691	9	104	815	AATGGACTAAGTCTTCTTTCATAAGTCAGTTTGCACAACTTCTTCACAGGAATCAGATTT	1484	0	A_21_P0002691	XLOC_002473	TCONS_00004565	linc|BROAD Institute lincRNA (XLOC_002473), lincRNA [TCONS_00004565]	-0.43361	0.926009	0.124302	0.939042
A_23_P370054	9	105	1748	CATACCTGGATTGGCTTAGTTTACTGAAGAAGGTAGGAAGAAATAAAATGTTTATGAACC	1486	0	A_23_P370054	MAGEB18	NM_173699	ref|Homo sapiens melanoma antigen family B, 18 (MAGEB18), mRNA [NM_173699]	-0.00177431	0.999576	-0.213375	0.862669
A_21_P0012139	9	106	670	TGGGTGAGCTACTTCTTTGATATGAAGATAGACCTAACCACATGCACTAAGTCTCAGCCA	1488	0	A_21_P0012139	XLOC_l2_008802	TCONS_l2_00016522	linc|BROAD Institute lincRNA (XLOC_l2_008802), lincRNA [TCONS_l2_00016522]	-0.322196	0.978988	-0.0189484	0.991598
A_33_P3210760	9	107	41	TGTTTAGCTCCCTGTTCTCCGCAGCCCGAAAAGAATGGCATGCAGCCTCTTCTGCTCCTC	1490	0	A_33_P3210760	BM977558	BM977558	gb|UI-CF-EN1-aef-a-23-0-UI.s1 UI-CF-EN1 Homo sapiens cDNA clone UI-CF-EN1-aef-a-23-0-UI 3', mRNA sequence [BM977558]	0.226839	0.999576	0.214096	0.907482
A_21_P0001116	9	108	2218	CAGATGCCATTTGAGAAGAACATGCTGAGAACAACTGAGAGATGGCAGCATTTTTCAGCT	1491	0	A_21_P0001116	XLOC_000766	ENST00000445180	tc|Q5DER6_SCHJA (Q5DER6) SJCHGC03830 protein, partial (13%) [THC2610555]	-0.202976	0.999576	0.0372799	0.985206
A_21_P0000580	9	109	1414	CCCTCAAAGCAACCCTATATAATATCGGCATGTATTCTTTGAGGTCATTAAAGAATACAT	1493	0	A_21_P0000580	OTX2OS1	NR_029385	ref|Homo sapiens Otx2 opposite strand transcript 1 (OTX2OS1), non-coding RNA [NR_029385]	-0.13593	0.999576	-0.0180205	0.992098
A_21_P0010633	9	110	302	AGGAGCAAAGTGATGAAGTGCTGACAAGGCAACAATAGAACATGAGAGATTCACTGCTGT	1495	0	A_21_P0010633	XLOC_l2_001011	ENST00000414374	Unknown	-0.188536	0.999576	0.088573	0.960969
A_33_P3366246	9	111	6431	CATCCTGAAGGACCTTTTGACTTTGCTTTTATAATTCTGTTAAAAATTGAGGAGGGGATT	1497	0	A_33_P3366246	UGGT1	NM_020120	ref|Homo sapiens UDP-glucose glycoprotein glucosyltransferase 1 (UGGT1), transcript variant 1, mRNA [NM_020120]	0.550792	0.840441	-0.0355201	0.982739
A_19_P00328505	9	112	0	TTATAGAAATTTATTAAAGATGGAGTCATGGCTGAGGGCCTCTGAAAAACACAAGCGTAA	1499	0	A_19_P00328505	lincRNA:chr8:107055124-107072066_R	lincRNA:chr8:107055124-107072066_R	lincRNA:chr8:107055124-107072066 reverse strand	0.109828	0.999576	-0.184895	0.919821
A_21_P0012037	9	113	402	TACTGGTAAACTTATGGTATCCAGAAAAAGCCAAAGGACTCTATTGCAAGACAGCATCAC	1501	0	A_21_P0012037	XLOC_l2_007706	ENST00000453035	tc|NM_129903 3-beta-hydroxy-delta5-steroid dehydrogenase {Arabidopsis thaliana} (exp=-1; wgp=0; cg=0), partial (3%) [THC2606200]	0.205931	0.999576	0.0747707	0.975638
A_21_P0001666	9	114	440	ATATGGCACTCACAGCTCCCTGGGCATGGACCCCCTCCTGCCATCCCCACTTAAAGTGAT	1503	0	A_21_P0001666	XLOC_000090	TCONS_00001956	linc|BROAD Institute lincRNA (XLOC_000090), lincRNA [TCONS_00001956]	-0.288266	0.978988	0.111206	0.941222
A_33_P3414939	9	115	0	GTTTCATTCAAGAATTTCTTTTATGCTGGTGTTGGAAATGCAACCCCAAAAGTGCTATAA	1505	0	A_33_P3414939	A_33_P3414939	A_33_P3414939	Unknown	0.33316	0.994819	0.568799	0.666155
A_33_P3262024	9	116	4983	TGGACGTCCAGCTCAACGACTCTCATAGACTTAAAAGGCAGCACCTGCTCCTCCCCAAGG	1507	0	A_33_P3262024	ATMIN	AK302556	gb|Homo sapiens cDNA FLJ61620 complete cds. [AK302556]	0.0316872	0.999576	-0.126896	0.919654
A_23_P19702	9	117	4212	AGGCCTTGTTTTTCAGCTTCATCTGCAGTTCTATGTGAAGATTGATAAATCAGTTTTTAC	1509	0	A_23_P19702	TAB2	NM_015093	ref|Homo sapiens TGF-beta activated kinase 1/MAP3K7 binding protein 2 (TAB2), mRNA [NM_015093]	-0.0106601	0.999576	-0.201605	0.893075
A_33_P3318377	9	118	77	TGGAGTGCAGTGGCATGATCATAGCTCACTGCAGCCCCAACTTCCTGGGCTCAAGCAATC	1511	0	A_33_P3318377	ENST00000398049	ENST00000398049	Unknown	0.0400387	0.999576	0.21652	0.87799
A_23_P104762	9	119	1653	AGCTTTGAGTTCTGACATCCTTAATGACATGGAGTCTGTTTTGGCTGCCACCAAGCTAGA	1513	0	A_23_P104762	YAP1	NM_006106	ref|Homo sapiens Yes-associated protein 1 (YAP1), transcript variant 2, mRNA [NM_006106]	-0.116469	0.999576	-0.0736383	0.961734
A_33_P3229402	9	120	2143	TTCTGAACTCCAACAACGAGAAAATGTCAGATCCCAATATGGAAGCTAACAGTCATTACG	1515	0	A_33_P3229402	PECAM1	NM_000442	ref|Homo sapiens platelet/endothelial cell adhesion molecule (PECAM1), mRNA [NM_000442]	-0.136428	0.999576	0.20514	0.903802
A_23_P103476	9	121	1399	TTAAAGTCAGAGTCTCTGAGGAAGGAATGTGATTTGGCAGTCAGGGTACTAAGCATGGGT	1517	0	A_23_P103476	UBIAD1	NM_013319	ref|Homo sapiens UbiA prenyltransferase domain containing 1 (UBIAD1), mRNA [NM_013319]	0.159388	0.999576	0.0169184	0.990645
A_19_P00316570	9	122	0	AAAGGGTGAAGGGAAGATAAAACCATTTATATAAAAGTGCTGGGTTTCATTGCTTGTGGT	1519	0	A_19_P00316570	lincRNA:chr2:32080274-32080721_R	lincRNA:chr2:32080274-32080721_R	lincRNA:chr2:32080274-32080721 reverse strand	0.26061	0.994819	0.459935	0.637458
A_33_P3223487	9	123	239	ATGGAGATTACAACTGCTTGTTGGAGACGATCCTGTGTGATCAGCTTCATAAAAGGGCTT	1521	0	A_33_P3223487	FRY	ENST00000436046	ens|furry homolog (Drosophila) [Source:HGNC Symbol;Acc:20367] [ENST00000436046]	0.207935	0.999576	0.465117	0.620788
A_21_P0005318	9	124	438	AAGTAAAAAGGGCTCCCTTCAGTAAATATTTGCAAGGCAGGTCTGTCTTCCCCTGCTTTC	1523	0	A_21_P0005318	XLOC_006522	ENST00000415249	gb|DA520464 FEBRA2 Homo sapiens cDNA clone FEBRA2010305 5', mRNA sequence [DA520464]	0.127909	0.999576	0.0382224	0.986056
A_23_P140009	9	126	3315	GGTACAGACTTCCTTCTTAGAGAGTGTCAGAGAATATGCTCCCAATGGTGGAAAGGAAGA	1526	0	A_23_P140009	SLC10A2	NM_000452	ref|Homo sapiens solute carrier family 10 (sodium/bile acid cotransporter family), member 2 (SLC10A2), mRNA [NM_000452]	-0.0123093	0.999576	0.167926	0.889871
A_33_P3336023	9	127	2590	TTTTATATTTTCAGCTATCTTTGTCACAGCCTGGCAATGTAGAAGGAAAAAAGGCCATTT	1528	0	A_33_P3336023	BC050023	BC050023	gb|Homo sapiens, clone IMAGE:5163733, mRNA. [BC050023]	0.138509	0.999576	0.000923178	0.999495
A_33_P3650353	9	128	470	ATAACCTTCATCCCTAGAATAAACGGTGACTTACCTTAACTACTACACAACTGCAACCAA	1530	0	A_33_P3650353	SNORA33	AI887274	gb|wm38b12.x1 NCI_CGAP_Ut4 Homo sapiens cDNA clone IMAGE:2438207 3' similar to gb:X53505 40S RIBOSOMAL PROTEIN S12 (HUMAN);, mRNA sequence [AI887274]	0.201971	0.999576	-0.335894	0.901773
A_33_P3373163	9	129	0	TATGCTTTGGTTTTCACCATCTCGGGTGCTATGGCCACCATGGTCTCCAGTGGCCTGGGT	1532	0	A_33_P3373163	A_33_P3373163	A_33_P3373163	Unknown	0.172705	0.999576	-0.217627	0.940654
A_19_P00807493	9	130	0	TAACATATACCCTCTCCCCCAAAGTCAGGACATGTTTCTGACTTGTAAGACAGAAGGGTG	1534	0	A_19_P00807493	lincRNA:chr20:25213650-25221750_F	lincRNA:chr20:25213650-25221750_F	lincRNA:chr20:25213650-25221750 forward strand	0.0119033	0.999576	0.230809	0.908219
A_23_P414654	9	131	2792	TATGCGCTGCACATTTCTGAGGCTACTGCATTTGCTTTCAAGGCAGAAATCTTGCTCTGA	1536	0	A_23_P414654	RAB37	NM_175738	ref|Homo sapiens RAB37, member RAS oncogene family (RAB37), transcript variant 3, mRNA [NM_175738]	-0.414256	0.976432	0.128235	0.954594
A_33_P3791123	9	132	612	CGTGGCATCATTGGCTAGAATGTTTGAAGACCAGTCTTAACATCTGATTATATTTGATTT	1538	0	A_33_P3791123	ATP5L2	NM_001165877	ref|Homo sapiens ATP synthase, H+ transporting, mitochondrial Fo complex, subunit G2 (ATP5L2), nuclear gene encoding mitochondrial protein, mRNA [NM_001165877]	0.00733903	0.999576	0.227884	0.84594
A_21_P0011922	9	133	399	CTTGAAGGGGAAGATGGCTATCTCTTAAGACAAAACATGGCAACTGAATTCCTAAATAAA	1540	0	A_21_P0011922	XLOC_l2_008043	THC2684423	linc|BROAD Institute lincRNA (XLOC_l2_008043), lincRNA [TCONS_l2_00014609]	0.0106365	0.999576	-0.052399	0.982319
A_33_P3223488	9	134	886	TGGTATAAAAGGCAAAATGGCATTGAGGATGAATCACATGAATACAGACCAAGAACAAGC	1542	0	A_33_P3223488	FRY	NM_023037	ref|Homo sapiens furry homolog (Drosophila) (FRY), mRNA [NM_023037]	0.0864826	0.999576	0.0291708	0.992438
A_24_P41939	9	135	0	AAGGAGGAGCTCTTTCATGAAGAAGAACCACGAATAGAAATAAAAGGCCCACAAGCTCAG	1544	0	A_24_P41939	A_24_P41939	A_24_P41939	Unknown	0.377269	0.999576	-0.312892	0.900483
A_23_P145724	9	136	1881	AACTGTTTAATCCCTTCTGTCTTTCTGTTCTCACAAAGATGGAAAAGATGCAAGAGCTTG	1546	0	A_23_P145724	PPP1R17	NM_006658	ref|Homo sapiens protein phosphatase 1, regulatory subunit 17 (PPP1R17), transcript variant 1, mRNA [NM_006658]	0.142325	0.999576	0.0464731	0.977817
A_21_P0006157	9	137	77	TTCACCAATCCAGTGCTCACTTATCCATGTCAGCTCTTTAAGTCATGTCTGAGATCCCTG	1548	0	A_21_P0006157	XLOC_007412	TCONS_00016018	linc|BROAD Institute lincRNA (XLOC_007412), lincRNA [TCONS_00016018]	0.418553	0.969478	-0.0763323	0.97336
A_33_P3235806	9	138	510	ACTTATGAGTTTGGATATCTGGACCCTCTCTGGTGACAGCAATATAGGTAGGATGTGGAA	1550	0	A_33_P3235806	ENST00000520426	ENST00000520426	Unknown	0.490726	0.922634	-0.218949	0.891265
A_23_P400984	9	139	2165	CCTTTGCCGTTACCCAGTAACATAATATTTCACTAAACCCATTAAGATGCTTGAACTAGA	1552	0	A_23_P400984	PIKFYVE	NM_001178000	ref|Homo sapiens phosphoinositide kinase, FYVE finger containing (PIKFYVE), transcript variant 4, mRNA [NM_001178000]	0.139777	0.999576	0.0286715	0.986739
A_33_P3223062	9	140	469	GTACATTTTATACCCAACAGGGTATACCCCATGGTGATCAAAATAAAATAAACCTGTTGT	1554	0	A_33_P3223062	LOC100507199	XR_110934	ref|PREDICTED: Homo sapiens hypothetical LOC100507199, transcript variant 1 (LOC100507199), miscRNA [XR_110934]	0.058924	0.999576	0.19475	0.960002
A_21_P0014445	9	141	885	TCTGGAAGATAACATCTATCTCGCCAGCATCCAGGACGACGACCTACGCCACCGACTTTC	1556	0	A_21_P0014445	SMARCA5-AS1	ENST00000500800	ref|PREDICTED: Homo sapiens SMARCA5 antisense RNA 1 (non-protein coding) (SMARCA5-AS1), miscRNA [XR_109838]	-0.28552	0.98332	0.31064	0.793796
A_33_P3233328	9	142	929	TGTATGGGGTTCGGACCAAAGAGATAAAACAGGGAATTCAGAAGTTACTGCAGAGAGGGA	1558	0	A_33_P3233328	OR56A1	NM_001001917	ref|Homo sapiens olfactory receptor, family 56, subfamily A, member 1 (OR56A1), mRNA [NM_001001917]	0.266353	0.999576	0.244754	0.904579
A_21_P0003073	9	143	506	AACTATTTAATGAGAAGCAGTGGGCCACGTGGGTGAGCAGAATTCCTTAGAGTATTTTTT	1560	0	A_21_P0003073	XLOC_002953	TCONS_00006338	linc|BROAD Institute lincRNA (XLOC_002953), lincRNA [TCONS_00006338]	-0.285115	0.999576	0.123789	0.953339
A_33_P3275826	9	144	0	CCCCAGTCCCCCCCCAAACCCTCCCCCAAGCCCTCCGGCCCCTCCGCCCCCGCAGGCTCC	1562	0	A_33_P3275826	A_33_P3275826	A_33_P3275826	Unknown	-0.0426607	0.999576	0.0498879	0.981555
A_23_P112187	9	145	2525	AGGGCTGGGATGAGGCTTGTACAACCCCCACCACCAATTTCCCAGGGACTCCAGGGTCCT	1564	0	A_23_P112187	FIBCD1	NM_032843	ref|Homo sapiens fibrinogen C domain containing 1 (FIBCD1), transcript variant 1, mRNA [NM_032843]	0.243603	0.999576	-0.167784	0.934101
A_23_P309803	9	146	2980	TGTAGGGCCCATCTAGTTGGGGATAGAACTTTATAATTACCTTTTGGATACTGTGGTTCT	1566	0	A_23_P309803	ZNF777	NM_015694	ref|Homo sapiens zinc finger protein 777 (ZNF777), mRNA [NM_015694]	0.121745	0.999576	-0.134426	0.914757
A_21_P0010220	9	147	389	ACACTTGAAAGAACAGCCATCTGGTCTAACCTCTCACTGGTGCTTCAGAGGAGGAAAAAA	1568	0	A_21_P0010220	XLOC_013853	BC029473	gb|AV760348 MDS Homo sapiens cDNA clone MDSELC09 5', mRNA sequence [AV760348]	0.231244	0.9992	0.0258112	0.987812
A_33_P3369716	9	148	396	CTGCAGACCCTAGTTTTAGAGTTTCACTTCTTAAAGACCTTCATCCTTATTAAAATGGTA	1570	0	A_33_P3369716	ENST00000360485	ENST00000360485	tc|Q9VKG5_DROME (Q9VKG5) CG14930-PA (AT28291p), partial (5%) [THC2679405]	0.471666	0.924008	0.080358	0.967086
A_19_P00330003	9	149	0	GCTCTCCTGATGGGATAGTTAGTGGTCCCTCAGCCCACCCAACCCGACCTAAAACAGCTT	1572	0	A_19_P00330003	lincRNA:chr2:47089546-47097038_F	lincRNA:chr2:47089546-47097038_F	lincRNA:chr2:47089546-47097038 forward strand	-0.20617	0.999576	0.00105164	0.999564
A_33_P3331831	9	150	5256	ATGGGGCGCTAACCACCTCCACGGGCATTTTAAATAAAACCCAAAGTTGTTTTGTTTTTT	1574	0	A_33_P3331831	DKFZp451A211	XM_003403663	ref|PREDICTED: Homo sapiens DKFZp451A211 protein (DKFZp451A211), mRNA [XM_003403663]	0.304175	0.992837	-0.0287247	0.988297
A_33_P3210637	9	151	868	CAGAAGTGAAAAGTGCCATGAGGAAGCTTTGGAGCAAGAAATTGATCACAGATGACAAAA	1576	0	A_33_P3210637	OR4C16	NM_001004701	ref|Homo sapiens olfactory receptor, family 4, subfamily C, member 16 (OR4C16), mRNA [NM_001004701]	0.62007	0.931786	0.245211	0.911575
A_19_P00806091	9	152	0	GAAATCTCAAAGGTATTCACAATCTCCTCCCAGTCAGGGTACCTCACAGCTAGAATTCCT	1578	0	A_19_P00806091	lincRNA:chr18:14053400-14102850_R	lincRNA:chr18:14053400-14102850_R	lincRNA:chr18:14053400-14102850 reverse strand	0.0761958	0.999576	0.0754155	0.968138
A_23_P120146	9	153	2549	AAATCCCTTTTGTGAGCCTGTGTTTGTTAGATACCCAAATGGTGGTCTTGTGCACACCCA	1580	0	A_23_P120146	TGFBRAP1	NM_004257	ref|Homo sapiens transforming growth factor, beta receptor associated protein 1 (TGFBRAP1), transcript variant 1, mRNA [NM_004257]	0.127962	0.999576	0.12819	0.919875
A_33_P3320301	9	154	386	GATAGTTGCCCTGATTCCCATTTTGGGTTTGTGAAAAGTGTATGTATTTAAATTTGCTGT	1582	0	A_33_P3320301	LINC00493	NR_015432	ref|Homo sapiens long intergenic non-protein coding RNA 493 (LINC00493), non-coding RNA [NR_015432]	0.0784088	0.999576	0.308415	0.761551
A_21_P0000651	9	155	1640	AGACAGTGTTGTGTAAAAATGATCATTCAAGAAGAGCGAAACAGCAAGGTGATTTGTGAA	1584	0	A_21_P0000651	HERC2P7	NR_036470	ref|Homo sapiens hect domain and RLD 2 pseudogene 7 (HERC2P7), non-coding RNA [NR_036470]	-0.252783	0.994819	-0.251579	0.837859
A_23_P150510	9	156	1333	GACTAAGTAAATTAGGAGAGAGAGGGACATGCTTTTGTAGGCTCATCCCAGTTGGTTTTC	1586	0	A_23_P150510	MED19	NM_153450	ref|Homo sapiens mediator complex subunit 19 (MED19), mRNA [NM_153450]	-0.120594	0.999576	-0.132575	0.914719
A_32_P216635	9	157	16324	GGATCCACTCGACAGACTTAACGCATGATTAATTTGATTGATTACTCTTGAAGTTACTGA	1588	0	A_32_P216635	KSR2	NM_173598	ref|Homo sapiens kinase suppressor of ras 2 (KSR2), mRNA [NM_173598]	-0.0723534	0.999576	0.192439	0.874207
A_23_P343826	9	158	3313	TGTGTTTTCCTACCTGGTGATCAGAAGTGTCTGGTTTGCTTGGCTGCCCATTTGCCTCTT	1590	0	A_23_P343826	FCHSD1	NM_033449	ref|Homo sapiens FCH and double SH3 domains 1 (FCHSD1), mRNA [NM_033449]	-0.213507	0.999576	-0.0598345	0.973876
A_19_P00320033	9	159	0	TGTCTGTTTAGTTTGTTGAAATCTTAAGTGGCATCCTGGTCTGGGAAGGAGTGCTGTCTG	1592	0	A_19_P00320033	lincRNA:chr11:65202405-65204229_F	lincRNA:chr11:65202405-65204229_F	lincRNA:chr11:65202405-65204229 forward strand	-0.0112378	0.999576	-0.0951082	0.967086
A_19_P00317523	9	160	0	ATATTGTGTCCTTGGTCTTATCTGTGATGATCTTATCCCGAACCTGAACTTCTGTTGAAA	1594	0	A_19_P00317523	lincRNA:chr6:86387044-86387458_R	lincRNA:chr6:86387044-86387458_R	lincRNA:chr6:86387044-86387458 reverse strand	0.423226	0.939517	0.365436	0.756762
A_23_P121253	9	161	1325	GCAACAATCCATCTCTCAAGTAGTGTATCACAGTAGTAGCCTCCAGGTTTCCTTAAGGGA	1596	0	A_23_P121253	TNFSF10	NM_003810	ref|Homo sapiens tumor necrosis factor (ligand) superfamily, member 10 (TNFSF10), transcript variant 1, mRNA [NM_003810]	-1.20225	0.588773	-0.157649	0.9456
A_21_P0007108	9	162	306	TGCATCCAGGTGCAGAGATCTGGGACCGAGATCTCTTTCTTTGCCTCCCCCACTTCACCT	1598	0	A_21_P0007108	XLOC_008847	TCONS_00018950	linc|BROAD Institute lincRNA (XLOC_008847), lincRNA [TCONS_00018950]	0.00845799	0.999576	0.237652	0.856746
A_19_P00316952	9	163	0	AACAAATATAATCTGGTATTTGTTGTTTTTAAAATTAGTATCTACATGACAGAAAAAGAA	1599	0	A_19_P00316952	lincRNA:chr6:125237916-125256255_F	lincRNA:chr6:125237916-125256255_F	lincRNA:chr6:125237916-125256255 forward strand	0.0181551	0.999576	-0.180041	0.902917
A_33_P3272437	9	164	0	TTCAGGAATAAAGTCAGAAGAGCAGTTCTCAGAGACCCCATCACAGTCTAGACATCTCCT	1601	0	A_33_P3272437	A_33_P3272437	A_33_P3272437	Unknown	0.293745	0.971326	0.0185999	0.990891
A_33_P3345831	10	1	2560	GGAGGAATAATTTCTGGTGTTCTATACCACTGTAGGACGACTATAGTTAAGAACATTATA	1280	0	A_33_P3345831	TECRL	NM_001010874	ref|Homo sapiens trans-2,3-enoyl-CoA reductase-like (TECRL), mRNA [NM_001010874]	0.276788	0.999576	0.545196	0.762951
A_23_P122174	10	2	888	AAACCAAACTGATCTCTCTGGGTTGGCTTCAGCTGCTGTAAGTAAAGATGATTCCATTAT	1282	0	A_23_P122174	XRCC4	NM_022550	ref|Homo sapiens X-ray repair complementing defective repair in Chinese hamster cells 4 (XRCC4), transcript variant 3, mRNA [NM_022550]	0.245617	0.982693	-0.0337205	0.981555
A_19_P00317586	10	3	0	AGAAAAGAGATAAGAAAATTACAACTTACAGACTGACCCTGGGGATGCCAGAGGGTGGTC	1284	0	A_19_P00317586	lincRNA:chr1:204539047-204544359_R	lincRNA:chr1:204539047-204544359_R	lincRNA:chr1:204539047-204544359 reverse strand	-0.240505	0.999576	0.518178	0.793796
A_23_P319719	10	4	695	GGAACTACATCCACCGCGCAGATGCCAGGCAGGAGGAGGACAGTTACGAGATCTTCATCT	1286	0	A_23_P319719	PGAM5	NM_138575	ref|Homo sapiens phosphoglycerate mutase family member 5 (PGAM5), nuclear gene encoding mitochondrial protein, transcript variant 3, mRNA [NM_138575]	0.376071	0.907138	-0.288517	0.756762
A_21_P0009764	10	5	381	ATGAATGGACGAGCCAGATGCCAATTTATAAATTTCCTACTGCACACCTTGAATGTGAAA	1288	0	A_21_P0009764	XLOC_013301	THC2622230	tc|Q72GU7_THET2 (Q72GU7) Transporter, partial (6%) [THC2707376]	-0.18338	0.999576	0.10428	0.95297
A_23_P435521	10	6	1892	GACTCTTTTCAAGTTTTCTACCCTCTGATAAGAAAATTTGGGGATATCCAGTGCCATCTC	1290	0	A_23_P435521	TMEM106A	NM_145041	ref|Homo sapiens transmembrane protein 106A (TMEM106A), mRNA [NM_145041]	-0.193527	0.999576	-0.621865	0.619805
A_33_P3305320	10	7	1384	GGGCAGTTTCCCTCCTCCGAGCCCCTGTACATTCCATGAATTGTGGGACCTTCACAGCTT	1292	0	A_33_P3305320	THC2481163	THC2481163	Unknown	0.0677137	0.999576	-0.259028	0.805015
A_33_P3238325	10	8	0	AGTGGTACTTGAGGACCGGGGCTATGGGTCTGTGGTGGGAGTAGGAGGGGAGCAGATGTG	1294	0	A_33_P3238325	A_33_P3238325	A_33_P3238325	Unknown	-0.653011	0.906594	-0.20235	0.924337
A_33_P3419360	10	9	5409	ATCTGATTCTCTAACAACTGCAGACCTTCCATGAGTCAAGCTTTGTGTCAAAAAGACAAA	1296	0	A_33_P3419360	LOC731789	NR_026794	ref|Homo sapiens uncharacterized LOC731789 (LOC731789), non-coding RNA [NR_026794]	-0.00353494	0.999576	-0.00414957	0.998552
A_33_P3285456	10	10	580	ACACAGGATCATCTGGCTGCTGTGAGAATTCGGGAAGCTCTGGATGCTGTGGTTCTGGGG	1298	0	A_33_P3285456	C1orf68	NM_001024679	ref|Homo sapiens chromosome 1 open reading frame 68 (C1orf68), mRNA [NM_001024679]	-0.133205	0.999576	0.736771	0.265795
A_24_P411121	10	11	436	TACAGTCCCAGGGGAAATTCAGTTTTGGCTTCCAGTGTATCGACTGTGCCTCGGGGACCT	1300	0	A_24_P411121	TNFRSF18	NM_148901	ref|Homo sapiens tumor necrosis factor receptor superfamily, member 18 (TNFRSF18), transcript variant 2, mRNA [NM_148901]	-0.324168	0.954696	0.529738	0.489751
A_33_P3236071	10	12	503	TGTGACACAAACTGGAGATATTATGGAGATAGCTGCTATGGGTTCTTCAGGCACAACTTA	1302	0	A_33_P3236071	CLEC1B	NM_016509	ref|Homo sapiens C-type lectin domain family 1, member B (CLEC1B), transcript variant 1, mRNA [NM_016509]	-0.318225	0.997157	0.0756895	0.973792
A_19_P00322080	10	13	859	TCACCACAGCTGAGTGTGGAAAAACAAGGCCAACACACACATCTCTGCACAGATACATCT	1304	0	A_19_P00322080	LOC100506694	XR_132651	ref|PREDICTED: Homo sapiens hypothetical LOC100506694, transcript variant 4 (LOC100506694), miscRNA [XR_132651]	-0.00508982	0.999576	-0.280061	0.803352
A_33_P3344292	10	14	39	ATTGCAAGTTTTCTGCGCGGGGAAGATCTGTTGCTGGTGCTGGCGTTCTTAAGCACGGCG	1306	0	A_33_P3344292	SAMD4A	ENST00000554335	ens|sterile alpha motif domain containing 4A [Source:HGNC Symbol;Acc:23023] [ENST00000554335]	0.0499063	0.999576	-0.0906388	0.965835
A_19_P00320595	10	15	0	ACACTGTAGAAGTTTCGGAAATTTGGCCTGTGGTTCACTCCTGTTCTCCAAACTCTGAAG	1308	0	A_19_P00320595	lincRNA:chr6:40801442-40904102_F	lincRNA:chr6:40801442-40904102_F	lincRNA:chr6:40801442-40904102 forward strand	0.0573523	0.999576	-0.0624496	0.98178
A_33_P3371698	10	16	1342	TGTGACATTACATCAAAACAAAGAGATGCATGGCTTCTAAATAAAAGCGATCACCTGAAA	1310	0	A_33_P3371698	LOC730974	XR_132506	ref|PREDICTED: Homo sapiens hypothetical LOC730974 (LOC730974), miscRNA [XR_132506]	0.650604	0.943755	0.0523536	0.985075
A_32_P60065	10	17	3158	TATTTTTCCCTTAACTCAGTGATTAGACAGGAAGGAAGACATTAGTGATTAGACAGGAGG	1312	0	A_32_P60065	F2RL2	NM_004101	ref|Homo sapiens coagulation factor II (thrombin) receptor-like 2 (F2RL2), mRNA [NM_004101]	-0.452456	0.979393	-0.125475	0.962119
A_23_P27167	10	18	667	CCATTGAACAAGCAAAGACTCAAAACATCAATAAACTGGTTCTGTATACAGACAGTATGT	1314	0	A_23_P27167	RNASEH1	NM_002936	ref|Homo sapiens ribonuclease H1 (RNASEH1), mRNA [NM_002936]	0.238062	0.994819	-0.226959	0.84305
A_21_P0009152	10	19	1019	CAAGAGCCTGGCCCATGAAGGTGAATCAGTGGATACTTGAATAAAAAGAAGAATATGCGC	1316	0	A_21_P0009152	XLOC_012440	BC062794	tc|Q2VF20_PAROL (Q2VF20) Myogenic factor MyoD, partial (6%) [THC2558618]	-0.408536	0.993105	-0.0476095	0.985675
A_19_P00320141	10	20	2728	AATAGACATGTCTTTGTCTTGAGGAGTGTCCATCTGAATTGAAAATGTGTCAGCTTTTTT	1318	0	A_19_P00320141	FLJ42709	NR_015369	ref|Homo sapiens uncharacterized LOC441094 (FLJ42709), non-coding RNA [NR_015369]	0.611937	0.778298	-0.594848	0.470771
A_23_P428373	10	21	6658	GGAGTCTGGTGGAAGATGAGGCTCAGTGTGATTGGACTGAAGCACCAACCTATCAAGGAG	1320	0	A_23_P428373	REXO1L1	NM_172239	ref|Homo sapiens REX1, RNA exonuclease 1 homolog (S. cerevisiae)-like 1 (REXO1L1), mRNA [NM_172239]	0.307744	0.954696	-0.300043	0.744558
A_33_P3214899	10	22	5743	ACAGAACTGGTTGAGGCTGCTCCTTTGATTTTATGTCGTGTAAAGTCTTTGTTCCCCAGC	1322	0	A_33_P3214899	SYT2	NM_001136504	ref|Homo sapiens synaptotagmin II (SYT2), transcript variant 2, mRNA [NM_001136504]	-0.3389	0.980522	-0.445913	0.716224
A_32_P150142	10	23	714	AGTCTCCCCAAAAGTGACCACATCACCAGGCTCAGTTCCAGGAAGGCTGAGAAGTGCCCA	1324	0	A_32_P150142	DKFZp434L192	NR_026929	ref|Homo sapiens uncharacterized protein DKFZp434L192 (DKFZp434L192), non-coding RNA [NR_026929]	-0.193795	0.999576	-0.264138	0.91848
A_33_P3405504	10	24	0	TTTTACCTAGAAAACAGAGTCGGGGGAGTAGGAACCCGAAGCGCCAGGACCACCTTGGCA	1326	0	A_33_P3405504	A_33_P3405504	A_33_P3405504	Unknown	-0.501791	0.940593	-0.264859	0.874819
A_21_P0010428	10	25	69	AAGACTTTTTGCCCCTGGAGGTTACCCAGGATCCTTCCGTGGGCGAAAATCTCAGAGCGG	1328	0	A_21_P0010428	XLOC_014287	ENST00000434237	linc|BROAD Institute lincRNA (XLOC_014287), lincRNA [TCONS_00029630]	-0.45215	0.94393	-0.3795	0.773558
A_33_P3269453	10	26	1219	ACTAAGAAGGACACAAAGCTTTACTGTATCTGTAAAACGCCTTATGATGAATCTAAGTGA	1330	0	A_33_P3269453	BPTF	ENST00000342579	ens|bromodomain PHD finger transcription factor [Source:HGNC Symbol;Acc:3581] [ENST00000342579]	-0.0655428	0.999576	0.285672	0.79722
A_33_P3270514	10	27	702	GAAGAAACATGGCAACTTAACCGTTATTAATCTGGACTAAATAAAACAGGAAACTGCTTC	1332	0	A_33_P3270514	NBLA00301	NR_003679	ref|Homo sapiens Nbla00301 (NBLA00301), non-coding RNA [NR_003679]	0.0511745	0.999576	-0.187935	0.932687
A_21_P0012156	10	28	311	GGAAGACCTGAAGTACCTGTTTAAAAGACAGCCAAAAGATAAGTAAATACTTCCCAAATT	1334	0	A_21_P0012156	XLOC_l2_008692	TCONS_l2_00016817	linc|BROAD Institute lincRNA (XLOC_l2_008692), lincRNA [TCONS_l2_00016817]	0.188983	0.999576	0.268817	0.89921
A_33_P3220818	10	29	3013	ATCTGCTGCCATATTGTAGCTCAATACAATGTGAATTTGTTTTTCGTTTTGGGGTTTTTT	1336	0	A_33_P3220818	SAFB	NM_001201338	ref|Homo sapiens scaffold attachment factor B (SAFB), transcript variant 1, mRNA [NM_001201338]	0.00389208	0.999576	-0.0927912	0.952037
A_33_P3241108	10	30	656	TCTCAACCCAGAATGGAAATGGAGGAGGTTCCATTAACTTTGCGCTCAGACGAGTAACTT	1338	0	A_33_P3241108	DNAJC11	NM_018198	ref|Homo sapiens DnaJ (Hsp40) homolog, subfamily C, member 11 (DNAJC11), mRNA [NM_018198]	0.344815	0.969478	0.217238	0.876639
A_33_P3275070	10	31	2873	GCTTATCTACTAAAGATGCAGTGAATTTGGGGCTTGAATTATTTGCTTTTGTTGGATACT	1340	0	A_33_P3275070	AK091302	AK091302	gb|Homo sapiens cDNA FLJ33983 fis, clone DFNES2004684. [AK091302]	-0.215806	0.999576	0.32738	0.801341
A_33_P3403356	10	32	0	TCTCCTTATTTAAATGTGGATCCACGATACCTCGTGCAGGTAAGATTAAGATTTTACTAG	1342	0	A_33_P3403356	A_33_P3403356	A_33_P3403356	Unknown	0.233188	0.991712	-0.0530825	0.972308
A_23_P309779	10	33	5992	AAGTCTTTTGTGAGAGGTATTTAAAGTGCTTTGAGACCTGATTCATGCCCCCCAAAGGGT	1344	0	A_23_P309779	N4BP2	NM_018177	ref|Homo sapiens NEDD4 binding protein 2 (N4BP2), mRNA [NM_018177]	0.512641	0.895332	-0.227287	0.876331
A_23_P305198	10	34	486	CAAAACTTGTTAATACAACTGGATGAACAGTTAGGTCGTGTTTCCAAAGAGAAAAACCTA	1346	0	A_23_P305198	STAT4	NM_003151	ref|Homo sapiens signal transducer and activator of transcription 4 (STAT4), transcript variant 1, mRNA [NM_003151]	0.187181	0.999576	0.364473	0.82324
A_32_P149174	10	35	269	CGGCGGAGCCTGGCTTGGTTGAGGCAGCGACTGCGCCTTCTTCATGGCATACAGTGGGCC	1348	0	A_32_P149174	C6orf226	NM_001008739	ref|Homo sapiens chromosome 6 open reading frame 226 (C6orf226), mRNA [NM_001008739]	-0.279201	0.971326	0.11749	0.929888
A_33_P3374215	10	36	0	ATGCAAGTAAGAGCAAAACCTATCTCTGACTTGGTGTTCCTCTCCCACTTGTATCCTGAG	1350	0	A_33_P3374215	A_33_P3374215	A_33_P3374215	Unknown	-0.377265	0.91949	-0.179196	0.879337
A_23_P415558	10	37	2510	CTACTTTGTTACTTAAGGTTGTTCACCTTGTACCAGTGGTTATTTGAGTTTGTTCCTATT	1352	0	A_23_P415558	ZNF212	NM_012256	ref|Homo sapiens zinc finger protein 212 (ZNF212), mRNA [NM_012256]	-0.032783	0.999576	-0.408658	0.713119
A_23_P113317	10	38	1647	GGGCGAGACTGTTTTCCCTGTAGCAGATAACAGAACCTACGATGAAATGAGTCTGATTCA	1354	0	A_23_P113317	P4HTM	NM_177938	ref|Homo sapiens prolyl 4-hydroxylase, transmembrane (endoplasmic reticulum) (P4HTM), transcript variant 3, mRNA [NM_177938]	-0.400748	0.92695	-0.100512	0.948077
A_19_P00319709	10	39	422	TTAACTGCAAATTTGGTTAATGACCATGGATTCCTAATGAGAAGAAAAGCTAGACACTGA	1356	0	A_19_P00319709	LOC344595	NR_028302	ref|Homo sapiens uncharacterized LOC344595 (LOC344595), transcript variant 2, non-coding RNA [NR_028302]	-0.122323	0.999576	-0.178088	0.927186
A_19_P00811518	10	40	0	CTCTGTAGTTGCTTCCTTTATCAGTAAAGAGCATTCAATACCATGGTATATTATTTCCTC	1358	0	A_19_P00811518	lincRNA:chr3:36919496-36994321_R	lincRNA:chr3:36919496-36994321_R	lincRNA:chr3:36919496-36994321 reverse strand	0.228023	0.993105	0.209954	0.84594
A_33_P3409139	10	41	3145	CTTCCCGCCAGTCCAGAGAGGGTTCCTAATTGGCTTTCCATTAAAGAGAAAATAGACTAC	1360	0	A_33_P3409139	LOC143188	NR_015409	ref|Homo sapiens uncharacterized LOC143188 (LOC143188), non-coding RNA [NR_015409]	-0.0611712	0.999576	-0.129793	0.934938
A_21_P0008079	10	42	648	ATAGAAGGGAAATTGCGCTTATTGGGAGTAAGAACACTGAATTGACTGAATATCTTAAAG	1362	0	A_21_P0008079	XLOC_010422	ENST00000424524	linc|BROAD Institute lincRNA (XLOC_010422), lincRNA [TCONS_00021821]	-0.109716	0.999576	0.413431	0.799321
A_33_P3275687	10	43	1017	CTGGTAGAAGGCGAACAGGCGCTGATGCCGATAACAAGAATCGCCTTTAAGGTTCAGCAG	1364	0	A_33_P3275687	TBC1D3B	NM_001001417	ref|Homo sapiens TBC1 domain family, member 3B (TBC1D3B), mRNA [NM_001001417]	0.0534082	0.999576	-0.460505	0.668555
A_33_P3374289	10	44	709	CAGAGGCCAAGTATACCATGCAGTGGGAAGATGTATCTAGAGCCACTGTCCTCCGCAAAG	1365	0	A_33_P3374289	C10orf82	NM_144661	ref|Homo sapiens chromosome 10 open reading frame 82 (C10orf82), mRNA [NM_144661]	0.0465279	0.999576	-0.109141	0.934786
A_33_P3345051	10	45	1363	ATTTGGACGCCCCGAAAGACCCCTACGACCTCTACTTTTATGCTCCGGATACCTGGGTCC	1367	0	A_33_P3345051	LOC100507003	NM_001195256	ref|Homo sapiens uncharacterized protein LOC100507003 (LOC100507003), mRNA [NM_001195256]	0.445584	0.968623	0.13278	0.95093
A_19_P00319462	10	46	0	GAAGCAGATATTTTGATCTCCTCTCCAAAGCTTGTGTTGATCTCTCCATTGGTTTCAAAA	1369	0	A_19_P00319462	lincRNA:chr4:80414462-80496762_R	lincRNA:chr4:80414462-80496762_R	lincRNA:chr4:80414462-80496762 reverse strand	-0.23191	0.999576	-0.168974	0.912535
A_23_P404667	10	47	729	TTTTCGTTTTTTCTAAAAGATGAATTCCTATGGCTCTGCAATTGTCACCGGTTAACTGTG	1371	0	A_23_P404667	BIK	NM_001197	ref|Homo sapiens BCL2-interacting killer (apoptosis-inducing) (BIK), mRNA [NM_001197]	0.710374	0.641486	-0.182636	0.881091
A_23_P105495	10	48	665	CAGCACCAAAGCCCACAGAGGAGTTAAAAGTGTGATCACTTTCTTCCTACTCTATGCCAT	1373	0	A_23_P105495	TAS2R14	NM_023922	ref|Homo sapiens taste receptor, type 2, member 14 (TAS2R14), mRNA [NM_023922]	-0.0663813	0.999576	-0.0275968	0.985258
A_23_P36825	10	49	1957	ATACTTCTTTTAAGTGGGAGTCTCAGGCAACTCAAGTTTAGACCCTTACTCTTTTTGTTT	1375	0	A_23_P36825	GPRC5A	NM_003979	ref|Homo sapiens G protein-coupled receptor, family C, group 5, member A (GPRC5A), mRNA [NM_003979]	-0.0191464	0.999576	-0.594975	0.669336
A_33_P3322460	10	50	0	CCTGGCTCTGTCTGTCCAGCTCCAGGTAGTTTAATTGCCGGAGCAAAAGCCCTCACTTGA	1377	0	A_33_P3322460	A_33_P3322460	A_33_P3322460	Unknown	0.657921	0.894507	-0.197759	0.924618
A_24_P74070	10	51	3546	AACTGGGTCGGCTATCAAGAAGGAAGGTTATATTTCTTATCACATTTTAAGTTGTTAAGC	1379	0	A_24_P74070	PARD6G	NM_032510	ref|Homo sapiens par-6 partitioning defective 6 homolog gamma (C. elegans) (PARD6G), mRNA [NM_032510]	-0.16054	0.999576	-0.10575	0.942515
A_21_P0002838	10	52	220	ATTTTCACCCATAAATATATAGGGGAATAGAGCTGGGAGTGCTTAAGGTATGGGCAGGGT	1381	0	A_21_P0002838	XLOC_003025	ENST00000443087	gb|DB029717 TESTI2 Homo sapiens cDNA clone TESTI2013026 5', mRNA sequence [DB029717]	-0.00954132	0.999576	-0.365161	0.785313
A_23_P105664	10	53	784	CAGGTTAAAATATCTGCTGCCTATTAGGTTCTTCTGTGACATGTGCCTCCCAGCAGTGAA	1383	0	A_23_P105664	CCDC59	NM_014167	ref|Homo sapiens coiled-coil domain containing 59 (CCDC59), transcript variant 1, mRNA [NM_014167]	0.360056	0.944101	0.191059	0.876331
A_24_P270460	10	54	585	TGAAATATACCAAATTCTGCATCTCCAGAGGAAAATAAGAAATAAAGATGAATTGTTGCA	1385	0	A_24_P270460	IFI27	NM_005532	ref|Homo sapiens interferon, alpha-inducible protein 27 (IFI27), transcript variant 2, mRNA [NM_005532]	-0.420145	0.908363	-1.41259	0.043998
A_21_P0012327	10	55	353	GTTTTTGCCTCCTGCTGGTCATGTGCTTTCACACATCAAGAGAGGACATTTAACATTTGA	1387	0	A_21_P0012327	XLOC_l2_009441	ENST00000458623	tc|ALU2_HUMAN (P39189) Alu subfamily SB sequence contamination warning entry, partial (15%) [THC2786276]	0.0296535	0.999576	0.14125	0.949939
A_33_P3264855	10	56	1544	CTAAGCAGTGAGTGGTATTCTGAAGACTTTGAAGGAGGAGCTATTTCTGAAAATAAATTT	1389	0	A_33_P3264855	ZNF192P1	NM_001145129	gb|Homo sapiens mRNA [NM_001145129]	-0.616096	0.746426	0.305339	0.772089
A_23_P117580	10	57	1308	ATGACCGAGCTGTTGACACAGACATGATTGATTATGAAAAGGGGGGTATTTTAAAAGTTG	1391	0	A_23_P117580	ENTPD5	NM_001249	ref|Homo sapiens ectonucleoside triphosphate diphosphohydrolase 5 (ENTPD5), mRNA [NM_001249]	-0.00129994	0.999767	0.219068	0.897772
A_33_P3260623	10	58	3418	CTGGACAGAAAGCGCCATAACAGCATCTCGGAGGCCAAGATGAGGGACAAGCATAAGAAG	1393	0	A_33_P3260623	PLCB3	NM_000932	ref|Homo sapiens phospholipase C, beta 3 (phosphatidylinositol-specific) (PLCB3), transcript variant 1, mRNA [NM_000932]	-0.106033	0.999576	0.10095	0.965176
A_33_P3337901	10	59	6011	AACAGAGTCCTCAGGGAAGAAAATCGAAGACTTCAGGCTCAACTGAGTCATGTTTCCAGA	1395	0	A_33_P3337901	PDE4DIP	NM_001198834	ref|Homo sapiens phosphodiesterase 4D interacting protein (PDE4DIP), transcript variant 9, mRNA [NM_001198834]	-0.0659501	0.999576	-0.258247	0.896046
A_23_P109913	10	60	1492	TCAGAAGGCTCTTCTGACTACTGGGCAAAGAGTGTAGATCAGAGCAGCAGTGAAAACAAT	1397	0	A_23_P109913	CXCR6	NM_006564	ref|Homo sapiens chemokine (C-X-C motif) receptor 6 (CXCR6), mRNA [NM_006564]	0.0550039	0.999576	-0.133956	0.912717
A_24_P95154	10	62	1220	ATGGGGATGGTTCTTCTAAATGAAGCAGCAACTTCGAAAGGCGATGTTGGAAAAAGACGG	1401	0	A_24_P95154	TUSC3	NM_178234	ref|Homo sapiens tumor suppressor candidate 3 (TUSC3), transcript variant 2, mRNA [NM_178234]	0.0734081	0.999576	0.032878	0.981636
A_24_P321752	10	63	3630	AAGGAGAAGTAGAAAACAACGTGTACAGCCAGGCTACAGGGGTGGTCCCCCAGCACAAGT	1403	0	A_24_P321752	TTLL5	NM_015072	ref|Homo sapiens tubulin tyrosine ligase-like family, member 5 (TTLL5), mRNA [NM_015072]	-0.0702883	0.999576	0.128343	0.931749
A_33_P3216448	10	64	1138	CCCTCCTCCTAGTCCTCATTCATCAGCCTTTTTATTTTCATCTAAAAATAAAAAGAGTTG	1405	0	A_33_P3216448	COL11A2	NM_001163771	ref|Homo sapiens collagen, type XI, alpha 2 (COL11A2), transcript variant 4, mRNA [NM_001163771]	0.0224265	0.999576	-0.0535691	0.98399
A_21_P0003677	10	65	508	TAGTCTGCCTATTTTCAAGGTTCATTATTATTGCATAAAGAGGGGAGCTGCATTCCCCAG	1407	0	A_21_P0003677	XLOC_003780	TCONS_00008324	linc|BROAD Institute lincRNA (XLOC_003780), lincRNA [TCONS_00008324]	-0.00340947	0.999576	-0.0027294	0.999023
A_32_P229618	10	66	7280	CTTCTCTCCTTTTTGAGTTTGTGTTTCCTAAGTGTTTCTTAACTTCTGAGTGCACCAGGC	1409	0	A_32_P229618	DLG2	NM_001364	ref|Homo sapiens discs, large homolog 2 (Drosophila) (DLG2), transcript variant 2, mRNA [NM_001364]	-0.424948	0.906594	-0.0688656	0.965499
A_24_P115529	10	67	801	CAAAGATACGTTTGTTTAGGAAGAGACTGGATTTCACTTGTCAACTTACCCCATCACCAC	1411	0	A_24_P115529	LOC51145	XR_108997	ref|PREDICTED: Homo sapiens erythrocyte transmembrane protein (LOC51145), miscRNA [XR_108997]	-0.163895	0.999576	-0.0756371	0.975991
A_21_P0008231	10	68	214	CTTAGTGAAAGCATATTGACTTTCCTGACTTCTTATGACCACATTTGAGGAAAGGAGTAA	1413	0	A_21_P0008231	XLOC_010309	TCONS_00022142	linc|BROAD Institute lincRNA (XLOC_010309), lincRNA [TCONS_00022142]	0.210472	0.999576	-0.011049	0.994451
A_24_P142743	10	69	1654	TGTGGTTTCTATGCCCGCAAGTTTCAGGAAGTATTCACAAAAGAAAAATACATTTTTTCC	1415	0	A_24_P142743	CNN2	NM_004368	ref|Homo sapiens calponin 2 (CNN2), transcript variant 1, mRNA [NM_004368]	0.0722542	0.999576	0.245779	0.843501
A_24_P410952	10	70	1350	AACCTAGGGAGGTTGAAGAATGAGACCCTTAGGTTTTAACACGAATCCTGACACCACCAT	1417	0	A_24_P410952	PEA15	NM_003768	ref|Homo sapiens phosphoprotein enriched in astrocytes 15 (PEA15), mRNA [NM_003768]	0.0566871	0.999576	-0.0882969	0.968789
A_24_P80500	10	71	2602	AGTCCATTGATTATAAGATTATCTATGAGGTTTTGGACCGGGCACTACACTACCGAATTA	1419	0	A_24_P80500	BDH2	NM_020139	ref|Homo sapiens 3-hydroxybutyrate dehydrogenase, type 2 (BDH2), mRNA [NM_020139]	-0.008815	0.999576	0.264999	0.851453
A_21_P0010676	10	72	292	GATATCCGAAGGTTCAATTATGTGGTCAAAAGGCTGGAAAGCTAAAAGCTCCATTTCAGA	1421	0	A_21_P0010676	XLOC_l2_001331	TCONS_l2_00001813	linc|BROAD Institute lincRNA (XLOC_l2_001331), lincRNA [TCONS_l2_00001813]	0.214137	0.999576	-0.108831	0.958064
A_32_P48134	10	73	1911	AACGGCGAACAGATAAAACCAATGGCACTAAATATCAGGGAGTAGAAACTCCTTCTCAGA	1423	0	A_32_P48134	TPTE2P3	NR_002793	ref|Homo sapiens transmembrane phosphoinositide 3-phosphatase and tensin homolog 2 pseudogene 3 (TPTE2P3), non-coding RNA [NR_002793]	-0.00195542	0.999767	-0.274398	0.926819
A_24_P50972	10	74	2413	GCAGCAAGGCCTGGAGAAGAGTAAGCCGCCATGTGACTGTTTAGAATATAGTCTGAGCAC	1425	0	A_24_P50972	GOLGA6L6	NM_001145004	ref|Homo sapiens golgin A6 family-like 6 (GOLGA6L6), mRNA [NM_001145004]	0.436737	0.972342	0.211989	0.916824
A_24_P269814	10	75	3807	GTGTGTTATCTTTATATGTCAAACTGGTTGAACACTGTAATGAGAATAAACTGCACAGAG	1427	0	A_24_P269814	PLEKHA1	NM_001001974	ref|Homo sapiens pleckstrin homology domain containing, family A (phosphoinositide binding specific) member 1 (PLEKHA1), transcript variant 2, mRNA [NM_001001974]	0.0493507	0.999576	-0.470362	0.626774
A_21_P0002567	10	76	1825	TGTTTTGCCAAAAATTGGGTATTTGCTCTTGACCCTAGAGCAAAGGCTCTCACTTCAACA	1429	0	A_21_P0002567	XLOC_001327	TCONS_00004682	linc|BROAD Institute lincRNA (XLOC_001327), lincRNA [TCONS_00004682]	0.163727	0.999576	0.466193	0.566571
A_21_P0011847	10	77	458	TGTCAGACTCAACTTGCAGGACCATCAAGTGCAGGTGTGGTTCAAGAACCGGGGCCGCTT	1431	0	A_21_P0011847	XLOC_l2_007542	TCONS_l2_00013965	linc|BROAD Institute lincRNA (XLOC_l2_007542), lincRNA [TCONS_l2_00013965]	-0.589744	0.858864	0.016963	0.992567
A_33_P3263666	10	78	1566	GGCGCTGGATTTTGGGACAAAACTATTTTTCAGAGCGTTGTACCGGCACTTTATATATAT	1433	0	A_33_P3263666	ANKRD9	NM_152326	ref|Homo sapiens ankyrin repeat domain 9 (ANKRD9), mRNA [NM_152326]	-0.0791566	0.999576	-0.182374	0.876639
A_33_P3368785	10	79	929	AAGACTCCCTGCCCGGCTGCTATATGTCTGGTAAACAGAATAAATAGTACTTGAGCATCC	1435	0	A_33_P3368785	FLJ35776	NR_024101	ref|Homo sapiens uncharacterized LOC649446 (FLJ35776), non-coding RNA [NR_024101]	-0.093834	0.999576	-0.19341	0.867565
A_23_P210869	10	80	557	ACTGGGACTATGAGAAGAAGCAGTGGAAGAAGTGACTTGCATCCCCAGCTGTCTCCCTGA	1437	0	A_23_P210869	COX4I2	NM_032609	ref|Homo sapiens cytochrome c oxidase subunit IV isoform 2 (lung) (COX4I2), nuclear gene encoding mitochondrial protein, mRNA [NM_032609]	0.369852	0.992837	-0.443681	0.78266
A_23_P27983	10	81	1486	ATACCCACCTTCAAGTGATTGAGGAGAGGGTGAATCAGAGCCTGGGCCTGCTTGACCAGA	1439	0	A_23_P27983	APLP1	NM_005166	ref|Homo sapiens amyloid beta (A4) precursor-like protein 1 (APLP1), transcript variant 2, mRNA [NM_005166]	0.573688	0.870955	-0.252263	0.867987
A_23_P304304	10	82	1559	TGTCACCTCATTATGCAGATGTTTCGGAGAACAGGTTACCTACCACAACCCCCCTCTGCT	1441	0	A_23_P304304	ARSF	NM_004042	ref|Homo sapiens arylsulfatase F (ARSF), transcript variant 1, mRNA [NM_004042]	0.237394	0.999576	0.401173	0.781784
A_33_P3341586	10	83	1910	TTGGGAAGTCGCTTAATTGCTCTGAGCTTGTTTCCTCATCTGTCAGGAGTGCCATTAAAG	1443	0	A_33_P3341586	SIL1	NM_001037633	ref|Homo sapiens SIL1 homolog, endoplasmic reticulum chaperone (S. cerevisiae) (SIL1), transcript variant 1, mRNA [NM_001037633]	-0.0182281	0.999576	-0.677654	0.306291
A_21_P0007254	10	84	443	ACATGTGACTTAGGAAACAGGAAGAAGCAACCAAACCAATCTAAGTGAGGCTTCATTAAG	1445	0	A_21_P0007254	XLOC_009247	ENST00000526509	gb|zt77f08.r1 Soares_testis_NHT Homo sapiens cDNA clone IMAGE:728391 5', mRNA sequence [AA393780]	0.191976	0.999576	0.0229866	0.992438
A_19_P00323281	10	85	0	ACTTTCTGTGAAGATTACTCATTTCCAAGGAGGCTAACTGCTTCCTCCTGCAAGCTACCA	1447	0	A_19_P00323281	lincRNA:chr1:163265476-163278951_F	lincRNA:chr1:163265476-163278951_F	lincRNA:chr1:163265476-163278951 forward strand	-0.17358	0.999576	0.281019	0.850626
A_33_P3372859	10	86	4288	ACTCTTATCTCCGTGGGTGGCTCTCCTTTTGTTTTAATTAACTTCTTTATGAATATGAAC	1449	0	A_33_P3372859	DDX54	NM_001111322	ref|Homo sapiens DEAD (Asp-Glu-Ala-Asp) box polypeptide 54 (DDX54), transcript variant 1, mRNA [NM_001111322]	-0.0512893	0.999576	0.0756881	0.962316
A_24_P97001	10	87	2545	CTGGTCATAAGGTAAACATTCTATATATTCTATGCCTGCTCTAGAATTGAAAGACTTCAG	1451	0	A_24_P97001	PRPF38A	NM_032864	ref|Homo sapiens PRP38 pre-mRNA processing factor 38 (yeast) domain containing A (PRPF38A), mRNA [NM_032864]	0.19263	0.999576	0.0329982	0.983281
A_21_P0013993	10	88	110	CAAAAGGAATAAGAGAAACCCTATCTTTCAGGATTCTCAAGACACAGTTTTCATGGAGTG	1453	0	A_21_P0013993	FAM104B	NM_138362	ref|Homo sapiens family with sequence similarity 104, member B (FAM104B), transcript variant 1, mRNA [NM_138362]	0.246554	0.980497	-0.0545548	0.971035
A_23_P142776	10	89	448	ACAATGAGTCAGAAGATGAAGTGGCTGTTGACATGGAATTTGCTAAGAATATGTATGAAC	1455	0	A_23_P142776	EIF3F	NM_003754	ref|Homo sapiens eukaryotic translation initiation factor 3, subunit F (EIF3F), mRNA [NM_003754]	-0.17872	0.999576	0.167385	0.876272
A_21_P0011987	10	90	2602	AATTAGAGGAGCTCCATGGTTTTCATCCTATAAGGGACTTCAGAAAAATAGCATGAAAGC	1457	0	A_21_P0011987	XLOC_l2_008409	TCONS_l2_00015074	linc|BROAD Institute lincRNA (XLOC_l2_008409), lincRNA [TCONS_l2_00015074]	0.348034	0.993176	0.152516	0.941358
A_21_P0007998	10	91	355	TCTGCATTTTGTCTAAGAAATTCTTCATCATGAGCATCTTCCAATAAAACGTGGTTCCTT	1459	0	A_21_P0007998	XLOC_010633	ENST00000423739	tc|Q4HER8_CAMCO (Q4HER8) Probable DNA methylase Cj1461, partial (5%) [THC2718743]	0.159638	0.999576	-0.35194	0.848705
A_33_P3368445	10	92	0	TTGTTGCTTTTAGGAGAAGGAGCAAATGTCACTAATAGAATGTCTCTGAAGCTGGATTGA	1461	0	A_33_P3368445	A_33_P3368445	A_33_P3368445	Unknown	0.541489	0.951523	-0.223844	0.91807
A_19_P00801740	10	93	0	TTTCTGTGGCTGACCTGCCAGCTCTCCAAGCCACCAGCAAAGGCTATGTATGTGGTGGCA	1463	0	A_19_P00801740	lincRNA:chr8:29346831-29675506_R	lincRNA:chr8:29346831-29675506_R	lincRNA:chr8:29346831-29675506 reverse strand	0.248374	0.99126	-0.31578	0.754268
A_23_P218942	10	94	2522	GAACCTGATTATTCTCAAAAATGAGGCTGTTTCTCAAAATGAGGTGAGACAGTGGTCAGG	1465	0	A_23_P218942	PCDHAC2	NM_031883	ref|Homo sapiens protocadherin alpha subfamily C, 2 (PCDHAC2), transcript variant 2, mRNA [NM_031883]	0.076492	0.999576	0.19295	0.914969
A_21_P0001191	10	95	75	GAGAACAAGTCCTCATCTCTCCAAAGACCCTTCATCCTTCATTTCACAATAGTCTTTATT	1467	0	A_21_P0001191	XLOC_001084	ENST00000422253	tc|Q5THX3_HUMAN (Q5THX3) Expressed in hematopoietic cells, heart, liver (HLL), partial (11%) [THC2700360]	0.262813	0.999576	-0.282923	0.876639
A_24_P942730	10	96	4921	GGTAGAACCATCATCTATAGTAAATCAGGTACTACGCTATAACTATTGATAAGGAAACAG	1469	0	A_24_P942730	ZSCAN29	NM_152455	ref|Homo sapiens zinc finger and SCAN domain containing 29 (ZSCAN29), mRNA [NM_152455]	0.0504079	0.999576	-0.020299	0.991177
A_23_P59613	10	97	2234	AGGATGTGGAGGGGCGGGGCAGAGGGGTCCAGCCGGAGTTTATTTAATGATGTAATTTAT	1471	0	A_23_P59613	FZD9	NM_003508	ref|Homo sapiens frizzled family receptor 9 (FZD9), mRNA [NM_003508]	0.303848	0.994819	0.208413	0.900995
A_24_P136211	10	98	187	GACGTGAGGAATTTCTCCTGGGGCTCAGAATGTTGTGCTCATAAAACAACGATCATCGAT	1473	0	A_24_P136211	CR590938	CR590938	gb|full-length cDNA clone CS0DI014YE21 of Placenta Cot 25-normalized of Homo sapiens (human) [CR590938]	-0.0167737	0.999576	0.171324	0.919514
A_21_P0010048	10	99	5559	ACCCAGGGAGTAGCTGGTGCTGCTGTTCTAGTTTGAAGGTTGTGGAGCTGGAGGCTTGGT	1475	0	A_21_P0010048	XLOC_013773	TCONS_00028422	linc|BROAD Institute lincRNA (XLOC_013773), lincRNA [TCONS_00028422]	-0.403846	0.926009	-0.0597822	0.972656
A_32_P76720	10	100	6391	AACCTTATAGCTGGGATGCAGAGAGGAGAAAGTTCTGTAGGTAATAAGTGCACTGTATTC	1477	0	A_32_P76720	NT5DC3	NM_001031701	ref|Homo sapiens 5'-nucleotidase domain containing 3 (NT5DC3), mRNA [NM_001031701]	-0.0651972	0.999576	-0.179769	0.905045
A_33_P3363305	10	101	0	TCTGCTGCTGCTCCTCAGGCTGTGAATCAACCTGCTCCCAGTCCAGCTGCTGCAAGCCCT	1479	0	A_33_P3363305	A_33_P3363305	A_33_P3363305	Unknown	0.101473	0.999576	0.346103	0.927246
A_33_P3423440	10	103	2692	TATTCTATTGGGCTGTCGTTCAAATGTGGCTTTTAAACTTCAGTTACTTGTTCTTTCTAC	1483	0	A_33_P3423440	ZNF720	NM_001130913	ref|Homo sapiens zinc finger protein 720 (ZNF720), mRNA [NM_001130913]	0.0447704	0.999576	0.0650554	0.976537
A_23_P81934	10	104	600	CTCCACTTGTGAAAACCGAGCCCCAGAGGCCAGTAAAGGAGGAAGAGCCCAAGATTCCAG	1485	0	A_23_P81934	C6orf25	NM_025260	ref|Homo sapiens chromosome 6 open reading frame 25 (C6orf25), transcript variant 1, mRNA [NM_025260]	0.191239	0.999576	-0.274289	0.839048
A_21_P0002851	10	105	507	ATGAGAGGACAATCAATCCACATGCCTAAATGGAACCAACAGACATGTGCCAGCTTGCTT	1487	0	A_21_P0002851	BSN-AS2	NR_038866	ref|Homo sapiens BSN antisense RNA 2 (non-protein coding) (BSN-AS2), non-coding RNA [NR_038866]	-0.302705	0.982895	0.146986	0.927246
A_24_P274814	10	106	1405	CTGCCCTATCTGGACATGGTGATTGCAGAGACGCTGAGGATGTACCCGCCAGCTTTCAGA	1489	0	A_24_P274814	TBXAS1	NM_030984	ref|Homo sapiens thromboxane A synthase 1 (platelet) (TBXAS1), transcript variant 2, mRNA [NM_030984]	-0.285818	0.999576	0.00385584	0.99855
A_23_P120845	10	108	1575	CCTTTTTGGCATCCTGGCTTGCCTCCAGTTTTAGGTCCTTTAGTTTGCTTCTGTAAGCAA	1492	0	A_23_P120845	XBP1	NM_005080	ref|Homo sapiens X-box binding protein 1 (XBP1), transcript variant 1, mRNA [NM_005080]	0.558306	0.886132	-0.761767	0.43195
A_33_P3336103	10	109	1941	AGTGACCTTTCTCCTGCTGCACTTGGAGGGAGGGGACATACACACAGTCTCCCATCTCTC	1494	0	A_33_P3336103	TIGD5	NM_032862	ref|Homo sapiens tigger transposable element derived 5 (TIGD5), mRNA [NM_032862]	0.330451	0.982895	-0.0550858	0.977683
A_21_P0011598	10	110	832	AAGAAACGATTGCAGCTCTTCCCGGAAAAGTTAAAGCCTTTGAGAAACAAAGCTGAGCAG	1496	0	A_21_P0011598	XLOC_l2_006152	AK311448	tc|Q6ZQH5_MOUSE (Q6ZQH5) MKIAA4250 protein (Fragment), partial (8%) [THC2556187]	-0.117183	0.999576	-0.453657	0.601654
A_23_P71503	10	111	1808	AGTGACTGTCAGCAAGCATGTGTGACTGAAATGGTATCCAGTTCTTACGTATTTGTTTTG	1498	0	A_23_P71503	C8orf51	NR_026785	ref|Homo sapiens chromosome 8 open reading frame 51 (C8orf51), non-coding RNA [NR_026785]	0.200618	0.999576	0.231119	0.858698
A_23_P9458	10	112	1069	TTACGGAACTTAATTTCGGATTCTATGAAGGCGAAGATTACTGCATATGTGATCATACTT	1500	0	A_23_P9458	POLR1E	NM_022490	ref|Homo sapiens polymerase (RNA) I polypeptide E, 53kDa (POLR1E), mRNA [NM_022490]	0.415101	0.866939	0.4634	0.512006
A_24_P307175	10	113	4140	GAGTATGAACCGTGACCAGAGAAGTAAATATGGAGCCGTTTTATTGAGCAGTTTCCTCCA	1502	0	A_24_P307175	SMYD4	NM_052928	ref|Homo sapiens SET and MYND domain containing 4 (SMYD4), mRNA [NM_052928]	-0.0801482	0.999576	0.165916	0.895708
A_19_P00323892	10	114	0	AAGAAAATTGGTTTTTAGTATAATCACCAATCGTCCTCCCTTCCTCCCACTGAGAAAAAA	1504	0	A_19_P00323892	lincRNA:chr14:59882547-59912047_F	lincRNA:chr14:59882547-59912047_F	lincRNA:chr14:59882547-59912047 forward strand	0.0360477	0.999576	0.231223	0.866397
A_33_P3276758	10	115	0	TGAACCCCACCGCTTTTTGCCTCCAGGCCGCTGCGGCTATTTCCTCGCCGTGGCTTTTTC	1506	0	A_33_P3276758	A_33_P3276758	A_33_P3276758	Unknown	0.371611	0.964508	0.249442	0.859234
A_21_P0000167	10	116	4199	GTTTGCAGGACATGGTATGTATTGACTAGAATGAAACATGGTAGCCTCAACTGGATACAG	1508	0	A_21_P0000167	SORCS1	NM_001206571	ref|Homo sapiens sortilin-related VPS10 domain containing receptor 1 (SORCS1), transcript variant 5, mRNA [NM_001206571]	0.479101	0.866939	-0.0191522	0.99078
A_19_P00319283	10	117	0	ATTTCATGGGACTAGTATCTACAGAAGGTGTTTTGGGAAGCACAGCTTTGGAGAGAGTAA	1510	0	A_19_P00319283	lincRNA:chr7:115928126-115977312_F	lincRNA:chr7:115928126-115977312_F	lincRNA:chr7:115928126-115977312 forward strand	0.450514	0.904045	0.581715	0.484738
A_19_P00318568	10	118	1234	CCGCCTACATCCACCTGTGTGCCCGTGGATTCGTACCCCTGGCCCCTCCTCCACAGTGTG	1512	0	A_19_P00318568	LOC388210	XM_001716361	ref|PREDICTED: Homo sapiens apolipophorins-like (LOC388210), mRNA [XM_001716361]	0.0489029	0.999576	0.00488676	0.997861
A_21_P0012909	10	119	849	GGCACTAAGACTCAGAAGATCTGGTTTTCAGTTCGCATTCTGCCTTTAACTGGTCTTGAA	1514	0	A_21_P0012909	XLOC_l2_012071	TCONS_l2_00022934	linc|BROAD Institute lincRNA (XLOC_l2_012071), lincRNA [TCONS_l2_00022934]	-0.270154	0.997157	-0.0327078	0.986056
A_33_P3253476	10	120	144	CAGCAAATTCTGAAGACACACATCAAGCTCCTGCAAGCTTGGCTACTGTGGCAGCCAGAG	1516	0	A_33_P3253476	NBPF10	AK125792	gb|Homo sapiens cDNA FLJ43804 fis, clone TESTI4000970. [AK125792]	-0.0408697	0.999576	-0.0334063	0.986106
A_33_P3243997	10	121	7018	GTAATCCCTGTATAAAGTAGTGCCAAACTGATTTCAGTTGTGTAACTAGTTTAAAACCCA	1518	0	A_33_P3243997	PSME4	NM_014614	ref|Homo sapiens proteasome (prosome, macropain) activator subunit 4 (PSME4), mRNA [NM_014614]	0.237802	0.999576	0.147836	0.941089
A_23_P89941	10	122	1251	GAGTTATTCATATTCTGTTGGAAGCTTGTTTTCCAGTCTCTTGTACAGCGTTTTAAAAGA	1520	0	A_23_P89941	CDKN2D	NM_001800	ref|Homo sapiens cyclin-dependent kinase inhibitor 2D (p19, inhibits CDK4) (CDKN2D), transcript variant 1, mRNA [NM_001800]	-0.0864751	0.999576	-0.13051	0.923204
A_23_P120744	10	123	5737	CCCTCTATCTTCCTCAGACTCTAGTGTCTCTTTCTCACACTATTGAACCTGTGATGAAAA	1522	0	A_23_P120744	MCM3AP	NM_003906	ref|Homo sapiens minichromosome maintenance complex component 3 associated protein (MCM3AP), mRNA [NM_003906]	0.0920521	0.999576	-0.246429	0.821495
A_21_P0013767	10	124	1456	AACCTGAGTATTTTACCCAATCCTCTGAAATTAGTCCCTAGCATCAGAATTAAAGAATCT	1524	0	A_21_P0013767	LOC550643	BC048131	Unknown	0.37692	0.946989	0.135383	0.927056
A_24_P6305	10	125	2142	CCTGACTGCATTGTTCACCGGATTATAATGAGCCAAAATGTTTCCCGGTGTTTGCTGGTT	1525	0	A_24_P6305	RPL10	NM_006013	ref|Homo sapiens ribosomal protein L10 (RPL10), transcript variant 1, mRNA [NM_006013]	-0.254586	0.999576	-0.403025	0.876331
A_32_P169735	10	126	1608	TTGCTATGCTCTGATTGTTCCTTAGACCACATATGTTCTTATGAAGCAGCATTATGCAAG	1527	0	A_32_P169735	TTC8	NM_144596	ref|Homo sapiens tetratricopeptide repeat domain 8 (TTC8), transcript variant 1, mRNA [NM_144596]	-0.263572	0.984093	-0.113588	0.938282
A_21_P0005526	10	127	971	GTGGGCTCTCACCTAGTTTCAAACTGGACTACTTTTTCATGACGGTGATGAAGCCATTTA	1529	0	A_21_P0005526	XLOC_006588	TCONS_00013943	linc|BROAD Institute lincRNA (XLOC_006588), lincRNA [TCONS_00013943]	0.0704055	0.999576	0.0883632	0.948115
A_23_P371777	10	128	4418	AGAAAAAGGACTCTGCTTCAGTCCACAGTACATAAAATGTACTCAGCTATCAGCTCTATA	1531	0	A_23_P371777	ACE	ENST00000490216	ens|angiotensin I converting enzyme (peptidyl-dipeptidase A) 1 [Source:HGNC Symbol;Acc:2707] [ENST00000490216]	0.123258	0.999576	0.228839	0.864604
A_23_P378416	10	129	1548	TGATTGCCTGATAACCAGTTTCAATGATGAAAATGAAAACAAGTGCTGAAGATGAAATGG	1533	0	A_23_P378416	GPM6B	NM_001001996	ref|Homo sapiens glycoprotein M6B (GPM6B), transcript variant 2, mRNA [NM_001001996]	-0.0642721	0.999576	0.522677	0.797816
A_33_P3299487	10	130	1385	TGTGACAGTCCCTGGACAACCTCCTGCTCCATCCACTACAAGAAGGAAGGATGTCCCCAG	1535	0	A_33_P3299487	AIM1L	NM_001039775	ref|Homo sapiens absent in melanoma 1-like (AIM1L), mRNA [NM_001039775]	0.344556	0.964508	0.160461	0.912535
A_21_P0012230	10	131	368	CCCAGAGTGCAACTCAGATATACAATATATTACCTGTTGCATCACTTTCTTTGATATAGT	1537	0	A_21_P0012230	XLOC_l2_009182	ENST00000452028	tc|Q6JHZ7_HUMAN (Q6JHZ7) HCV-NS5ATP5 binding protein 1, partial (23%) [THC2679994]	0.10412	0.999576	0.223974	0.847624
A_21_P0014609	10	132	983	ACCCCTGCTCACTGTGACTAAAATTTTCAGTGTGACTAAAAGATCATTAGATCACGTATC	1539	0	A_21_P0014609	LOC100506852	XR_110518	ref|PREDICTED: Homo sapiens hypothetical LOC100506852 (LOC100506852), miscRNA [XR_110518]	-0.180748	0.999576	0.187623	0.934101
A_33_P3302191	10	133	2656	AACAGTGAAAATGTCTTACATTGCCTCAACCAAGATCATCCGAATCCAGAGTCCTGCTGG	1541	0	A_33_P3302191	CTNNA3	NM_013266	ref|Homo sapiens catenin (cadherin-associated protein), alpha 3 (CTNNA3), transcript variant 1, mRNA [NM_013266]	0.547241	0.858864	0.113158	0.945067
A_23_P29735	10	134	15763	AGAGTGCTGTACAAAGTCAAACAAACAAGTTTACAGTTGTAAGTGCAATGACCCGAGTCC	1543	0	A_23_P29735	BSN	NM_003458	ref|Homo sapiens bassoon (presynaptic cytomatrix protein) (BSN), mRNA [NM_003458]	-0.351061	0.954696	0.034425	0.983594
A_23_P73012	10	135	2654	GCAGAGATGATTAAATATATCCAAGAGACATTGGAAAACCTGCTGAACATTTTACATTGG	1545	0	A_23_P73012	C9orf3	NM_032823	ref|Homo sapiens chromosome 9 open reading frame 3 (C9orf3), transcript variant 2, mRNA [NM_032823]	-0.0527659	0.999576	0.585427	0.470011
A_33_P3358307	10	136	6320	CCTATGCTGCATTTATTGAAAGTTACAAGATTTAACCAGAAGTTTTTCCTCCATACTGGT	1547	0	A_33_P3358307	OTUD7B	NM_020205	ref|Homo sapiens OTU domain containing 7B (OTUD7B), mRNA [NM_020205]	-0.0358863	0.999576	0.421422	0.71662
A_21_P0011576	10	137	1098	TGGAGAGATCTCAAGAACAAGAATCTGAAGCACAAAGACACCATGTGGATGATGGCAGGA	1549	0	A_21_P0011576	UPF3A	NM_023011	ref|Homo sapiens UPF3 regulator of nonsense transcripts homolog A (yeast) (UPF3A), transcript variant 1, mRNA [NM_023011]	0.308091	0.992837	0.113144	0.9526
A_19_P00803108	10	138	0	TTTTGTAGCTGATCCAGCTCAAATGCCCAGATTCATCCACATCTGCAGCTTATGTCACAG	1551	0	A_19_P00803108	lincRNA:chr3:110200385-110350785_F	lincRNA:chr3:110200385-110350785_F	lincRNA:chr3:110200385-110350785 forward strand	-0.0956779	0.999576	-0.142188	0.912569
A_21_P0010299	10	139	157	ACAGAGCCATCTACAGGGAAAAATCCTGGGTAACTACTTCTTCTCAGAAAAGCCCATCAC	1553	0	A_21_P0010299	XLOC_014113	TCONS_00029174	linc|BROAD Institute lincRNA (XLOC_014113), lincRNA [TCONS_00029174]	-0.108376	0.999576	0.429325	0.684472
A_23_P104109	10	140	3606	CATTTGGTGTTGCAGATGAGTTGTAAAGCCAACTGAAAGAGTTCCTTCAAGAAGTTCCTC	1555	0	A_23_P104109	RPS6KC1	NM_012424	ref|Homo sapiens ribosomal protein S6 kinase, 52kDa, polypeptide 1 (RPS6KC1), transcript variant 1, mRNA [NM_012424]	0.0596137	0.999576	0.0168605	0.992098
A_23_P100203	10	141	1540	ACAAATTACATGGGGAACATAAAGGAGTGAGATCCTTCTGTGATAAAATGAATTCACCAC	1557	0	A_23_P100203	HSBP1	NM_001537	ref|Homo sapiens heat shock factor binding protein 1 (HSBP1), mRNA [NM_001537]	-0.0310791	0.999576	0.0693939	0.967015
A_23_P5018	10	142	1500	CTAATGGCTTTTCCTACCTAGGAACAAAGAAACGCCACTGTACATGCACGGTTCCCGGCC	1559	0	A_23_P5018	LOC80054	NR_026887	ref|Homo sapiens uncharacterized LOC80054 (LOC80054), non-coding RNA [NR_026887]	0.155141	0.999576	-0.588873	0.671403
A_19_P00331659	10	143	0	TTTATTAGGGAAATAAGTTCCCACAAAGTCAGGCTGAACTGGGAGCTGATTAACAAAGCT	1561	0	A_19_P00331659	lincRNA:chr1:205670102-205682324_F	lincRNA:chr1:205670102-205682324_F	lincRNA:chr1:205670102-205682324 forward strand	0.237707	0.98452	-0.0778629	0.956577
A_23_P325726	10	144	1399	GGAGATCAGTCAGGTCCGCCTGTACACTCTGGAGGATGACAAGTTCCTCTCCTTCCACAT	1563	0	A_23_P325726	ACOT11	NM_015547	ref|Homo sapiens acyl-CoA thioesterase 11 (ACOT11), transcript variant 1, mRNA [NM_015547]	0.0678488	0.999576	-0.262728	0.86025
A_23_P158024	10	145	236	CTGGATCCTGAGTACATCGACCGCATTGCCATACCTGATGCCTCTAAGCTGCAATTCATC	1565	0	A_23_P158024	DCTN3	NM_007234	ref|Homo sapiens dynactin 3 (p22) (DCTN3), transcript variant 1, mRNA [NM_007234]	-0.224035	0.999576	0.245	0.842997
A_23_P107644	10	146	462	GCAGAGGAAGAGGGGGTCCTAGGCGATAATGTCTCTCAAGATTTCAAAGTCATATGAGAT	1567	0	A_23_P107644	SNRPD1	NM_006938	ref|Homo sapiens small nuclear ribonucleoprotein D1 polypeptide 16kDa (SNRPD1), mRNA [NM_006938]	0.24233	0.987503	0.453221	0.573173
A_23_P150407	10	147	2457	TTCGCCCCTCCCTTGTTTTATATTTTATGAAGTTAGTGCGGGCTTTGCTGCTCCCTGGCC	1569	0	A_23_P150407	CREB3L1	NM_052854	ref|Homo sapiens cAMP responsive element binding protein 3-like 1 (CREB3L1), mRNA [NM_052854]	-0.00248468	0.999576	-0.0956153	0.965485
A_23_P119907	10	148	1902	GACAAATCAACACGTAATGAGTTCCGAAGGTTCATGGAGAAGAATCCAGATGCCTACGAT	1571	0	A_23_P119907	ANKZF1	NM_018089	ref|Homo sapiens ankyrin repeat and zinc finger domain containing 1 (ANKZF1), transcript variant 1, mRNA [NM_018089]	-0.1601	0.999576	-0.0836013	0.958445
A_33_P3268910	10	149	290	AAGGGACGACGCCCGCCTTTCTCTCTCCGAGAAGGATCCCCAAACCTCACTCTCTTCACT	1573	0	A_33_P3268910	SPRY1	ENST00000505319	ens|sprouty homolog 1, antagonist of FGF signaling (Drosophila) [Source:HGNC Symbol;Acc:11269] [ENST00000505319]	-0.064977	0.999576	0.230342	0.878592
A_24_P203298	10	150	2341	CTCATCTCAAGCTAACAAGTATTGAAGAGGGATATGAACGCTCATTTATTCACAAGATCA	1575	0	A_24_P203298	IQUB	NM_178827	ref|Homo sapiens IQ motif and ubiquitin domain containing (IQUB), mRNA [NM_178827]	0.269922	0.997157	-0.0590901	0.975944
A_19_P00317854	10	151	0	GAGAGTCCTGTCTATCCTAGGAGGAGAACATTCAGCCCAAATCCCAGCCCCATCATGCAC	1577	0	A_19_P00317854	lincRNA:chr19:56784137-56813412_F	lincRNA:chr19:56784137-56813412_F	lincRNA:chr19:56784137-56813412 forward strand	0.0631331	0.999576	0.264781	0.864604
A_23_P151264	10	152	5443	TCTTTCAATATCCCCAAGCAGTGTGATTGTTTGGCTTATATACAGACAGAGATGGCCATG	1579	0	A_23_P151264	GRIN2B	NM_000834	ref|Homo sapiens glutamate receptor, ionotropic, N-methyl D-aspartate 2B (GRIN2B), mRNA [NM_000834]	-0.109224	0.999576	-0.22947	0.898261
A_21_P0006902	10	153	2060	GTCAAACAGAAGGTAAACAGTCTTACGAATGTAATTCCTTAGGAAGACTTGTACAAACTT	1581	0	A_21_P0006902	LINC00263	AK023036	tc|GAH6_HUMAN (Q8N8A4) HERV-H_22q11.2 provirus ancestral Gag polyprotein (Gag polyprotein), partial (71%) [THC2498127]	-0.40513	0.914149	-0.160156	0.903165
A_33_P3248749	10	154	572	TAACTGGTATAAGACCCCTGCCCCTCACCCAACCTGTGATGGGAATCAAGGGGTAAGGGC	1583	0	A_33_P3248749	RSPH9	ENST00000372154	ens|radial spoke head 9 homolog (Chlamydomonas) [Source:HGNC Symbol;Acc:21057] [ENST00000372154]	-0.215948	0.992837	0.0431949	0.975754
A_23_P301304	10	155	4027	GCTCTGTATATAGCTATGAAGAAAACACAAAGTGTATAAATCTGAGTATATATTTACATG	1585	0	A_23_P301304	FGFR1	NM_023110	ref|Homo sapiens fibroblast growth factor receptor 1 (FGFR1), transcript variant 1, mRNA [NM_023110]	0.226175	0.999576	-0.345912	0.857979
A_33_P3416946	10	156	2333	GTTTGTGCTTTATATCTTCTCAGGGCAGAGGTTCTTGAAATATGTACTCAATCATTTAAC	1587	0	A_33_P3416946	ACTR10	NM_018477	ref|Homo sapiens actin-related protein 10 homolog (S. cerevisiae) (ACTR10), mRNA [NM_018477]	-0.041614	0.999576	0.0356206	0.981555
A_19_P00813191	10	158	0	ATTTGAGTCATTGATTTCCTGCTCTCTGTGAAAGGCCCGCAGGATTAGCAAAGGCAAAGT	1591	0	A_19_P00813191	lincRNA:chr18:20848652-20862402_R	lincRNA:chr18:20848652-20862402_R	lincRNA:chr18:20848652-20862402 reverse strand	0.0726488	0.999576	0.195428	0.85403
A_19_P00803113	10	159	0	TGTGGACAGCAAAATGATTTGAAATTCTGCCTCACCTTGTTCACAGTAGATTCCAGTGGT	1593	0	A_19_P00803113	lincRNA:chr6:64467741-64473341_F	lincRNA:chr6:64467741-64473341_F	lincRNA:chr6:64467741-64473341 forward strand	0.275866	0.999576	0.0248172	0.991057
A_33_P3260974	10	161	178	AAGAAACTGGGAGACTACAGCTCAGTATAAGTAGAAATAGTGAGAGGTGACCACGGGCTA	1597	0	A_33_P3260974	DA734158	DA734158	gb|DA734158 NT2RP2 Homo sapiens cDNA clone NT2RP2004573 5', mRNA sequence [DA734158]	-0.0498403	0.999576	0.115262	0.940796
A_23_P251505	10	163	1297	CTCCCCTGAGACCACACTCAGCAGTGGCTTCTTCGTTGCTGTAATTGAACGGGTCGAGGT	1600	0	A_23_P251505	NSUN5	NM_148956	ref|Homo sapiens NOP2/Sun domain family, member 5 (NSUN5), transcript variant 1, mRNA [NM_148956]	-0.0418156	0.999576	-0.0938768	0.944729
A_21_P0010199	10	164	305	TCAGGTGGGAACCCTGCAAGCCTGTATTCCACCATGGGAAGACCAGCATGCTGTGCATTG	1602	0	A_21_P0010199	XLOC_014052	ENST00000437109	gb|EST6308 human nasopharynx Homo sapiens cDNA, mRNA sequence [CD689785]	0.732286	0.840441	0.185652	0.922417
A_19_P00322793	11	1	866	ATTCTCCAGACTTGCCAAAATGCTCAGCGCAGGCCTCGTCGGCAACTGCAGACAAGCAGA	1603	0	A_19_P00322793	LOC100506190	BC038559	Unknown	0.0461136	0.999576	-0.148324	0.90607
A_21_P0014497	11	2	419	CGGAAGATGTCAGAGCGTTTCCCTAGCAATGTTTTAGAAGTTACTTCTGTCTGGAAAAAA	1605	0	A_21_P0014497	LOC100505976	ENST00000411904	ref|PREDICTED: Homo sapiens hypothetical LOC100505976 (LOC100505976), miscRNA [XR_110096]	-0.0426807	0.999576	0.379976	0.703109
A_24_P194934	11	3	0	TGCTCCGAAGTCATCATCCGGTTTCTCACTGTGATGAAGCATGGTTACATTGGCGAATTT	1607	0	A_24_P194934	A_24_P194934	A_24_P194934	Unknown	-0.16712	0.999576	0.219012	0.860034
A_19_P00321151	11	4	0	GCTGGCCTGGGTGCTGGAATATGGAAATGAGGAAGATCCTGCCTGAGGATTTCATGACAG	1609	0	A_19_P00321151	lincRNA:chr8:125860978-125862459_F	lincRNA:chr8:125860978-125862459_F	lincRNA:chr8:125860978-125862459 forward strand	0.127099	0.999576	0.0139353	0.992383
A_23_P387552	11	5	2692	CTATTTATTTATTAGCTTTTGTTTACACCGTGGAATTGACCCCTTCCTCCAGGGGTCTTG	1611	0	A_23_P387552	RARG	NM_000966	ref|Homo sapiens retinoic acid receptor, gamma (RARG), transcript variant 1, mRNA [NM_000966]	-0.0453808	0.999576	-0.169321	0.95772
A_23_P50039	11	6	735	GGCTGCGGCATTGTCTTCATCCTGTACTCAGAATCCACCTACGTCATCCTGTGCCTCATC	1613	0	A_23_P50039	MC5R	NM_005913	ref|Homo sapiens melanocortin 5 receptor (MC5R), mRNA [NM_005913]	0.454674	0.976432	-0.349407	0.854295
A_33_P3269919	11	7	1544	ATTTCTGGGACCAGTTATCTGAAGATCTGTGTTACTATCATGGAGTCTGCTTTATTGCTA	1615	0	A_33_P3269919	C1orf129	NM_025063	ref|Homo sapiens chromosome 1 open reading frame 129 (C1orf129), transcript variant 2, mRNA [NM_025063]	0.188787	0.999576	0.267534	0.844717
A_21_P0001224	11	8	277	TATTCGAGTCTGCTGCCTCAGATATATGGGCTATCATTATCCTAAGTGCCTGCACACCTA	1617	0	A_21_P0001224	XLOC_001211	ENST00000446169	linc|BROAD Institute lincRNA (XLOC_001211), lincRNA [TCONS_00000736]	-0.402708	0.976432	0.0412182	0.985258
A_33_P3293082	11	9	926	TAAGAACATGGGGATGTCCAAGAGATGAAAACAGCTGCTTGAGGGGAGAAAGAAGACATG	1619	0	A_33_P3293082	LOC392364	NR_040117	ref|Homo sapiens chromosome 15 open reading frame 2 pseudogene (LOC392364), non-coding RNA [NR_040117]	0.252661	0.999576	0.00967525	0.997261
A_21_P0002886	11	10	617	GCTTGACCTGAGATTGACCATCTGACCTGAGCTATAATTTTGACATAAATTTTGACTAAA	1621	0	A_21_P0002886	XLOC_003275	ENST00000460324	gb|603076828F1 NIH_MGC_119 Homo sapiens cDNA clone IMAGE:5168671 5', mRNA sequence [BI825887]	-0.419977	0.94393	0.627134	0.4955
A_21_P0005661	11	11	277	TTAACATATGTCATGAGAGGAAAGGAAGCTGAACAAAGAGCACAGTGAAGTGACTTGGCC	1623	0	A_21_P0005661	XLOC_006724	TCONS_00014629	linc|BROAD Institute lincRNA (XLOC_006724), lincRNA [TCONS_00014629]	-0.362591	0.997157	0.200876	0.930785
A_23_P101374	11	12	2258	AGTCACCCCTTTTTAAGCACCCTGATTCTACCAAATGCAAACACATCTGGGTCTGCGATT	1625	0	A_23_P101374	CYP2S1	NM_030622	ref|Homo sapiens cytochrome P450, family 2, subfamily S, polypeptide 1 (CYP2S1), mRNA [NM_030622]	-0.0847389	0.999576	-0.118732	0.931346
A_21_P0011028	11	13	2100	TAATTGGATATAGGCCAGGAGTGTGATTGGACATACGTGTGTGTGTGTTTCATTAAAATT	1627	0	A_21_P0011028	XLOC_l2_002502	THC2603794	linc|BROAD Institute lincRNA (XLOC_l2_002502), lincRNA [TCONS_l2_00005340]	-0.0679656	0.999576	0.000224094	0.999968
A_23_P385217	11	14	2743	TTAGGTGGATGCATTTTTTGTCTGTTTACTGCTCTTCTCAGCTTTATTCAATAAACTTGC	1629	0	A_23_P385217	ARL8B	NM_018184	ref|Homo sapiens ADP-ribosylation factor-like 8B (ARL8B), mRNA [NM_018184]	-0.213993	0.994819	-0.387882	0.636513
A_23_P356965	11	15	3263	CTCAGGCTGTAGAAATCTTATTTTGTGGAAAGATTTTAGAGAATCATCAAAATAAACTTT	1631	0	A_23_P356965	CCDC57	AK125941	gb|Homo sapiens cDNA FLJ43953 fis, clone TESTI4015477. [AK125941]	0.0463913	0.999576	0.186654	0.898261
A_19_P00330629	11	16	0	ACTGCCCCACCCCACCAGGTCATAGTTCCTATTAAGTTCCATAGGAACATTTCTGCACTG	1633	0	A_19_P00330629	lincRNA:chr1:159932226-159958601_F	lincRNA:chr1:159932226-159958601_F	lincRNA:chr1:159932226-159958601 forward strand	-0.0609382	0.999576	0.200684	0.907482
A_23_P49145	11	17	598	GCACTGTGATGAGGAGTAAGAACTCCCTTATCACTAACCCCCATCCAAATGGCTCAATAA	1635	0	A_23_P49145	ZG16	NM_152338	ref|Homo sapiens zymogen granule protein 16 homolog (rat) (ZG16), mRNA [NM_152338]	-0.531797	0.927191	0.408098	0.782553
A_21_P0000212	11	18	24	TGTTTCTTATAGCGGTGGTTTAAACAGAGGTGCAAACAGCAAGCGGATCTTGTCGCCTTT	1637	0	A_21_P0000212	SNORA68	NR_000012	ref|Homo sapiens small nucleolar RNA, H/ACA box 68 (SNORA68), small nucleolar RNA [NR_000012]	0.205759	0.999576	0.271651	0.839018
A_24_P202522	11	19	4030	TTTTATTATCTGAGCCTTTTCCTAATGCAGCTCATAGGTGCTAGCTAGAGCTGCTGCTCA	1639	0	A_24_P202522	AQP4	NM_001650	ref|Homo sapiens aquaporin 4 (AQP4), transcript variant a, mRNA [NM_001650]	0.0409148	0.999576	0.184906	0.908763
[truncated: 55,762 more rows]
